# Supplementary material for: Specific immune landscape of heatstroke distinguished from sepsis and aseptic inflammation
Source: Int J Med Sci. 2025 Feb 26;22(6):1450–64. doi: 10.7150/ijms.108212 (PMC11898847; doi:10.7150/ijms.108212)
Supplement: Supplementary file 1 — Supplementary materials and datasets. [file ijmsv22p1450s1.zip]

Archive with 5 entries (5 files):
- dataset3-B cells.xlsx
- dataset4-NK cells.xlsx
- dataset1-Monocytes.xlsx
- dataset2-T cells.xlsx
- supplementary materials-final version.docx
