# Supplementary material for: Specific immune landscape of heatstroke distinguished from sepsis and aseptic inflammation
Source: Int J Med Sci. 2025 Feb 26;22(6):1450–64. doi: 10.7150/ijms.108212 (PMC11898847; doi:10.7150/ijms.108212)
Supplement: Supplementary file 1 — Supplementary materials and datasets. [file ijmsv22p1450s1.zip › dataset3-B cells.xlsx]

## Sheet: DEGs in Bn and Bm cells
	DEGs in Bn and Bm cells
	Bn cells												Bm cells
	HS group vs. Con group				HS group vs. CPB group				HS group vs. Spesis group				HS group vs. Con group				HS group vs. CPB group				HS group vs. Spesis group
	Genename	p value	average log2FC	significance	Genename	p value	average log2FC	significance	Genename	p value	average log2FC	significance	Genename	p value	average log2FC	significance	Genename	p value	average log2FC	significance	Genename	p value	average log2FC	significance
	CLIC4	7.98283e-11	0.428971	up	MTATP6P1	5.89832e-08	-0.292102	down	ENO1	0.00790364	0.278074	up	ENO1	1.02694e-05	0.369377	up	MTND1P23	7.04804e-08	-0.47284	down	TNFRSF1B	0.00163086	-0.444616	down
	CAMTA1	3.32275e-08	0.319281	up	SPEN	1.73592e-07	0.549026	up	CLIC4	0.00039136	0.274548	up	FBXO44	0.000428638	0.274242	up	CPTP	0.00182072	-0.310669	down	RPL22	4.46825e-26	-1.28239	down
	LAPTM5	3.38139e-41	0.581365	up	RER1	0.00191921	0.273651	up	CAMTA1	0.000225518	0.398908	up	CLIC4	0.000672158	0.303524	up	ENO1	0.00462157	0.358493	up	MICOS10	3.60539e-05	-0.361519	down
	WASF2	3.04971e-11	0.324786	up	CLIC4	0.00182266	0.35444	up	KIAA0319L	6.41422e-05	-0.376292	down	LAPTM5	1.46299e-27	0.735812	up	CLSTN1	0.000195214	0.292633	up	S1PR1	0.00657562	-0.273136	down
	ATP5IF1	1.10913e-16	0.36137	up	LAPTM5	5.34343e-20	0.608596	up	RPL22	3.89006e-71	-1.58462	down	PHACTR4	0.000716294	-0.275203	down	RERE	0.000125451	0.277937	up	PLEKHO1	0.00590989	-0.327192	down
	RPL22	8.1188e-158	-2.03675	down	WASF2	5.29736e-08	0.462295	up	FAAP20	0.0082905	0.277049	up	ATP5IF1	1.13317e-06	0.350613	up	LAPTM5	7.18961e-09	0.651733	up	SCNM1	0.00832301	0.330034	up
	C1orf122	3.96171e-10	0.456002	up	ATP5IF1	2.62872e-08	0.260714	up	C1orf122	0.00117455	0.265569	up	RPL22	4.1762e-74	-1.98502	down	SYTL1	3.05322e-05	-0.307219	down	CD53	1.94292e-08	0.366505	up
	USP48	7.0242e-08	0.314973	up	RPL22	0.00160784	-0.278666	down	MICOS10	9.73039e-05	-0.28563	down	C1orf122	1.02989e-06	0.427535	up	THRAP3	0.0070338	0.318101	up	S100A9	2.28746e-10	1.19149	up
	MICOS10	1.83729e-10	-0.462566	down	THRAP3	1.11882e-06	0.33866	up	VAV3	9.95616e-05	-0.32693	down	MICOS10	0.000719882	-0.310595	down	USP48	0.000467454	0.38652	up	S100A12	1.34916e-07	1.10113	up
	CAPZB	4.66875e-07	-0.332523	down	C1orf122	0.00119205	0.410373	up	MAD2L2	6.51557e-08	0.602868	up	JAK1	4.25038e-11	0.516093	up	CZIB	0.00933748	0.311394	up	PYHIN1	0.0045466	-0.292167	down
	JAK1	1.00616e-50	0.794913	up	USP48	0.0015546	0.345852	up	PTPN22	0.0035668	-0.310346	down	DNTTIP2	3.91825e-05	0.267179	up	CAPZB	1.24197e-06	-0.431014	down	FCRL5	3.44557e-06	-0.80057	down
	ODF2L	0.000789724	0.265797	up	JAK1	2.0315e-16	0.59805	up	CD53	2.28637e-07	0.502476	up	SH3GLB1	1.73584e-05	0.299951	up	JAK1	1.94801e-07	0.509968	up	RCSD1	1.86822e-05	0.458156	up
	TM2D1	0.00025882	-0.283086	down	SH3GLB1	0.000580736	0.330583	up	APH1A	0.000179058	0.367972	up	AHCYL1	5.93858e-05	0.318759	up	DNTTIP2	0.00721801	0.297808	up	SFT2D2	6.98115e-05	-0.293746	down
	VAV3	2.9931e-08	-0.379015	down	AHCYL1	0.00469215	0.327538	up	S100A9	9.61476e-21	0.927807	up	S1PR1	0.000755522	-0.277779	down	PSMA5	0.000830213	0.297465	up	CD48	6.5884e-11	-0.766572	down
	MAD2L2	6.52077e-23	0.637658	up	VAV3	0.000154216	-0.437222	down	S100A12	8.25982e-20	1.18487	up	PGM1	0.00179379	0.291039	up	RNPC3	0.000343715	0.335745	up	PRDX6	0.000251004	0.477367	up
	PSMA5	2.4878e-06	0.321122	up	MAD2L2	8.18699e-08	0.559714	up	UBAP2L	0.00478367	0.33459	up	MAD2L2	1.48032e-07	0.48215	up	APH1A	0.000978481	-0.26439	down	FCRL3	0.00274995	-0.448982	down
	APH1A	3.37946e-10	0.325264	up	PSMA5	3.16217e-05	0.317544	up	MGST3	0.000178721	0.324079	up	S100A8	3.41023e-67	2.59227	up	S100A8	1.24953e-35	3.17426	up	CAPN2	0.0051821	-0.292728	down
	S100A8	8.82783e-137	2.19168	up	CD53	1.59827e-06	0.278645	up	FCRL5	2.59873e-11	-0.533611	down	S100A9	7.68266e-121	3.1553	up	S100A9	4.83026e-55	3.95106	up	FCRL1	7.10755e-08	-0.572501	down
	S100A9	1.28242e-199	2.70248	up	S100A8	6.24251e-87	2.98453	up	ILF2	0.000520209	0.402509	up	S100A12	2.9897e-32	1.5543	up	S100A12	1.06383e-13	1.64254	up	NENF	0.00239837	0.289902	up
	S100A12	2.11421e-85	1.65751	up	S100A9	1.24224e-120	3.77526	up	RCSD1	5.12606e-09	0.436264	up	SLAMF6	0.000256195	-0.287656	down	RCSD1	5.38763e-11	0.655921	up	HAX1	0.00349573	0.303519	up
	MPC2	4.31471e-08	0.325826	up	S100A12	7.9018e-37	1.73907	up	SFT2D2	1.68203e-05	-0.307514	down	ILF2	1.48363e-05	0.36205	up	CD58	0.00558746	0.274741	up	ENSG00000213058	5.13321e-28	-1.34754	down
	SLAMF6	1.12025e-06	-0.338762	down	MPC2	0.00128726	0.344416	up	CD48	1.42458e-07	-0.515722	down	RCSD1	4.38046e-11	0.504329	up	PRDX6	0.00694104	0.348709	up	HNRNPU	4.93618e-05	-0.436276	down
	MGST3	1.03437e-14	0.546056	up	MGST3	1.49639e-07	0.54828	up	LY9	0.00203523	-0.315134	down	CD48	9.41999e-12	-0.618669	down	CNST	0.00675164	0.284848	up	PINK1	0.00872114	0.288158	up
	FCRL5	2.63471e-22	-0.689669	down	FCRL5	4.13209e-10	-0.635367	down	ELK4	1.41175e-07	-0.312633	down	LYPLAL1	1.71026e-05	-0.415414	down	DHX9	1.69971e-05	0.403396	up	ATP1A1	0.000206598	0.298613	up
	ILF2	1.73038e-10	0.292257	up	RCSD1	1.41585e-23	0.82423	up	PRDX6	3.33497e-08	0.605845	up	PRDX6	9.82634e-18	0.78541	up	CEP170	2.74852e-06	0.399645	up	MIR29B2CHG	0.000425055	-0.267586	down
	RCSD1	1.98615e-48	0.800859	up	CD48	0.000222484	-0.393515	down	SELL	5.70746e-05	0.285151	up	FCRL2	2.0341e-06	-0.437728	down	COP1	0.0014882	0.411734	up	PGD	0.0024822	0.307271	up
	CD48	2.63583e-18	-0.622665	down	PRDX6	3.1959e-13	0.682631	up	FCRL1	7.46005e-08	-0.549247	down	BTG2	1.22104e-05	0.361166	up	NUAK2	2.66193e-05	0.327755	up	MIIP	0.00597291	0.366418	up
	TPR	2.18173e-07	0.339105	up	FCRL3	0.00104154	-0.401157	down	PTPRC	6.22213e-13	-0.532408	down	DHX9	0.000148286	0.304977	up	FCRL1	7.43353e-07	-0.538978	down	STMN1	1.20732e-10	0.926221	up
	ANP32E	1.16177e-07	0.300421	up	BTG2	2.228e-06	0.524202	up	LINC01138	3.91478e-20	-0.638522	down	FCRL1	1.62275e-18	-0.863089	down	TRAF3IP3	0.00295687	-0.343516	down	RPS27	9.27854e-29	-0.521741	down
	PRDX6	1.1796e-23	0.672991	up	NSL1	2.13957e-05	0.284148	up	CR2	1.27777e-08	-0.384871	down	TRAF3IP3	0.00278174	-0.291983	down	NENF	0.00135438	0.28808	up	ENSG00000224114	2.97924e-12	-0.599722	down
	FCRL3	4.06905e-25	-0.887114	down	FCRL1	1.47239e-10	-0.453357	down	ENSG00000213058	2.83946e-24	-0.74619	down	LPGAT1	0.00158099	0.338306	up	UHMK1	0.00179118	0.309415	up	FCMR	6.93699e-07	-0.419805	down
	FCRL2	1.52565e-10	-0.519184	down	PPP2R5A	0.0040573	0.327922	up	HNRNPU	3.25939e-06	-0.379762	down	NENF	1.1642e-06	0.41482	up	AIM2	0.000126463	0.381468	up	CD52	6.77838e-16	-0.657565	down
	BTG2	3.95187e-12	0.456822	up	RNPEP	0.000561183	0.409726	up	ID3	1.39832e-08	0.63091	up	PTPRC	5.53477e-07	-0.314448	down	ARID4B	0.00329114	0.319975	up	H3-3A	4.08393e-16	-0.982875	down
	FCRL1	7.88202e-57	-1.03993	down	NUCKS1	8.28491e-05	-0.374831	down	PGD	0.00715031	0.333875	up	RNPEP	0.00033813	0.363672	up	NUCKS1	0.000122525	-0.524172	down	MCL1	0.000248399	-0.315746	down
	TRAF3IP3	5.38849e-05	-0.287818	down	HAX1	0.000353283	0.382741	up	CCT3	0.000256961	-0.390488	down	HAX1	2.73576e-05	0.381677	up	CR2	0.00127157	0.299828	up	C1orf35	0.00176351	0.409539	up
	LPGAT1	0.000376369	0.270809	up	ENSG00000213058	7.14402e-29	-0.821157	down	TAGLN2	3.63509e-15	0.574082	up	HNRNPU	9.77062e-05	-0.328375	down	ENSG00000213058	4.43222e-21	-0.904756	down	TSTD1	0.000263362	0.466195	up
	NENF	1.23378e-09	0.405973	up	HNRNPU	0.00118685	0.327011	up	DDOST	0.00236375	0.291666	up	PINK1	4.98903e-05	0.333026	up	RPL11	1.00368e-17	-0.286666	down	ARHGAP30	0.000701006	-0.339129	down
	PTPRC	9.91388e-32	-0.61977	down	CDC73	0.000531982	0.410407	up	STMN1	3.15657e-28	1.22031	up	PITHD1	4.99114e-06	0.376807	up	SLC50A1	0.00286055	0.295773	up	CR1	0.00830339	-0.407067	down
	RNPEP	4.16336e-10	0.323176	up	ID3	1.0691e-14	0.898665	up	RPS8	9.66525e-13	-0.293163	down	DUSP23	2.32225e-07	0.351809	up	CD46	0.000761931	0.462695	up	GUK1	9.81202e-05	0.307818	up
	CR2	0.00243681	-0.260231	down	RPL11	9.16052e-25	-0.345357	down	STX12	0.000266288	0.29916	up	ATP1A1	1.53344e-07	0.420713	up	PGD	0.00614646	0.456312	up	AK2	0.000343423	-0.2749	down
	ID3	1.26111e-21	0.666866	up	PITHD1	0.000821878	0.405559	up	RPS27	1.56134e-52	-0.68436	down	KRTCAP2	2.12958e-05	0.318007	up	DFFA	0.00426337	0.419133	up	CTSS	0.00658278	-0.335293	down
	PITHD1	4.5892e-12	0.400849	up	KRTCAP2	9.45128e-08	0.515659	up	ATP6V0B	2.87234e-06	0.433765	up	SCAMP3	1.3574e-05	0.363742	up	SSR2	0.000722686	-0.294999	down	GBP2	0.000546595	0.534631	up
	KRTCAP2	1.98323e-05	0.293863	up	PGD	1.59601e-07	0.621134	up	SLC35E2B	9.15787e-05	-0.325381	down	PGD	1.88182e-10	0.59031	up	CCT3	0.000597186	0.371488	up	FGR	0.000472344	-0.642291	down
	SCAMP3	1.14961e-05	0.277421	up	PRPF38B	9.92906e-09	0.358726	up	FCMR	7.38334e-05	-0.276688	down	MIIP	0.00356836	0.262101	up	PEA15	4.93288e-07	0.291552	up	ISG15	0.00144464	0.364572	up
	CD46	4.10221e-08	0.337853	up	UFC1	0.00299146	0.286865	up	CD52	7.85779e-14	-0.435366	down	STMN1	1.47739e-27	1.08744	up	MIIP	1.44417e-06	0.493893	up	AKT3	0.0015963	0.261513	up
	PGD	2.77128e-19	0.659917	up	B4GALT3	0.00266904	0.355442	up	H3-3A	1.63203e-35	-1.00285	down	RPS8	4.50316e-20	-0.313466	down	STMN1	3.34991e-11	1.07496	up	NAXE	0.000127483	0.365263	up
	GLUL	5.39823e-05	0.306155	up	STMN1	5.23628e-21	1.11944	up	C1orf35	0.00483822	0.296676	up	THEMIS2	7.06971e-06	0.418186	up	RPS8	6.60387e-15	-0.270627	down	EPS15	1.39254e-05	-0.42023	down
	TAGLN2	1.12878e-31	0.604886	up	RPS8	1.3546e-33	-0.38893	down	PPIH	0.00422458	0.273021	up	SDHB	2.64173e-05	0.290127	up	STX12	0.000151905	0.31268	up	RTCA	0.00156366	0.320326	up
	STMN1	1.73501e-52	1.13142	up	MIA3	5.82508e-07	0.568133	up	YBX1	0.000170177	0.268673	up	RPS27	5.17065e-110	-1.14852	down	MIA3	0.000249248	0.606584	up	SYF2	5.4356e-06	0.502172	up
	RPS8	6.99762e-28	-0.291241	down	RPS27	2.5424e-110	-1.06325	down	JUN	7.51343e-08	0.664689	up	MEAF6	1.7769e-09	0.329909	up	RPS27	3.80493e-46	-0.971707	down	TMEM50A	0.00485995	0.358451	up
	STX12	3.30561e-06	0.335915	up	KCNA3	0.00335256	0.32337	up	RC3H1	0.00690639	-0.261787	down	ATP6V0B	2.78362e-11	0.603172	up	CD1C	1.07102e-07	-0.742344	down	PTP4A2	0.00245146	0.270674	up
	RPS27	1.2437e-194	-1.17979	down	FDPS	3.01798e-06	0.408068	up	TSTD1	9.30235e-05	0.419027	up	CD1C	1.22377e-07	-0.466475	down	MAPKAPK2	0.0015107	0.420671	up	ARL8A	0.00912203	0.279946	up
	FDPS	5.17401e-06	0.282011	up	RO60	0.00462884	0.313612	up	CR1	2.9855e-14	-0.690859	down	MAPKAPK2	2.6879e-08	0.472018	up	FCMR	8.45185e-06	-0.56295	down	MNDA	0.000468314	-0.384814	down
	RUNX3	3.99976e-06	0.361069	up	UBIAD1	9.57533e-05	-0.338143	down	GUK1	2.16627e-06	0.481582	up	FCMR	4.64366e-18	-0.671988	down	CD52	2.76965e-33	-1.06494	down	KMO	1.90183e-06	-0.468418	down
	MEAF6	4.602e-09	0.307266	up	USP33	4.71734e-05	0.276873	up	RFX5	0.00112854	-0.296449	down	CD52	2.14236e-54	-0.966995	down	PABPC4	6.02841e-05	0.468187	up	CMPK1	0.000275354	0.438336	up
	ATP6V0B	1.79367e-13	0.515765	up	RUNX3	0.000943581	0.353647	up	CTSS	0.00718548	-0.262233	down	PEF1	0.000827209	0.288451	up	C1orf35	0.00019285	0.498655	up	CDC42	1.94393e-05	-0.416206	down
	MAPKAPK2	2.02117e-06	0.356199	up	ATP6V0B	0.00028344	0.373825	up	GBP2	0.00018983	0.408	up	H3-3A	1.04827e-36	-1.12693	down	ASH1L	0.00119121	0.311994	up	IKBKE	5.48447e-05	-0.295418	down
	FCMR	1.00734e-27	-0.550964	down	MAPKAPK2	0.00239995	0.402877	up	ISG15	2.754e-05	0.556018	up	PABPC4	0.000136443	0.31699	up	EIF3I	0.000508865	0.39128	up	ADPRS	2.1794e-05	0.272379	up
	SH3BGRL3	6.20912e-16	0.360455	up	FCMR	1.82703e-06	-0.394432	down	ADAR	2.86563e-05	-0.291601	down	C1orf35	1.32423e-06	0.395962	up	YTHDF2	0.00310931	0.325371	up	S100A4	1.65735e-07	-0.827385	down
	CD52	8.55082e-110	-1.00967	down	CD52	1.43783e-59	-1.06016	down	FCRLA	4.7834e-06	-0.485903	down	YBX1	0.000157292	0.293415	up	NASP	4.6769e-06	0.590816	up	MRPS15	0.00112383	0.376128	up
	PEF1	2.01414e-06	0.337513	up	C1orf35	0.00676605	0.334334	up	NAXE	0.00502678	0.339704	up	JUN	2.84094e-10	0.674317	up	GUK1	7.87861e-05	0.296369	up	STX6	0.00905374	0.30247	up
	H3-3A	1.69904e-66	-1.05166	down	JUN	0.000267709	0.41315	up	HDGF	3.49534e-05	0.365418	up	MARCKSL1	4.32687e-06	0.524652	up	GBP2	0.00225673	0.582929	up	TXNIP	1.68322e-09	0.372932	up
	PABPC4	7.88655e-05	0.296825	up	HDAC1	4.99025e-08	0.2645	up	EPS15	0.000128268	-0.392993	down	EIF3I	0.00449928	0.26831	up	NOC2L	0.00038996	0.278833	up	RALGPS2	2.52008e-11	-0.699339	down
	ENSA	1.47306e-05	-0.318724	down	LAMTOR5	5.45124e-05	-0.314841	down	RSRP1	0.00275236	0.297323	up	NDUFS5	8.87474e-07	0.328183	up	RABGGTB	0.00140853	0.275754	up	S100A11	0.0088344	0.334554	up
	C1orf35	4.88737e-05	0.325115	up	ARHGAP30	0.00375	0.280592	up	TMEM50A	0.00357699	0.356299	up	PRDX1	9.11569e-09	0.427357	up	AKT3	0.00294869	0.469405	up	MDM4	0.000164541	-0.290092	down
	MRPL55	0.000143356	0.27869	up	LRIF1	0.000491572	0.320052	up	HNRNPR	0.0023354	0.319442	up	NASP	2.80238e-06	0.431635	up	NAXE	3.31684e-07	0.577833	up	RHOC	1.24883e-07	-0.388137	down
	YBX1	2.6743e-07	0.297187	up	GUK1	6.85281e-06	0.530797	up	ARL8A	0.000575154	0.363346	up	GUK1	2.90515e-12	0.452859	up	HDGF	0.00674898	0.399267	up	NOTCH2NLA	5.97724e-06	-0.334612	down
	JUN	1.80634e-18	0.643268	up	GBP2	7.73911e-10	0.694888	up	S100A10	1.40569e-05	0.519459	up	CTSS	9.25286e-09	-0.495202	down	RTCA	0.000313409	0.3226	up	RAB3GAP2	0.00945222	-0.299244	down
	MARCKSL1	1.31174e-08	0.439742	up	NOC2L	0.0001187	0.38424	up	KMO	8.92058e-06	-0.440882	down	GBP2	1.62059e-13	0.624	up	TARDBP	0.000775366	0.48795	up	MACF1	0.000142991	-0.327974	down
	TSTD1	5.65257e-05	0.284449	up	ISG15	0.000222079	0.512372	up	MAP7D1	6.49604e-05	0.413222	up	ISG15	3.27867e-05	0.420002	up	RSRP1	5.74897e-10	0.822235	up	TMEM183A	1.1767e-05	0.363946	up
	AKIRIN1	1.01969e-07	0.359058	up	ADAR	1.32743e-07	0.446154	up	S100A4	3.18309e-40	-1.40754	down	FCRLA	0.0002846	-0.368318	down	TMEM50A	8.98745e-06	0.273544	up	PSMB4	0.00217684	0.430071	up
	NDUFS5	1.80448e-07	0.322832	up	FCRLA	0.0015676	-0.336304	down	KDM1A	0.00657664	0.306092	up	NAXE	4.04734e-13	0.633632	up	S100A10	0.00930549	-0.36202	down	SMAP2	1.39324e-13	0.757653	up
	PRDX1	1.9288e-09	0.357743	up	AKT3	0.00184384	0.40717	up	TXNIP	4.45624e-06	0.311602	up	HDGF	3.43231e-06	0.288539	up	ZRANB2	0.000222411	0.593273	up	HP1BP3	0.00326899	0.397564	up
	CR1	1.5365e-05	-0.296898	down	NAXE	1.36552e-05	0.374156	up	RALGPS2	6.78151e-18	-0.72936	down	EPS15	0.000172106	-0.338034	down	MIB2	0.000380279	0.419292	up	AURKAIP1	0.000153707	0.307721	up
	GUK1	1.23782e-20	0.573051	up	HDGF	1.63055e-07	0.657732	up	S100A11	1.12175e-08	0.658645	up	TARDBP	8.04015e-06	0.31655	up	ENSG00000285417	0.000244878	0.640592	up	SNHG12	0.000662357	0.409853	up
	RFX5	1.08373e-05	-0.283863	down	SF3B4	0.00115572	0.289096	up	ARID1A	9.2073e-07	-0.462876	down	SRM	5.94276e-05	0.364439	up	KDM1A	5.82137e-07	0.643661	up	ADAM17	0.0039906	-0.264302	down
	CTSS	5.97923e-13	-0.49458	down	MTR	0.00216628	0.333381	up	ARHGEF2	1.13972e-05	-0.343833	down	TMEM50A	1.47069e-05	0.367646	up	TXNIP	3.49493e-48	1.73028	up	YWHAQ	0.00239335	0.275949	up
	GBP2	6.88696e-12	0.501582	up	EXOSC10	2.92339e-05	0.315611	up	MACF1	2.26761e-07	-0.551704	down	HNRNPR	0.000236912	0.287795	up	RALGPS2	2.81616e-05	-0.514373	down	ANXA4	3.72321e-06	-0.484223	down
	FGR	1.95867e-06	-0.396871	down	RSRP1	4.44164e-20	0.914058	up	PSMB4	0.000869382	0.350461	up	PTP4A2	0.00331445	0.296017	up	S100A11	4.38223e-12	1.06606	up	ZFP36L2	1.83402e-27	1.22711	up
	ISG15	1.99011e-15	0.620971	up	TMEM50A	0.00162034	0.329633	up	SMAP2	8.88972e-06	0.33889	up	IRF2BP2	0.000137487	0.278305	up	NBPF15	0.000125731	0.454339	up	CCT4	0.00908075	-0.263852	down
	FCRLA	1.77643e-36	-0.88815	down	MACO1	2.26351e-06	0.392818	up	PIK3C2B	1.6215e-07	-0.367665	down	SNHG3	0.00552883	0.264868	up	NUDC	0.000107117	0.403472	up	ARHGAP25	7.38646e-05	-0.444629	down
	DUSP12	2.29842e-05	0.275029	up	S100A10	6.9461e-05	0.487799	up	AURKAIP1	5.89259e-05	0.38838	up	MNDA	0.000553721	-0.366152	down	HMGN2	2.55247e-07	-0.450308	down	BCL11A	0.00587103	-0.280353	down
	AKT3	1.80019e-07	0.393478	up	SFPQ	4.88176e-07	0.440071	up	ENSG00000233184	9.49548e-07	-0.398793	down	EFHD2	0.00395113	0.26531	up	CNR2	0.00602017	0.358688	up	PLEK	2.46812e-06	-0.634678	down
	NAXE	1.04832e-15	0.539808	up	EFHD2	0.00727804	0.285109	up	YWHAQ	1.05086e-05	0.387949	up	KMO	1.10331e-08	-0.478581	down	NBPF1	0.00814906	0.39477	up	RPL31	7.86323e-06	-0.385195	down
	HDGF	9.95585e-13	0.514552	up	ZRANB2	0.000462157	0.439755	up	ZNF638	0.000111899	-0.305185	down	SSU72	0.000507985	0.354708	up	NRDC	0.000136135	0.475637	up	RNF149	0.000917633	0.44897	up
	EPS15	7.33899e-05	-0.325867	down	CDC42SE1	1.36655e-06	0.456462	up	NBAS	0.00136897	-0.277913	down	MIB2	5.88001e-07	0.367332	up	INTS11	0.00361154	0.262095	up	SRSF7	2.56738e-05	0.534156	up
	SRP9	2.19363e-05	-0.282944	down	KMO	3.17497e-07	-0.377431	down	ZFP36L2	3.75831e-30	0.800986	up	CMPK1	1.83845e-05	0.391842	up	CD55	0.0038705	0.285331	up	SUCLG1	0.00376555	0.264071	up
	SRM	1.57179e-09	0.396238	up	LBR	0.000112633	0.438575	up	POLE4	0.00704963	0.335503	up	CDC42	7.58733e-06	-0.351483	down	PRRC2C	0.00271762	0.413274	up	EML4	0.00119088	-0.264251	down
	RSRP1	3.08723e-12	0.387212	up	CDC42	0.000437399	-0.283845	down	BCL11A	7.83801e-07	-0.429171	down	ENSG00000285417	0.00086442	0.390529	up	RSBN1	0.00623045	0.288735	up	IMP4	0.00017306	0.530371	up
	TMEM50A	3.52894e-15	0.478612	up	ENSG00000285417	5.71132e-08	0.566889	up	PLEK	0.00538925	-0.306275	down	RABGAP1L	6.4179e-06	-0.372678	down	IFI16	0.00137306	0.283354	up	CXCR4	1.40618e-15	0.869895	up
	HNRNPR	1.94927e-06	0.265784	up	RABGAP1L	0.000494581	-0.276508	down	RPL31	2.4864e-06	-0.353779	down	MAP7D1	0.000307864	0.352189	up	ZNF644	0.00634993	0.34093	up	UBE2E3	1.58112e-05	0.437927	up
	IRF2BP2	4.80327e-06	0.306763	up	MAP7D1	1.65853e-07	0.502394	up	DDX18	0.00184758	-0.298432	down	SNAPIN	3.68068e-05	0.304704	up	ELOA	0.000737647	0.268438	up	RPL37A	6.69688e-13	-0.479006	down
	MRPL9	3.51734e-08	0.263038	up	S100A6	0.000120385	0.361584	up	RDH14	0.000232176	0.331812	up	MRPS15	0.000503254	0.333009	up	ALDH9A1	1.17875e-06	0.5475	up	CCDC115	0.00100422	0.346242	up
	S100A10	5.62864e-23	0.736548	up	LSM10	7.03967e-07	-0.359555	down	SF3B6	0.00153072	0.319227	up	KDM1A	9.08211e-09	0.463697	up	CSRP1	0.000491228	-0.324562	down	GORASP2	0.00590886	0.414369	up
	TRNAU1AP	1.18162e-06	0.343729	up	TMED5	0.00246454	0.285974	up	SNRNP200	2.844e-05	-0.369532	down	LIX1L	2.49381e-07	0.320386	up	ADIPOR1	0.00605672	0.379704	up	WDR43	1.34353e-05	-0.3596	down
	EFHD2	5.64394e-06	0.287309	up	PBXIP1	0.000257823	0.457751	up	STK17B	6.37268e-07	-0.467198	down	POLR3GL	0.000151507	0.306508	up	UBR4	6.02745e-07	0.31247	up	BIN1	0.00182397	-0.468367	down
	IER5	3.64723e-10	0.379653	up	ENSG00000281571	0.000103871	-0.377989	down	CXCR4	2.92014e-16	0.528842	up	TXNIP	3.30524e-71	1.27566	up	PDE4B	0.00299993	0.408365	up	STK25	0.00944971	0.306111	up
	KMO	4.74547e-26	-0.618378	down	TXNIP	8.67389e-134	2.09159	up	UBE2E3	7.38605e-07	0.529837	up	RALGPS2	2.90584e-27	-0.843264	down	PSMB4	0.00285702	0.388704	up	ATG4B	0.000474897	0.317508	up
	CMPK1	6.00844e-12	0.499524	up	RALGPS2	3.68839e-12	-0.583191	down	RPL37A	6.561e-27	-0.629026	down	S100A11	2.54054e-24	0.917799	up	SMAP2	1.38176e-36	1.54194	up	WDR54	0.000166249	0.347805	up
	ENSG00000285417	5.82002e-22	0.660104	up	ITPKB	0.00667897	0.351614	up	ANKRD44	7.26381e-07	-0.435279	down	NUDC	1.11266e-07	0.317538	up	HP1BP3	2.54817e-14	0.972963	up	AUP1	0.000182606	0.348716	up
	RABGAP1L	9.98775e-13	-0.565226	down	S100A11	2.36723e-22	1.34344	up	MTERF4	0.00133055	-0.261473	down	NBPF1	4.24719e-09	0.269153	up	WDR77	0.000630914	0.358314	up	CNPPD1	7.95619e-05	0.450259	up
	MAP7D1	2.05212e-08	0.390493	up	NRDC	0.0032611	0.394468	up	INPP5D	0.000219287	-0.358774	down	NRDC	1.95444e-06	0.44811	up	AGTRAP	0.00472026	0.395318	up	ZFAND2B	4.57422e-05	0.44324	up
	MRPS15	4.48537e-05	0.294319	up	INTS11	0.000275953	0.465415	up	AUP1	0.000496048	0.292682	up	INTS11	0.000160852	0.370948	up	SRSF11	0.000206914	0.333835	up	SP140	0.00465747	-0.329591	down
	KDM1A	6.56364e-06	0.341412	up	FAF1	6.39703e-05	0.503764	up	RNPEPL1	9.52915e-05	0.437231	up	RSBN1	0.00283351	0.274353	up	LINC01781	1.08207e-06	-0.74431	down	PPM1G	0.000262074	0.288493	up
	PBXIP1	4.73804e-18	0.641306	up	PRRC2C	0.00936924	0.287444	up	CNPPD1	0.000253004	0.398384	up	LYST	1.37232e-08	-0.3891	down	GAS5	0.000169997	0.342462	up	HTRA2	1.02737e-05	0.420084	up
	TXNIP	2.8216e-215	1.62243	up	NOTCH2	1.18093e-05	0.516016	up	SP140	1.00709e-06	-0.409647	down	ALDH9A1	0.00563832	0.28209	up	RPS7	7.39966e-14	-0.368244	down	HSPE1	0.00114077	-0.337395	down
	RALGPS2	2.74276e-58	-0.95011	down	IFI16	8.41339e-05	0.283501	up	HSPE1	5.56182e-08	-0.571032	down	MACF1	0.00180458	-0.31008	down	YWHAQ	0.00806012	0.312331	up	RHOB	3.10846e-05	-0.50468	down
	S100A11	1.64494e-37	1.05032	up	LYST	6.6498e-05	-0.32961	down	HNRNPA3	1.59088e-07	-0.453392	down	PDE4B	8.05785e-06	0.397197	up	ANXA4	3.51347e-10	-0.703392	down	ARL5A	0.00249139	0.280211	up
	HMGN2	1.32571e-09	-0.353885	down	ALDH9A1	0.00139108	0.350524	up	FAM136A	0.00139026	0.35352	up	PSMB4	1.97566e-05	0.365455	up	ZFP36L2	3.31044e-35	1.67255	up	PTMA	1.44939e-05	0.302572	up
	INTS11	2.95704e-06	0.355789	up	EPRS1	0.000267711	0.284013	up	HPCAL1	8.41338e-06	0.497831	up	SMAP2	5.79113e-71	1.39994	up	LBH	0.000197459	0.443962	up	DOCK10	1.35239e-05	-0.404985	down
	FAF1	3.42987e-06	0.330423	up	TMEM183A	0.00224879	0.316221	up	PTMA	3.40035e-14	0.324458	up	HP1BP3	1.09274e-15	0.675275	up	TMSB10	2.25075e-16	-0.552173	down	AHSA2P	0.00420489	-0.260398	down
	CD55	3.59177e-12	0.369857	up	UBR4	4.0437e-05	0.302477	up	PUM2	0.000740809	-0.369613	down	AGTRAP	4.93814e-05	0.316294	up	RPL31	0.000135187	-0.386672	down	MTLN	0.00160052	0.360969	up
	PRKACB	7.93575e-07	-0.37095	down	PRDM2	1.79067e-05	0.311065	up	GCA	0.000115566	0.438216	up	AURKAIP1	6.66159e-08	0.424206	up	RNF149	4.8968e-05	0.622485	up	TUBA4A	0.00655442	0.340195	up
	LYST	1.42437e-08	-0.437936	down	SMG7	0.000124636	0.316795	up	ARID5A	1.4836e-07	0.551436	up	SRSF11	8.58207e-08	0.330397	up	LAPTM4A	0.000108922	0.471836	up	IGKV3-20	5.72821e-05	-1.1953	down
	MACF1	4.03146e-12	-0.54179	down	GNG5	1.32873e-05	0.438321	up	PSD4	5.54936e-07	-0.354865	down	LINC01781	3.8118e-12	-0.82575	down	SRSF7	6.98351e-05	0.43632	up	IGKV1-39	8.95188e-06	-1.17027	down
	TMEM183A	0.0003906	0.262683	up	PSMB4	2.51645e-06	0.548518	up	THADA	0.00071814	-0.273875	down	SNHG12	0.000670284	0.343491	up	SUCLG1	0.000434022	0.311374	up	LIMS2	7.52752e-07	-0.547041	down
	PSMB4	8.29122e-14	0.518674	up	SMAP2	1.6596e-61	1.41881	up	NDUFB3	0.000443661	-0.315392	down	ENSG00000233184	3.35744e-09	-0.432079	down	SF3B6	1.81836e-08	0.29632	up	ROCK2	0.00300779	0.336657	up
	SMAP2	1.76091e-138	1.39651	up	HP1BP3	2.17142e-10	0.506283	up	ITGA4	1.86286e-05	-0.361509	down	GAS5	0.000125901	0.270565	up	NCK2	0.000299079	0.412928	up	ACTR2	0.00109084	-0.285525	down
	HP1BP3	1.76528e-13	0.516831	up	C1orf162	3.87174e-13	-0.691175	down	IGKC	1.04721e-05	-0.544812	down	ERO1B	7.53953e-06	0.372293	up	IMP4	0.00420082	0.416085	up	TTN	1.56839e-11	-0.991775	down
	C1orf162	8.42479e-05	-0.298143	down	RAP1A	0.000707328	0.413582	up	AFF3	4.92916e-06	-0.368064	down	ACP1	0.00331155	0.299783	up	MGAT5	1.62236e-06	0.799936	up	CCDC141	3.36439e-06	-0.296305	down
	RAP1A	1.9426e-10	0.3793	up	AURKAIP1	8.28341e-07	0.281373	up	TUBA4A	4.5888e-07	0.533038	up	ADI1	9.78343e-05	0.343778	up	CXCR4	2.11387e-42	2.16858	up	EEF1B2	1.72502e-10	0.31394	up
	RNF187	3.13898e-05	0.291408	up	SNHG12	3.2829e-06	0.370165	up	MFF	0.000150539	0.387922	up	RPS7	2.51076e-16	-0.291868	down	UBE2E3	0.00225414	0.303402	up	CAPG	1.62823e-06	-0.594726	down
	AURKAIP1	1.00074e-15	0.549869	up	LINC00869	0.000319715	0.271072	up	AGFG1	0.000734212	0.367038	up	YWHAQ	0.000403303	0.278116	up	PIKFYVE	0.0035099	0.343278	up	RANBP2	6.32085e-07	-0.423858	down
	SRSF11	0.000298384	0.277041	up	GAS5	3.67233e-08	0.418317	up	METTL8	6.4474e-16	-0.526608	down	ANXA4	9.18642e-21	-0.910572	down	RPL37A	9.08666e-10	-0.414122	down	IQSEC1	0.00146821	-0.420081	down
	SNHG12	4.95928e-10	0.437137	up	ADI1	0.000482957	0.395364	up	BIRC6	3.14609e-07	-0.386423	down	COX7A2L	5.16513e-07	0.468921	up	CYTIP	0.00261339	0.320603	up	CSRNP1	0.0092618	0.2994	up
	LINC00869	9.02769e-09	0.393047	up	YWHAQ	1.85708e-06	0.401278	up	ACTR2	0.0011529	-0.277134	down	USP34	0.000210703	0.371459	up	SP100	6.11287e-05	0.328668	up	TUSC2	0.000315731	0.417057	up
	ENSG00000233184	1.10694e-25	-0.712657	down	PPP1CB	0.000215004	0.419421	up	RTN4	0.00103696	0.336241	up	ZFP36L2	4.86611e-98	1.65966	up	BIN1	1.53869e-07	-0.512987	down	CRTAP	0.00363524	0.419988	up
	GAS5	1.21004e-06	0.328056	up	ANXA4	1.1078e-08	-0.559681	down	TTN	2.67165e-08	-0.523459	down	POLE4	0.00585047	0.302251	up	MRPS5	5.65345e-06	0.540764	up	CTNNB1	0.00248468	-0.334669	down
	ADI1	7.08226e-08	0.391483	up	COX7A2L	0.000447729	0.426059	up	EEF1B2	1.80295e-13	0.30044	up	BCL11A	0.000109371	-0.388639	down	WDR54	0.00183952	0.282273	up	ZNF860	0.000528486	-0.270549	down
	YWHAQ	1.7891e-06	0.365268	up	PPP4R3B	0.00192996	0.304925	up	CAPG	0.00378471	-0.296372	down	TMSB10	5.68327e-22	-0.2721	down	AUP1	0.000103546	0.577492	up	ATG3	7.27489e-05	0.461197	up
	ANXA4	1.45559e-20	-0.658364	down	ZFP36L2	3.74977e-74	1.616	up	IQSEC1	0.00234189	-0.30378	down	CNOT11	0.000306264	0.276556	up	MZT2A	0.0001489	-0.30291	down	UBE2E1	0.000181517	0.382387	up
	ACYP2	7.14371e-07	-0.300421	down	BCL11A	9.91254e-05	-0.335375	down	TBC1D5	3.74188e-06	-0.460854	down	YPEL5	0.00111938	0.29003	up	PDIA6	1.18226e-05	0.312874	up	EIF1B	0.0022116	0.300467	up
	COX7A2L	2.56493e-10	0.391568	up	TMSB10	9.43554e-51	-0.61143	down	GNAI2	0.000100361	0.362098	up	PLEK	5.0432e-11	-0.683228	down	CNPPD1	5.52223e-05	0.399981	up	RPL22L1	7.89848e-06	-0.471455	down
	ZNF638	1.01234e-08	-0.295052	down	PLEK	0.000108993	-0.468333	down	TUSC2	0.00134753	0.343845	up	RPL31	2.36508e-18	-0.586765	down	ZFAND2B	4.63906e-05	0.370847	up	SERP1	0.00066707	0.335003	up
	USP34	0.00141045	0.260178	up	RPL31	4.37431e-06	-0.358918	down	CD200	0.00525399	0.368651	up	RNF149	5.60298e-09	0.537757	up	PPM1G	4.98728e-06	0.51534	up	PPP1R2	4.44203e-06	0.588012	up
	ZFP36L2	8.19566e-233	1.88706	up	RNF149	3.25285e-07	0.56948	up	EIF1B	0.000577433	0.345359	up	LAPTM4A	1.66446e-08	0.372242	up	HSPD1	0.000151514	0.569975	up	RPL35A	3.5518e-05	-0.279337	down
	POLE4	3.84264e-07	0.318702	up	SRSF7	0.00131443	0.314139	up	RPL22L1	9.94208e-05	-0.38851	down	SRSF7	2.94661e-10	0.47757	up	NCL	0.00998198	0.361361	up	NDUFAF3	5.94096e-05	0.40565	up
	BCL11A	2.66231e-12	-0.497892	down	CIAO1	0.000385367	0.303069	up	RPL35A	5.86247e-08	-0.317646	down	PPP1R21	0.00109413	-0.262333	down	PRKRA	0.0029075	0.409715	up	VHL	0.000982656	0.272591	up
	TMSB10	3.43134e-45	-0.371634	down	MGAT5	2.51369e-08	0.583939	up	ZBTB20	0.00271697	-0.308326	down	SUCLG1	0.000769327	0.340908	up	PSMD1	0.000774843	0.366253	up	PSMD2	0.000155907	0.431788	up
	PLEK	1.90227e-14	-0.462565	down	ZC3H15	0.00134265	0.286403	up	PSMD2	0.00224757	0.294572	up	DUSP2	1.21654e-07	0.518856	up	ARL5A	0.000424552	0.35124	up	NBEAL2	2.2775e-06	-0.409529	down
	RPL31	5.97324e-28	-0.539747	down	CXCR4	9.41366e-64	1.52374	up	EDEM1	0.000388724	-0.329078	down	SF3B6	1.89083e-09	0.464708	up	DNPEP	2.7453e-05	0.418931	up	BHLHE40	4.82366e-05	-0.269958	down
	RNF149	3.99809e-08	0.408425	up	UBE2E3	2.44615e-05	0.50722	up	RYK	3.77544e-08	0.625508	up	NCK2	0.000935227	0.265566	up	GCA	0.00134781	0.453002	up	RYK	2.03845e-05	0.594088	up
	ACTR3	8.60799e-05	-0.278893	down	RPL37A	6.55315e-22	-0.54314	down	ST6GAL1	3.40893e-06	-0.436127	down	IMP4	1.1439e-05	0.429061	up	LRRFIP1	1.02944e-06	0.367685	up	ZXDC	0.00248614	0.344022	up
	SF3B6	5.14466e-10	0.377201	up	CYTIP	0.00486388	0.302526	up	IMPDH2	5.84365e-10	0.623351	up	PTPN18	2.7895e-06	0.403346	up	DCTN1	0.000937784	0.362718	up	PAK2	0.00339143	0.285499	up
	NCK2	1.15119e-11	0.371847	up	SP100	3.3048e-05	0.37977	up	CGGBP1	0.00417765	-0.293076	down	MGAT5	1.55563e-08	0.509079	up	PTRHD1	0.00149775	-0.313365	down	IMPDH2	7.79692e-09	0.653734	up
	MGAT5	1.5953e-12	0.474622	up	INPP5D	0.000389211	0.325073	up	GPX1	1.04138e-15	0.751046	up	CXCR4	1.27602e-98	2.00586	up	LRPPRC	0.00341685	0.27412	up	GPX1	0.00189428	0.394965	up
	CXCR4	2.91595e-158	1.48067	up	BIN1	1.77635e-17	-0.688517	down	SH3BP5	0.000592752	-0.27522	down	KYNU	3.95523e-05	-0.325056	down	TUBA4A	0.000174902	0.475938	up	SH3BP5	0.00197293	-0.297508	down
	KYNU	3.40734e-07	-0.282211	down	GLS	1.98667e-05	0.45445	up	UQCRC1	0.000224676	0.391767	up	UBE2E3	0.000114634	0.362212	up	AGFG1	2.80909e-05	0.41743	up	LTF	5.0314e-05	-0.545338	down
	RALB	2.42785e-08	0.329579	up	WBP1	0.000324722	0.306336	up	LTF	6.92745e-10	-0.629116	down	GYPC	8.02683e-07	0.444741	up	RAB10	0.0005244	0.326583	up	IFRD2	0.00213309	0.368359	up
	UBE2E3	2.69688e-13	0.495676	up	AUP1	4.7215e-12	0.705257	up	MBNL1	0.000161709	-0.316637	down	RPL37A	8.54792e-46	-0.787741	down	HDLBP	0.000111779	0.557904	up	ITPR1	0.00262631	-0.324804	down
	ARHGAP15	3.16485e-05	-0.278803	down	PDIA6	8.11086e-06	0.34584	up	ITPR1	0.0023737	-0.322317	down	ANKRD44	0.00449994	-0.294928	down	MAP3K2	0.00265168	-0.260381	down	TASOR	7.23054e-05	-0.302496	down
	RPL37A	4.99457e-77	-0.83243	down	STAT1	0.00363224	0.439724	up	TASOR	1.37983e-08	-0.449627	down	GORASP2	6.75213e-05	0.350877	up	DGKD	7.76799e-05	0.361851	up	HCLS1	1.28967e-09	-0.517017	down
	CCDC115	2.19917e-05	0.290889	up	CNPPD1	8.72742e-06	0.565851	up	H1-10	0.00411254	0.440676	up	WDR43	0.000126629	-0.313622	down	MOGS	2.95612e-05	0.473999	up	GOLGB1	4.6115e-05	-0.266881	down
	CREB1	3.9407e-08	-0.353939	down	RETREG2	2.83457e-05	0.363776	up	EAF2	2.60173e-07	-0.541262	down	BIN1	3.16628e-05	-0.411151	down	ROCK2	0.00121177	0.486432	up	NKTR	0.00361747	0.347655	up
	BIN1	1.21515e-13	-0.506502	down	ZFAND2B	0.000132166	0.270834	up	NAA50	0.001543	0.343735	up	MRPS5	4.77331e-05	0.364215	up	CYP20A1	1.88251e-05	0.425894	up	SEC62	0.00147763	-0.32294	down
	MRPS5	7.43204e-11	0.492391	up	PRPF40A	0.000883053	0.352085	up	AP2M1	0.000655013	0.272656	up	ATG4B	1.32529e-05	0.415851	up	ANKRD36	0.000526985	0.34741	up	NCBP2AS2	0.000239464	0.35003	up
	ATG4B	1.57278e-06	0.358638	up	TRIP12	0.000436163	0.366439	up	SEC62	2.23279e-13	-0.66638	down	WDR54	0.000744499	0.283284	up	CFLAR	4.04928e-06	0.754424	up	UBA7	0.00561014	-0.340925	down
	GLS	2.13404e-08	0.309011	up	NRBP1	7.01138e-05	0.404801	up	NFKBIZ	0.00308105	0.275964	up	AUP1	4.3522e-07	0.491297	up	CCT7	0.000622421	0.370433	up	CD86	0.00146314	-0.346634	down
	AUP1	5.31176e-11	0.341389	up	ITGB1BP1	0.00612038	0.307244	up	RBM5	1.2447e-05	-0.462729	down	RNPEPL1	9.77443e-05	0.380451	up	CUL3	0.000102484	0.406896	up	PARP15	0.00990142	-0.303469	down
	RNPEPL1	1.11933e-09	0.396254	up	HSPE1	0.00181438	-0.263653	down	PARP15	0.00524086	-0.279215	down	CNPPD1	1.64862e-05	0.392568	up	TTN	1.68566e-11	-0.306515	down	MXD4	0.00104252	0.27295	up
	CNPPD1	3.83622e-16	0.584126	up	METTL5	0.000334643	0.267059	up	THUMPD3-AS1	0.00270105	-0.363633	down	RETREG2	0.000113177	0.348624	up	OST4	1.64239e-07	-0.265173	down	TLR10	0.00034216	-0.473998	down
	RETREG2	3.01853e-07	0.318164	up	HSPD1	3.43606e-08	0.415988	up	TNIP2	0.00478665	0.269612	up	ZFAND2B	3.66339e-12	0.591823	up	COX5B	0.000320144	0.325617	up	BANK1	1.76942e-09	-0.556625	down
	ZFAND2B	7.1612e-05	0.27554	up	NFE2L2	0.000868714	0.332566	up	SEL1L3	1.13298e-11	-0.645798	down	SP140	0.00977927	-0.269566	down	CAPG	6.80946e-08	-0.630804	down	H2AZ1	2.47755e-12	0.778546	up
	PRPF40A	5.75174e-12	0.296024	up	NCL	8.62678e-05	0.27253	up	ZNF721	4.80485e-07	-0.348385	down	PPM1G	1.44713e-11	0.491982	up	MAT2A	0.006411	0.38059	up	TMEM154	0.000292694	-0.369752	down
	PPM1G	1.75463e-07	0.342573	up	HNRNPA3	6.90006e-10	-0.444908	down	KLF3	0.00319722	0.362128	up	HTRA2	3.49952e-07	0.492072	up	VAMP8	1.62113e-05	0.496695	up	PPM1K	0.000804166	0.414623	up
	NRBP1	6.38593e-12	0.482543	up	PRKRA	0.000242253	0.401519	up	BANK1	2.35874e-16	-0.620503	down	HSPD1	0.00800334	0.284932	up	PLCL2	0.0064323	0.411138	up	FRG1	0.000786515	0.321041	up
	WDSUB1	0.000493276	0.266791	up	FAM136A	1.11665e-07	0.481936	up	H2AZ1	3.02628e-10	0.615235	up	PRKRA	0.00829241	0.309778	up	IQSEC1	0.000449217	0.266219	up	RUFY3	0.000642966	0.383624	up
	HTRA2	1.71553e-07	0.363635	up	PSMD1	0.00454056	0.32958	up	TMEM131L	0.00824902	-0.272735	down	FAM136A	0.00374932	0.275918	up	CMTM6	0.000469933	0.281505	up	DANCR	7.94671e-08	0.680493	up
	HNRNPA3	1.17474e-25	-0.697816	down	HPCAL1	0.00686042	0.308663	up	KLHL2	0.00525713	0.319808	up	ODC1	1.61482e-05	-0.43703	down	RFTN1	4.6228e-05	0.600277	up	NOA1	0.0037044	0.261151	up
	PRKRA	2.09532e-08	0.2952	up	OLA1	0.000161111	0.266069	up	DANCR	3.91033e-08	0.622354	up	RHOB	6.40392e-08	0.562113	up	TUSC2	8.75137e-05	0.384323	up	CCNI	6.14834e-11	0.675588	up
	FAM136A	1.49526e-08	0.364065	up	ARL5A	0.00153831	0.36937	up	CCNI	1.60567e-07	0.405036	up	ARL5A	0.00479667	0.3143	up	CRTAP	7.54627e-05	0.34069	up	HERC5	0.00244074	0.48688	up
	HPCAL1	6.99038e-14	0.513597	up	DNPEP	0.00370313	0.385044	up	HERC5	0.000115184	0.443853	up	PTMA	6.36141e-17	0.417044	up	TGFBR2	0.000274744	0.379968	up	PLAC8	0.00219019	-0.387242	down
	ODC1	6.02918e-08	-0.410708	down	GCA	4.70286e-09	0.641502	up	RPL34	1.64326e-33	-0.573821	down	DNPEP	2.98897e-08	0.331824	up	IFT57	5.76558e-07	0.613103	up	RPL34	7.3797e-17	-0.498093	down
	ARL5A	1.54391e-05	0.260232	up	EIF2AK2	0.00103932	0.294601	up	BLOC1S4	0.000861437	0.394327	up	DOCK10	1.64183e-06	-0.341309	down	ATG3	1.68457e-05	0.362306	up	CYP4V2	0.00196321	-0.289949	down
	PTMA	4.92052e-30	0.396485	up	ARID5A	7.55754e-08	0.568853	up	MARCHF1	0.000127614	-0.401652	down	GCA	4.93427e-09	0.595285	up	UBE2E1	0.00372171	0.320748	up	ICE1	0.000778603	0.364073	up
	DNPEP	3.5474e-11	0.462176	up	LRRFIP1	5.65932e-08	0.465646	up	SNHG8	7.69882e-05	0.349174	up	AHSA2P	0.00107488	-0.341919	down	ATP6V1A	0.00260771	0.265272	up	MARCHF6	0.00063935	-0.299707	down
	DOCK10	9.77258e-07	-0.347237	down	PTRHD1	1.42099e-07	-0.366901	down	ICE1	8.21547e-05	0.434256	up	ARID5A	8.40694e-07	0.414106	up	APPL1	0.000397066	0.287421	up	SUB1	2.11854e-06	-0.525054	down
	GCA	5.50885e-21	0.684938	up	IGKC	4.74855e-06	-0.502355	down	MARCHF6	0.00509644	-0.260892	down	LRRFIP1	9.15761e-09	0.264485	up	PARP14	3.10725e-09	0.410642	up	CCNH	0.00204214	0.28844	up
	DNAJC10	1.61156e-06	-0.343158	down	TUBA4A	1.79627e-08	0.592886	up	NUP155	1.40421e-06	-0.285506	down	ITGA4	1.66547e-12	-0.617352	down	RPL22L1	0.00455459	-0.376679	down	RPL37	1.77526e-28	-0.457871	down
	ARID5A	2.75128e-19	0.623675	up	UBXN4	0.00191714	0.358417	up	VCAN	5.14939e-06	-0.427277	down	AFF3	8.42884e-08	-0.297241	down	ATP1B3	9.97092e-06	0.521227	up	CD180	4.75697e-05	-0.439123	down
	LRRFIP1	2.83887e-10	0.369277	up	RAB10	0.00019754	0.347285	up	RPL37	5.37953e-23	-0.459993	down	TUBA4A	1.74205e-14	0.669581	up	SLC25A36	0.00300087	0.31315	up	COX7C	4.00962e-07	-0.461815	down
	PSD4	6.14714e-06	-0.281956	down	SP3	0.000100288	0.297155	up	COX7C	8.47228e-09	-0.462632	down	MFF	0.00019403	0.260155	up	SERP1	3.86843e-06	0.348061	up	SREK1	0.00632573	0.326074	up
	ITGA4	1.23527e-22	-0.612217	down	BIRC6	0.00093936	0.264476	up	PJA2	0.000128181	-0.263897	down	AGFG1	8.37399e-07	0.358365	up	FYTTD1	0.00467885	0.346299	up	AP3S1	0.00180172	0.428505	up
	IGKC	1.98166e-08	-0.436246	down	MOGS	7.66418e-05	0.487088	up	UBE2B	3.29834e-06	0.519182	up	EIF2AK3	3.18287e-05	-0.435419	down	PPP1R2	0.00314375	0.339305	up	PAIP1	0.00487258	0.290464	up
	AFF3	4.55352e-19	-0.511742	down	IMMT	0.0071743	0.32092	up	C5orf15	0.00347216	-0.28675	down	HDLBP	3.44216e-12	0.308722	up	RUBCN	1.03324e-05	0.416541	up	RPS14P8	5.49274e-08	-0.484961	down
	TUBA4A	6.87356e-42	0.917669	up	CYP20A1	0.00182477	0.308739	up	PGGT1B	0.000256782	-0.328627	down	IGKV3-20	0.000438964	-1.09651	down	RPL35A	2.59004e-23	-0.618744	down	STK10	7.0905e-06	-0.373755	down
	UBXN4	6.25267e-08	0.3748	up	AFTPH	2.6911e-05	0.504899	up	UBE2D2	0.000625862	0.306483	up	MOGS	4.0815e-07	0.462751	up	U2SURP	0.00839385	0.486706	up	AFF4	6.56161e-07	0.421791	up
	MFF	1.193e-12	0.426606	up	CFLAR	4.04936e-09	0.556291	up	SNX2	3.94237e-06	0.361349	up	BMPR2	9.49487e-06	0.387134	up	RPL24	0.000296431	-0.266125	down	ANXA6	1.63334e-05	-0.380348	down
	IMMT	0.000118133	0.300498	up	CUL3	0.000607256	0.359132	up	STK10	8.73241e-05	-0.337227	down	ROCK2	0.00178746	0.315435	up	CNBP	3.30703e-06	-0.296967	down	CCNG1	0.00106694	0.413076	up
	ACTR2	2.1483e-06	-0.338333	down	TTN	6.01458e-11	-0.621191	down	ANXA6	0.000469968	-0.287831	down	ACTR2	0.000922261	-0.271668	down	CCNL1	7.4919e-07	0.42541	up	DNAJC21	6.245e-06	0.576089	up
	CFLAR	2.30427e-08	0.419672	up	COX5B	1.35156e-05	0.331618	up	TNFAIP8	0.00213719	-0.326642	down	MSH6	1.6718e-05	0.407987	up	NGLY1	0.000906595	0.4647	up	RNF130	1.4241e-08	0.657807	up
	CUL3	4.78805e-05	0.268746	up	AAMP	0.000285826	0.369001	up	CCNG1	0.00102223	0.3578	up	RTN4	0.000301993	0.299132	up	PSMD2	2.85149e-05	0.530751	up	SQSTM1	0.00011085	0.284106	up
	TTN	4.81123e-23	-0.694702	down	MAT2A	0.000672942	0.425766	up	DNAJC21	1.3803e-12	0.730604	up	THAP4	0.00229886	0.267153	up	EIF4G1	1.3031e-06	0.282586	up	CCDC69	0.000215044	-0.355103	down
	COX5B	5.16636e-09	0.307678	up	RNF181	0.00112488	0.304518	up	TMED9	0.00302686	0.295805	up	CFLAR	2.02159e-06	0.481684	up	LSG1	0.00491602	0.360026	up	MATR3.1	3.89274e-09	-0.454031	down
	AAMP	3.36257e-09	0.378098	up	GCC2	0.00154981	0.328237	up	GM2A	0.00314545	-0.305096	down	DBI	5.46127e-07	0.336393	up	MAGEF1	0.00542525	0.301435	up	MEF2C	0.000117074	-0.465932	down
	TMBIM1	2.11387e-06	0.333137	up	LINC01857	0.000526873	-0.285641	down	GRK6	0.00086813	-0.290611	down	TTN	1.03035e-12	-0.527406	down	TRANK1	0.00295545	0.395327	up	HINT1	1.82164e-06	0.428307	up
	CAPG	1.52867e-07	-0.369635	down	PLCL2	6.65412e-05	0.277762	up	MATR3.1	1.68005e-07	-0.461086	down	CCDC141	0.000207344	-0.276416	down	RYK	1.5135e-06	0.569929	up	ANKHD1	9.81254e-07	-0.334229	down
	RNF181	6.26893e-06	0.288958	up	RFTN1	1.44889e-08	0.420969	up	PAIP2	0.000320412	0.347122	up	PREB	2.07737e-05	0.328398	up	EIF4A2	0.000455804	0.376918	up	PURA	0.00852021	0.34494	up
	MAP4K4	1.83293e-09	0.303179	up	PDCD6IP	7.70769e-06	0.305611	up	MZB1	3.55534e-10	-0.600178	down	COX5B	3.63385e-10	0.36837	up	PLSCR1	0.00239052	0.280497	up	CYSTM1	8.98395e-05	0.51611	up
	IQSEC1	8.05618e-05	-0.320048	down	TUSC2	0.00629602	0.312638	up	MEF2C	1.15687e-12	-0.642028	down	CAPG	4.89515e-10	-0.626314	down	WDR82	9.45444e-07	0.452334	up	CSNK1A1	1.36449e-05	0.381208	up
	UBE2E2	4.05359e-06	-0.35196	down	SMARCC1	0.00431438	0.311724	up	THOC3	0.000988393	-0.294599	down	VAMP8	8.13836e-07	0.306607	up	IMPDH2	2.84128e-16	1.17088	up	TARS1	0.00328811	-0.278645	down
	TBC1D5	7.53707e-08	-0.329414	down	TMF1	0.00147084	0.289164	up	ADAM19	1.76682e-07	-0.476433	down	RASGRP3	0.00163948	-0.281207	down	RPL32	6.50286e-19	-0.455421	down	CAMLG	3.11986e-06	0.62473	up
	RFTN1	4.57736e-12	0.370473	up	BBX	0.000391498	0.341695	up	NDUFA2	0.00319641	0.303959	up	LINC02245	0.00163378	0.264006	up	PDHB	5.79521e-06	-0.280188	down	NPM1	0.000289395	0.30748	up
	TUSC2	2.96605e-05	0.309795	up	CD200	1.08068e-06	0.631302	up	CYSTM1	8.66408e-10	0.618656	up	LRRFIP2	7.73692e-05	0.296656	up	TRNT1	0.000142026	0.412328	up	CLTB	0.00106817	0.377279	up
	TMF1	2.52847e-06	0.336993	up	ARL6IP5	8.17689e-07	0.273224	up	SRP19	2.71124e-08	-0.411496	down	CMTM6	1.05583e-05	0.264561	up	PRKAR2A	0.00261705	0.306186	up	RUFY1	3.99584e-09	-0.586189	down
	TGFBR2	1.45931e-05	-0.271778	down	BTLA	0.00096126	0.40018	up	CSNK1A1	6.11403e-05	0.353424	up	RFTN1	1.08003e-07	0.574113	up	RASSF1	9.32414e-06	0.296056	up	CANX	0.0091153	-0.283046	down
	IFT57	0.000174717	0.313343	up	EIF1B	5.08855e-05	0.383511	up	CAST	0.00117401	0.386311	up	SLC25A38	6.47765e-06	0.337124	up	IFRD2	0.000228388	0.432463	up	DOK3	1.50875e-08	-0.538218	down
	BTLA	0.000598542	-0.281907	down	MSL2	0.00563521	0.312707	up	CAMLG	1.42235e-09	0.634743	up	RAB5A	0.00223366	0.262896	up	MAP4	1.73757e-06	0.302736	up	DOCK2	0.000142432	-0.319958	down
	EIF1B	2.90411e-10	0.357184	up	PARP14	1.38793e-07	0.439509	up	NPM1	1.40438e-09	0.43345	up	OXSR1	0.00102459	0.289207	up	TOP2B	0.000553069	0.470877	up	TRIO	0.0035709	-0.37691	down
	RPL22L1	4.24838e-05	-0.294948	down	PHC3	5.49228e-05	0.294735	up	CANX	0.00112774	-0.318401	down	TUSC2	4.75746e-12	0.521611	up	MBD4	1.49705e-08	-0.668516	down	HNRNPA0	0.00346516	0.26636	up
	SERP1	3.55438e-27	0.596619	up	RPL22L1	3.15233e-06	-0.500512	down	ANXA2R	0.00315737	0.348008	up	CRTAP	0.00111513	0.361254	up	FOXP1	0.00575986	0.333362	up	GAPT	0.000359498	-0.44298	down
	FYTTD1	8.20339e-06	0.333665	up	SERP1	3.09616e-09	0.407469	up	JADE2	0.000685669	-0.310641	down	TOMM70	9.81746e-06	0.360131	up	EAF2	0.00163248	-0.332618	down	CD74	7.20599e-35	-0.542111	down
	RUBCN	4.54294e-11	0.356433	up	ATP11B	0.00128853	0.362958	up	TENT2	1.69048e-05	-0.401736	down	BBX	0.00104389	0.367036	up	NAA50	0.000114095	0.407297	up	DEK	6.73739e-07	0.51709	up
	RPL35A	8.91763e-92	-0.739161	down	TRAK1	0.000888224	0.27351	up	DOCK2	6.20935e-07	-0.419018	down	ZNF860	9.4742e-09	-0.546325	down	NKTR	4.71439e-07	0.607278	up	HLA-A	9.04495e-10	-0.393147	down
	PCNP	9.64951e-05	0.260635	up	TTC14	9.35231e-07	0.430357	up	PDE4D	2.49899e-06	0.525634	up	IFT57	1.1008e-08	0.462393	up	WDR6	0.00733352	0.314913	up	MYLIP	6.36019e-05	0.465179	up
	ZBTB20	3.3199e-06	-0.346395	down	RUBCN	7.5321e-07	0.457958	up	TRIO	0.00386666	-0.281652	down	ATG3	5.80051e-06	0.469307	up	GOLGA4	1.98545e-05	0.597104	up	CPNE5	5.5561e-08	-0.700561	down
	PSMD2	2.12855e-09	0.341186	up	RPL35A	5.4731e-47	-0.754044	down	TAF7	1.6338e-06	0.392584	up	UBE2E1	0.000332745	0.320335	up	POLR2H	0.00806769	0.272875	up	RPS10-NUDT3	5.31683e-07	-0.360552	down
	ACAA1	3.69454e-06	0.35189	up	U2SURP	0.000135267	0.501052	up	HNRNPA0	4.35451e-05	0.39216	up	EIF1B	6.12232e-05	0.333814	up	DVL3	0.00178436	0.445696	up	FGD2	0.000117875	-0.469254	down
	RYK	2.10832e-21	0.727576	up	PCNP	0.000142653	0.384227	up	DUSP1	0.000197514	0.427024	up	ATP6V1A	0.000351781	0.36324	up	AP2M1	0.000899006	0.416412	up	CD24	0.00560904	-0.467791	down
	APEH	1.75482e-05	0.3279	up	RPL24	1.18536e-16	-0.439909	down	RNF44	9.27607e-06	-0.290985	down	SIAH2	6.55247e-07	0.344969	up	TEX264	0.000279468	-0.360419	down	CD164	1.96836e-05	-0.308629	down
	RPL29	1.72149e-25	-0.343671	down	CCNL1	1.1952e-05	0.267875	up	GAPT	2.28518e-05	-0.449829	down	PHC3	0.00708524	-0.315957	down	CD86	0.00303146	-0.401398	down	HSP90AB1	3.3686e-05	-0.398161	down
	ST6GAL1	3.2698e-06	-0.271902	down	PSMD2	5.92979e-07	0.3758	up	CD74	3.01426e-37	-0.535765	down	ATP1B3	4.65425e-05	0.389347	up	KPNA1	0.000598961	0.413254	up	SCML4	8.79868e-05	-0.355804	down
	IMPDH2	1.42971e-31	0.794238	up	ACAA1	0.000227819	0.463882	up	DEK	2.71095e-08	0.590607	up	SERP1	2.55789e-15	0.590036	up	PARP9	4.14639e-05	0.496735	up	HEBP2	0.000463275	0.429048	up
	GPX1	1.37025e-21	0.672677	up	RYK	4.96451e-08	0.631923	up	MYLIP	1.60107e-05	0.49399	up	TRAK1	0.000494209	0.305395	up	DTX3L	0.00319041	0.38531	up	SF3B5	0.000141102	0.40722	up
	SS18L2	3.72308e-05	0.279618	up	RPUSD3	0.00130545	0.373338	up	SMIM29	0.000849907	0.319988	up	FYTTD1	1.98441e-05	0.34522	up	MXD4	1.33048e-05	0.437693	up	PNRC1	1.38456e-11	0.479243	up
	CAPN7	1.42555e-14	0.539405	up	APEH	0.00352595	0.323791	up	NEDD9	4.98534e-08	-0.473335	down	PPP1R2	0.000140085	0.392522	up	TNIP2	0.00274911	0.320776	up	ENSG00000226571	0.00883407	0.298024	up
	SH3BP5	3.68513e-06	-0.30191	down	RPL29	1.30389e-25	-0.460859	down	ELOVL5	8.06816e-06	-0.391231	down	RUBCN	1.41793e-05	0.2948	up	PDS5A	0.000975084	0.445595	up	HMGN3	0.000568182	0.299957	up
	TMA7	1.93471e-12	-0.416522	down	IMPDH2	5.08038e-17	0.897218	up	PIM1	6.11976e-07	0.565527	up	RPL35A	1.36944e-56	-0.651833	down	KLF3	0.000245527	0.29539	up	FYN	0.000270451	0.359054	up
	UQCRC1	6.45225e-06	0.323223	up	RPL32	1.1229e-48	-0.514492	down	HSP90AB1	9.08118e-11	-0.452718	down	BRK1	0.000280696	0.284462	up	ATP10D	0.00194169	0.409474	up	7SK.4	7.13821e-37	-2.87478	down
	RASSF1	8.8835e-11	0.402004	up	DLG1	2.71327e-05	0.304279	up	COL19A1	2.41554e-12	-0.719511	down	SEC13	2.61495e-05	0.303356	up	H2AZ1	8.2726e-24	1.27395	up	RIPOR2	1.36466e-06	-0.538292	down
	MBNL1	3.33071e-11	-0.400011	down	PXK	0.00406447	0.266589	up	STX7	0.000824758	-0.314726	down	DALRD3	0.00267706	0.31936	up	SEC31A	7.2787e-05	0.295201	up	RPL7L1	0.000524331	-0.315784	down
	LPP	2.87846e-05	-0.316271	down	CAPN7	4.43089e-08	0.684397	up	CALHM6	0.000104761	0.409358	up	NDUFAF3	5.65682e-05	0.324227	up	RHOH	6.09275e-05	0.671624	up	MPC1	0.0017072	0.334882	up
	HMCES	2.35005e-05	-0.275829	down	SH3BP5	0.00321585	-0.272621	down	ASCC3	1.13628e-05	-0.397403	down	VHL	0.00122224	0.321994	up	TMEM154	4.4216e-06	-0.627831	down	FAM120B	0.00122237	-0.262445	down
	MBD4	3.90927e-09	-0.343128	down	UQCRC1	5.79394e-06	0.332911	up	HEBP2	0.00588588	0.319211	up	PSMD2	3.76436e-06	0.403404	up	RPS3A	4.30973e-15	-0.421356	down	FKBP5	0.00671271	0.356124	up
	TRA2B	2.1234e-07	-0.38969	down	OSBPL10	0.000134078	-0.336257	down	PNRC1	1.26784e-13	0.402133	up	ACAA1	1.08905e-05	0.448542	up	TMEM175	0.00897503	-0.271039	down	H1-2	7.32833e-05	0.456352	up
	FOXP1	1.04979e-10	-0.413828	down	MTMR14	0.000575914	-0.267195	down	HMGN3	1.41655e-05	0.348601	up	ZNF639	0.000114972	0.261117	up	SMARCA5	1.81049e-06	0.369587	up	H1-4	1.43061e-08	0.697606	up
	ABTB1	4.35081e-10	0.452823	up	RASSF1	3.0073e-06	0.492403	up	GLO1	0.00723004	0.330577	up	RYK	5.4502e-12	0.653973	up	TBC1D9	0.00154207	-0.285636	down	LTB	5.24782e-13	-0.901088	down
	HCLS1	5.24921e-12	-0.369014	down	MAP4	0.000991748	0.434043	up	ENSG00000230202	0.000443718	-0.339696	down	PLSCR1	5.52099e-08	0.468633	up	SRP72	6.12278e-05	-0.271734	down	NCR3	8.5305e-05	-0.44188	down
	EAF2	2.65134e-55	-1.14992	down	MBD4	1.50254e-08	-0.476743	down	7SK.4	2.39167e-93	-3.42921	down	RPL29	3.02465e-15	-0.333369	down	PPM1K	0.00384765	0.405483	up	HLA-DMB	2.56913e-05	-0.378754	down
	GOLGB1	0.000394153	0.269017	up	ABTB1	2.47337e-06	0.325795	up	RIPOR2	3.2791e-08	-0.460393	down	ZXDC	0.000914188	0.270092	up	FBXW7	0.00286139	0.499061	up	VARS1	0.00106823	-0.265603	down
	NAA50	1.20918e-10	0.454052	up	EAF2	2.67408e-10	-0.568362	down	SERPINB1	0.000258075	0.390059	up	PAK2	0.000174421	0.376033	up	RUFY3	2.59726e-06	0.297759	up	CSNK2B	2.61131e-15	-0.735401	down
	SELENOK	1.3375e-05	0.282588	up	GOLGB1	7.58183e-05	0.43606	up	SOD2	0.00106361	0.361647	up	IMPDH2	1.40838e-26	0.963699	up	DANCR	1.49811e-06	0.733857	up	SNX9	1.37078e-07	0.710501	up
	WDR6	5.04365e-11	0.390662	up	NAA50	1.67893e-06	0.613893	up	FKBP5	9.77212e-08	0.617418	up	RPL32	1.27137e-18	-0.310879	down	EXOSC9	8.71881e-06	-0.263405	down	CMTR1	0.000161951	-0.315312	down
	RPSA	2.00136e-21	-0.350714	down	NKTR	0.0082087	0.297653	up	H1-4	7.13254e-09	0.529685	up	GPX1	4.783e-22	0.904853	up	JCHAIN	2.38416e-08	-0.832452	down	HLA-DQA2	3.9728e-16	1.02766	up
	AP2M1	3.78492e-10	0.363707	up	SHISA5	0.000140422	-0.263581	down	LTB	6.15267e-20	-0.639179	down	RHOA	5.64546e-11	0.445614	up	CCNI	6.45444e-06	0.346895	up	HLA-DOB	2.64834e-07	-0.522656	down
	SEC62	1.4516e-22	-0.597595	down	WDR6	1.92264e-05	0.512559	up	HLA-DMB	1.27052e-11	-0.60117	down	SS18L2	0.000420265	0.357278	up	RPL9	4.56796e-06	-0.368508	down	POLR1H	0.00243791	0.303695	up
	NCBP2AS2	6.23294e-10	0.372009	up	TKT	1.55973e-09	0.657684	up	CSNK2B	2.4188e-14	-0.574985	down	CAPN7	2.91169e-06	0.48615	up	CTBP1	0.00591898	0.272483	up	PBX2	0.00667165	-0.299331	down
	NFKBIZ	0.000286313	0.296485	up	CRBN	0.00220207	0.303369	up	TFEB	0.00105628	0.350029	up	TMA7	3.82911e-05	-0.34034	down	HERC5	7.51498e-05	0.588026	up	HLA-DRA	1.65445e-18	-0.401965	down
	PARP15	8.15295e-06	-0.33266	down	GOLGA4	5.69897e-08	0.470956	up	SNX9	0.000547318	0.345608	up	UQCRC1	0.00307386	0.284074	up	ATP8A1	0.00206719	0.405607	up	PPP1R18	0.00128504	-0.380182	down
	MXD4	2.37738e-10	0.392471	up	RPSA	1.52543e-12	-0.390773	down	HLA-DQA2	6.42277e-26	1.05363	up	IFRD2	3.69272e-06	0.394448	up	RPL34	8.36485e-51	-0.908859	down	TUBB	0.000189064	0.441122	up
	TLR10	7.24467e-18	-0.574753	down	SETD2	1.99671e-05	0.474796	up	HLA-DOB	5.54786e-09	-0.564021	down	ITPR1	0.0055255	-0.338791	down	HADH	0.000655079	0.321101	up	FLOT1	0.00329219	0.260261	up
	TNIP2	1.93185e-12	0.490412	up	SETD5	3.27613e-05	0.310784	up	PSMB8-AS1	3.15809e-07	-0.528319	down	MBD4	2.4156e-10	-0.524138	down	AFF1	0.00337654	0.341063	up	TAGAP	2.65189e-08	-0.577158	down
	SEL1L3	8.52709e-14	-0.403831	down	AP2M1	7.22227e-05	0.342588	up	HLA-DRA	2.78346e-21	-0.435836	down	HCLS1	1.43807e-05	-0.334794	down	TACC3	0.00175821	0.387246	up	H1-3	8.35525e-07	0.842703	up
	ZNF721	1.3368e-07	-0.368904	down	NCBP2AS2	0.00300393	0.346446	up	TUBB	4.52057e-07	0.435237	up	EAF2	1.10877e-13	-0.737321	down	TBC1D1	0.000199699	0.523035	up	BTN3A2	1.88917e-07	-0.320305	down
	SMIM14	4.22038e-10	-0.501508	down	TRMT10C	6.91846e-06	0.451738	up	FLOT1	3.54713e-07	0.512792	up	CDV3	2.36366e-05	0.402426	up	ELF2	0.000177179	0.311213	up	BTN3A3	0.00817231	-0.293506	down
	KLF3	1.96211e-05	0.282727	up	MXD4	5.20418e-05	0.495791	up	TAGAP	2.89443e-05	-0.442982	down	NAA50	0.00995672	0.289586	up	SNHG8	0.00753718	0.302632	up	H4C3	2.76904e-06	-0.553308	down
	BANK1	1.18075e-29	-0.614161	down	TLR10	4.51247e-06	-0.364471	down	H1-3	0.000258072	0.430198	up	POLR2H	0.000266349	0.27988	up	ZFR	7.5412e-06	0.41224	up	HLA-DOA	0.000459655	-0.318038	down
	H2AZ1	4.00661e-77	1.22281	up	TNIP2	1.26176e-05	0.468537	up	BTN2A2	2.3496e-05	-0.342889	down	RPSA	1.05135e-09	-0.311846	down	CCT5	0.002431	0.307699	up	HLA-DPB1	2.67365e-07	-0.476416	down
	DAPP1	4.48216e-06	-0.263041	down	PDS5A	4.85759e-08	0.405684	up	H4C3	1.91703e-06	-0.494302	down	DVL3	0.000983081	0.336277	up	SUB1	6.72652e-07	-0.592495	down	DAXX	1.61667e-05	-0.274828	down
	TMEM154	9.87501e-06	-0.32927	down	FIP1L1	0.00052553	0.338987	up	HLA-DOA	5.31456e-06	-0.361528	down	AP2M1	1.04772e-05	0.425645	up	CCNH	0.00231433	0.501998	up	CUTA	0.0020658	0.369182	up
	RPS3A	7.76154e-22	-0.369969	down	SMIM14	8.19085e-06	-0.417366	down	RING1	0.0085356	0.317305	up	SEC62	0.00291264	-0.27118	down	NIPBL	0.000597444	0.421353	up	SNRNP48	0.00517433	0.264046	up
	CCNG2	2.70873e-10	-0.424563	down	H2AZ1	1.84072e-21	0.9947	up	PHF1	0.00696417	0.306372	up	NCBP2AS2	0.000135864	0.402451	up	RPL37	1.4179e-31	-0.608359	down	CCND3	0.000641808	0.403642	up
	TMEM175	0.000576589	-0.26866	down	SEC24B	0.00185004	0.301225	up	CUTA	1.79478e-08	0.573859	up	NFKBIZ	5.87213e-05	0.383693	up	COX7C	1.41547e-07	-0.440193	down	UFL1	0.00121918	-0.36148	down
	IRF2	1.40658e-08	-0.320684	down	SEC31A	0.00334485	0.266408	up	PCMT1	0.000150496	0.434359	up	RPL32P3	0.00414112	0.274538	up	APC	0.0001012	0.509167	up	LY86	7.81169e-09	-0.710634	down
	KLHL2	1.11531e-08	0.425925	up	RHOH	6.80163e-05	0.494706	up	DSP	1.93397e-11	-0.314764	down	MXD4	7.40069e-07	0.506942	up	UBE2B	0.000146075	0.306173	up	HLA-H	0.000621258	0.287229	up
	CDKN2AIP	0.000290609	0.299848	up	MCUB	3.90787e-05	0.312036	up	CCND3	0.00146133	0.331848	up	TLR10	9.77673e-09	-0.59096	down	AP3S1	0.000539311	0.30162	up	HLA-DPA1	5.81934e-05	-0.322548	down
	FRG1	2.19003e-07	0.307414	up	RPS3A	1.02243e-25	-0.442115	down	GNL1	6.25187e-05	0.367254	up	TNIP2	1.90247e-11	0.449504	up	SNX2	0.00769651	-0.295628	down	HLA-DRB5	0.00263829	0.298209	up
	RUFY3	8.30047e-09	0.44439	up	CCNG2	1.12034e-05	-0.451762	down	HLA-DRB5	1.0467e-14	0.523744	up	ZNF721	0.000295362	-0.276266	down	CTNNA1	0.00963929	0.299861	up	HLA-DQA1	1.02452e-11	-0.622939	down
	DANCR	5.68316e-29	0.849797	up	KLHL2	0.00169632	0.417596	up	HLA-DQA1	2.01125e-17	-0.669345	down	SLAIN2	0.00495548	0.260655	up	AFF4	1.18779e-06	0.487451	up	HLA-DQB1	6.78075e-05	-0.333193	down
	SLBP	6.8705e-05	0.294958	up	CDKN2AIP	0.000229554	0.350355	up	HLA-DRB1	7.88492e-38	-0.702771	down	BOD1L1	5.95971e-07	0.263666	up	MAML1	0.00352436	0.319962	up	HLA-DRB1	4.16541e-12	-0.619629	down
	JCHAIN	4.33088e-11	-0.450022	down	UTP3	0.00900924	0.353994	up	EZR	6.1859e-15	0.654179	up	BANK1	1.70512e-22	-0.646848	down	DNAJC21	0.000675799	0.313037	up	UTRN	2.24919e-08	-0.645484	down
	CCNI	1.70758e-17	0.4128	up	RUFY3	1.79221e-07	0.406566	up	PRRC2A	0.000127179	-0.325368	down	H2AZ1	7.20383e-48	1.15956	up	RNF130	6.98554e-10	0.931392	up	MALSU1	0.00231295	0.414069	up
	HERC5	1.6652e-12	0.521459	up	DANCR	3.31147e-09	0.72145	up	SESN1	1.26301e-07	0.621852	up	TMEM154	7.46397e-11	-0.639116	down	SQSTM1	9.01131e-12	0.325753	up	STK17A	1.27122e-08	0.73456	up
	ATP8A1	1.43734e-05	-0.308381	down	SLBP	0.00166681	0.35721	up	ARF5	0.000500879	0.307437	up	RPS3A	1.65294e-16	-0.481221	down	HNRNPAB	3.65696e-06	0.573187	up	ZKSCAN1	0.00398415	-0.26331	down
	MFSD10	6.76512e-06	0.32799	up	TAPT1	0.00026842	0.319441	up	CHCHD2	0.003087	0.275306	up	TMEM175	0.000420868	-0.265766	down	GRK6	0.000182482	-0.412138	down	ARF5	0.0012586	0.267648	up
	PLAC8	9.39797e-06	-0.28135	down	NOA1	8.294e-05	0.383248	up	AKR1B1	0.00363384	0.353413	up	PPM1K	3.4476e-05	0.281359	up	MEF2C	0.000361492	-0.493218	down	MYO1G	8.42369e-05	-0.493484	down
	RPL34	1.91475e-212	-1.02011	down	JCHAIN	0.000712405	-0.373711	down	ENSG00000283041	0.000182277	0.377926	up	IRF2	2.31755e-05	-0.294899	down	HINT1	1.81978e-06	0.402759	up	AKR1B1	0.000801912	0.391638	up
	BLOC1S4	5.91068e-13	0.333639	up	RPL9	2.74133e-14	-0.43539	down	MKLN1	0.000452329	-0.269996	down	FBXW7	0.00182434	0.280757	up	PURA	0.00380909	0.384173	up	ENSG00000283041	0.00157827	0.429814	up
	ARAP2	0.00110297	0.284041	up	USO1	2.57087e-05	0.390766	up	ZNF92	4.54915e-05	-0.333827	down	FRG1	0.00320867	0.273004	up	CYSTM1	3.48934e-06	0.712544	up	TBXAS1	0.00406445	-0.30685	down
	MRFAP1	1.33133e-06	0.293785	up	HERC5	6.00131e-06	0.544464	up	TMUB1	3.43368e-06	0.483113	up	RUFY3	0.000262126	0.287884	up	TBCA	0.000865903	0.326976	up	HBP1	0.000234176	0.278329	up
	TBC1D1	6.87564e-07	0.395291	up	MFSD10	0.0038037	0.354795	up	ARPC1B	7.29592e-17	-0.718496	down	DANCR	7.88964e-28	0.989017	up	CSNK1A1	0.00294443	0.464771	up	PHTF2	0.00830882	-0.317225	down
	GAB1	6.39829e-11	0.507795	up	ANTXR2	0.00675007	0.352715	up	ATP5MF	0.000425846	-0.302182	down	SLBP	0.00018858	0.286893	up	CAMLG	5.52586e-06	0.308265	up	GGCT	0.00480932	0.294986	up
	ELF2	6.83128e-10	0.345956	up	RPL34	7.00489e-115	-1.04673	down	GNA12	0.00130027	0.311432	up	NOA1	1.07077e-05	0.279679	up	DDX46	0.000541167	0.408358	up	ARPC1B	1.7601e-15	-1.05064	down
	CFAP97	2.49983e-05	0.2712	up	BMP2K	4.116e-06	0.390368	up	LAT2	5.35651e-06	-0.387443	down	JCHAIN	6.15263e-10	-0.731873	down	ATOX1	0.00675754	0.445198	up	ATP5MF	7.62354e-05	-0.314215	down
	MARCHF1	3.03368e-12	-0.525637	down	AFF1	6.20352e-07	0.471877	up	GNB2	0.00225995	0.271572	up	CCNI	7.70022e-18	0.545516	up	CANX	0.000246129	0.322476	up	PHF14	0.00086411	0.424625	up
	SNHG8	1.63667e-17	0.50614	up	RFC1	0.000795627	0.377256	up	RAC1	0.000286288	0.380283	up	CTBP1	4.49825e-06	0.283036	up	RPS14	1.23552e-12	-0.33999	down	DBNL	5.19831e-05	-0.418919	down
	ICE1	1.35549e-07	0.408081	up	ARAP2	1.56402e-05	0.438865	up	HNRNPA2B1	2.27645e-18	-0.587459	down	HERC5	4.97448e-09	0.567747	up	IRF1	4.85651e-05	0.744147	up	LAT2	2.7637e-06	-0.579362	down
	MRPL36	3.71474e-08	0.367894	up	MRFAP1	3.7265e-05	0.514648	up	POLD2	0.0077069	0.288091	up	PLAC8	4.37169e-09	-0.561715	down	DOK3	0.000152986	-0.377528	down	ATP6V1F	0.00370779	0.337449	up
	MAP3K1	3.7662e-05	-0.261643	down	GAB1	0.000163794	0.502077	up	STAG3	2.37736e-14	-0.852867	down	TMEM156	0.000619525	-0.349978	down	RPS23	1.47336e-25	-0.553154	down	TSPAN33	0.00692545	0.327665	up
	SUB1	1.59394e-07	-0.362714	down	ELF2	9.46659e-07	0.393898	up	EIF4H	1.93561e-07	-0.468332	down	RPL34	2.27185e-123	-0.91855	down	DMXL1	2.00672e-07	0.360105	up	HNRNPA2B1	0.00202863	-0.267696	down
	RPL37	1.95091e-146	-0.883785	down	SNHG8	1.32562e-08	0.512116	up	GSAP	3.66542e-09	-0.522301	down	HNRNPDL	7.44721e-10	0.432208	up	PDCD6	0.000476447	-0.370475	down	STARD3NL	0.00238762	0.353893	up
	CD180	2.09011e-39	-0.932733	down	ICE1	2.0358e-06	0.338065	up	LMBR1	0.000223835	0.325036	up	NFKB1	5.61786e-06	0.297108	up	NSD1	1.24295e-05	0.350027	up	NAMPT	0.00033635	0.264543	up
	COX7C	1.66266e-18	-0.49258	down	SUB1	0.000368163	-0.329946	down	PDIA4	0.000199114	-0.267403	down	C4orf48	1.41609e-08	0.284706	up	HSPA4	0.00247084	0.528844	up	MAD1L1	1.70346e-05	-0.347721	down
	UBE2B	1.4796e-07	0.363349	up	CCNH	0.00225107	0.42593	up	STAG3L3	3.64196e-08	-0.353244	down	MRFAP1	0.000910721	0.312347	up	AP3B1	0.00069673	0.369702	up	POLD2	0.00321398	0.308848	up
	AP3S1	2.05354e-10	0.423609	up	NIPBL	4.66637e-06	0.468882	up	TRIM56	0.00579558	-0.274145	down	TBC1D1	8.60923e-07	0.407889	up	HNRNPA0	3.38788e-06	0.326613	up	ZYX	0.000116509	0.44851	up
	PHAX	0.000274159	0.28839	up	RPL37	1.02612e-44	-0.658972	down	TAX1BP1	8.50516e-06	0.478908	up	CFAP97	0.000588815	0.346177	up	DUSP1	6.21412e-09	1.05529	up	RP9	1.84407e-05	0.506478	up
	UBE2D2	2.78791e-12	0.376263	up	COX7C	8.36364e-11	-0.517017	down	POLR2J3.1	0.000678863	-0.31281	down	MARCHF1	3.00826e-05	-0.304412	down	ERGIC1	3.65965e-06	0.313592	up	TAX1BP1	0.000282028	0.285479	up
	ANXA6	2.90094e-11	-0.445248	down	APC	1.58043e-05	0.445943	up	NCF1C	1.10113e-05	-0.404398	down	SNHG8	0.000627506	0.361836	up	FAM13B	0.000445843	0.324958	up	BAZ1B	0.0027487	0.272637	up
	CCNG1	3.81324e-25	0.752638	up	AP3S1	0.00286631	0.281467	up	POM121C	4.8449e-06	-0.343932	down	MRPL36	3.10643e-09	0.395015	up	CD74	1.35408e-63	-0.949669	down	POM121C	2.91775e-07	-0.506063	down
	DNAJC21	1.05376e-21	0.744179	up	BASP1	0.000109409	0.279743	up	MRPS24	2.76744e-08	-0.469244	down	MAP3K1	2.6663e-10	-0.632522	down	ABT1	0.00413782	-0.270997	down	MRPS24	2.601e-08	-0.511454	down
	RNF130	7.08244e-15	0.523555	up	ANXA6	0.00204688	-0.290882	down	ZNF107	4.34481e-10	-0.635306	down	EMB	0.0024776	-0.317997	down	DEK	8.06256e-06	0.579547	up	SEPTIN7	1.93923e-05	0.421098	up
	SQSTM1	1.3576e-21	0.602754	up	NR3C1	6.81861e-05	0.326502	up	NUP42	0.000729554	0.356821	up	SUB1	1.19225e-10	-0.582226	down	JARID2	0.00946493	0.365376	up	ZMIZ2	0.00154325	-0.292077	down
	TMED9	0.000261187	0.26509	up	CCNG1	0.00458169	0.266226	up	TOMM7	2.04346e-06	-0.360638	down	CCNH	0.00121359	0.279626	up	HLA-A	2.68661e-10	-0.337884	down	TOMM7	0.000126014	-0.305269	down
	HNRNPAB	1.12269e-11	0.473599	up	DNAJC21	2.05785e-05	0.489313	up	SH2B2	8.66103e-05	0.386097	up	NIPBL	0.000104605	0.297997	up	MYLIP	0.00198153	0.582707	up	HDAC9	0.0097954	-0.331393	down
	CCDC69	5.04603e-05	0.289761	up	RNF130	2.50075e-09	0.647021	up	POLR2J	1.80774e-05	-0.320371	down	RPL37	1.45751e-106	-0.870843	down	ZFAND3	0.0014006	0.280113	up	LAMTOR4	1.47191e-07	0.526875	up
	MATR3.1	1.01814e-10	-0.438333	down	SQSTM1	1.10887e-06	0.459616	up	P2RY8	2.22003e-09	-0.586503	down	CD180	1.43031e-12	-0.708713	down	CPNE5	4.32216e-08	-0.755492	down	POLR2J	1.22668e-05	-0.274286	down
	PAIP2	2.15514e-08	0.264251	up	HNRNPAB	1.6695e-06	0.477821	up	GPX1P1	1.82497e-38	-1.08033	down	COX7C	5.39473e-09	-0.413149	down	SRPK1	6.64624e-05	0.566975	up	GTPBP6	0.00457495	0.338859	up
	MZB1	4.35563e-13	-0.500897	down	PARP8	0.00759556	0.327705	up	CYBB	7.68077e-12	-0.670371	down	AP3S1	1.3061e-08	0.5146	up	ZNF318	7.70095e-06	0.723669	up	GPX1P1	1.01668e-23	-1.07763	down
	MEF2C	6.54434e-93	-1.33735	down	GRK6	6.19655e-05	-0.386688	down	NBDY	0.0032767	0.369022	up	ARRDC3	0.000916525	-0.334582	down	CD83	1.11618e-05	0.399704	up	CYBB	0.000101898	-0.473528	down
	ADAM19	8.98167e-17	-0.570199	down	MZB1	9.79521e-07	-0.499752	down	SLC25A5	2.42752e-15	0.647723	up	TCF7	5.18123e-05	-0.392164	down	ELOVL5	8.24207e-05	-0.430658	down	MAGED2	0.000136846	0.404444	up
	HINT1	2.05253e-48	0.677072	up	MEF2C	1.14204e-21	-0.917907	down	OGT	5.54339e-07	-0.51973	down	UBE2D2	1.21921e-07	0.334333	up	HMGA1	8.37337e-05	0.418066	up	SLC25A5	2.90531e-07	0.388324	up
	NDUFA2	0.000128513	0.27113	up	NDUFS6	8.34672e-09	0.303643	up	GDI1	8.519e-05	0.319353	up	PAIP1	0.000315007	0.357583	up	RPS10	0.00510378	-0.271712	down	IL13RA1	0.00802321	0.466398	up
	PURA	1.14137e-15	0.440097	up	NSUN2	0.00784136	0.26789	up	RBBP7	0.000388399	0.347664	up	SNX2	0.00024218	-0.299792	down	NUDT3	0.00011006	0.302492	up	OGT	2.74772e-06	-0.501907	down
	CYSTM1	2.38164e-29	0.732833	up	HINT1	1.27238e-08	0.282568	up	SSR4	0.00856661	0.300553	up	CTNNA1	0.000491598	0.317603	up	BACH2	0.00026817	0.611384	up	TAFAZZIN	0.00551505	0.276847	up
	REEP5	1.28793e-07	0.267427	up	PURA	0.00136474	0.391989	up	ARHGAP4	0.000180773	-0.353863	down	AFF4	3.73066e-09	0.550048	up	CD24	0.00560046	-0.270347	down	NAA10	5.04477e-09	-0.356027	down
	KIF2A	3.10498e-07	0.291667	up	CYSTM1	6.41892e-11	0.715878	up	NAA10	4.50284e-07	-0.345613	down	ANXA6	3.67644e-05	-0.334201	down	HSP90AB1	5.88847e-05	0.413332	up	HCFC1	0.000169267	-0.286762	down
	CAST	7.00145e-12	0.441253	up	TBCA	5.8394e-06	0.331762	up	RPL36A	3.07036e-08	-0.544009	down	CCNG1	1.29609e-17	0.730867	up	NCOA7	0.00454803	0.332531	up	HNRNPH2	1.47113e-05	-0.33411	down
	CAMLG	4.05287e-11	0.427915	up	CSNK1A1	1.38424e-08	0.276704	up	HNRNPH2	2.34671e-07	-0.359815	down	DNAJC21	7.61033e-17	0.639172	up	CD2AP	0.00815521	0.293051	up	IL2RG	8.95994e-11	-0.585186	down
	DDX46	4.06844e-08	0.342897	up	CAST	1.47923e-06	0.306388	up	IL2RG	4.5717e-07	-0.417594	down	RNF130	5.07952e-26	0.892059	up	MCM3	2.91651e-05	0.280053	up	RBMX	5.02024e-05	-0.295777	down
	NPM1	7.42458e-26	0.497844	up	CAMLG	0.000843983	0.358928	up	PLP2	5.61061e-10	0.595221	up	SQSTM1	4.85998e-11	0.423565	up	GOPC	0.00683095	0.328305	up	BEX2	0.00563135	0.358242	up
	CLTB	1.28105e-12	0.510291	up	DDX46	0.000727766	0.416506	up	FLNA	3.38099e-06	-0.461408	down	TMED9	4.83776e-06	0.442071	up	LMBRD1	0.00608637	0.370119	up	FLNA	8.5121e-12	-0.869784	down
	RPS14	2.79425e-28	-0.280307	down	ATOX1	0.00113862	0.335045	up	ZFX	1.31205e-05	-0.284917	down	HNRNPAB	1.38191e-12	0.570804	up	MARCKS	0.00727107	-0.330403	down	SMC1A	0.0013188	-0.309371	down
	IRF1	5.30868e-05	0.299563	up	NPM1	1.64785e-06	0.298683	up	RPL39	1.47129e-41	-0.675461	down	HMGXB3	1.29926e-05	0.321826	up	OGFRL1	0.00364854	0.299102	up	MSN	0.000883181	-0.38681	down
	DIMT1	1.70912e-06	0.305332	up	CLTB	0.00047206	0.337632	up	NDUFA1	7.37032e-05	-0.405017	down	MATR3.1	8.32837e-10	-0.614514	down	PLEKHG1	0.000373216	0.300192	up	RPL39	1.70973e-22	-0.594324	down
	RPS23	1.36191e-61	-0.448068	down	RPS14	1.90643e-15	-0.308025	down	EMD	1.4628e-07	0.592086	up	MEF2C	2.6188e-10	-0.635908	down	HEBP2	0.000373155	0.547508	up	RTL8C	0.00812449	0.288966	up
	TNPO1	4.49969e-07	0.315981	up	KDM3B	1.90904e-05	0.295018	up	JPX	0.00189518	-0.295739	down	ADAM19	0.000112151	-0.350871	down	DYNLT1	0.00201527	0.311791	up	SAT1	0.00358543	0.395477	up
	NSD1	9.37354e-07	0.286137	up	DIMT1	0.000953205	0.367791	up	SAT1	8.2037e-08	0.55637	up	HINT1	4.53933e-24	0.606818	up	QKI	0.000527011	0.398902	up	MBNL3	0.000755269	-0.336867	down
	PDE4D	2.84116e-06	0.334485	up	ANXA2R	0.00534683	0.369162	up	HUWE1	1.75097e-06	-0.42442	down	NDUFA2	0.00389067	0.305315	up	ENSG00000226571	0.0021203	0.456487	up	KDM5C	0.00225722	-0.318857	down
	TAF7	2.94757e-12	0.461756	up	RPS23	6.39284e-73	-0.68022	down	KDM5C	2.83415e-05	-0.282912	down	PURA	2.91565e-11	0.329764	up	HMGN3	5.06739e-06	0.483168	up	TIMM17B	0.00518837	0.292311	up
	HNRNPA0	4.3155e-09	0.342719	up	TNPO1	3.7015e-09	0.324187	up	IKBKG	0.00180033	-0.263347	down	CYSTM1	2.91584e-15	0.70078	up	GLO1	3.09589e-05	0.478077	up	PIM2	0.000590946	0.504007	up
	DUSP1	3.65866e-43	1.08387	up	RACK1	4.87951e-13	-0.308072	down	UBA1	0.0072493	-0.270237	down	CSNK1A1	1.94256e-14	0.434614	up	FYN	2.10782e-05	0.278457	up	OTUD5	0.00858618	0.320427	up
	CREBRF	3.8847e-09	0.272458	up	LMAN2	0.000194925	0.273857	up	PIM2	0.00147801	0.295215	up	CAMLG	2.16489e-08	0.495964	up	SERPINB9	0.00338636	0.512059	up	TSC22D3	7.94921e-10	0.569783	up
	ERGIC1	2.3145e-13	0.303229	up	NSD1	0.000118679	0.449684	up	OTUD5	0.000778604	0.364841	up	DDX46	4.10816e-06	0.378504	up	HLA-F	1.5568e-08	-0.714991	down	RPS6KA3	2.65682e-05	0.384563	up
	GAPT	8.84079e-39	-0.943392	down	DHX29	0.00544063	0.360052	up	TSC22D3	1.16184e-21	0.583753	up	ATOX1	0.00171608	0.305555	up	SOD2	0.000134049	0.347053	up	FTX	2.83088e-06	-0.317816	down
	CD74	9.92965e-300	-1.00772	down	PDE4D	0.000394234	0.475475	up	ENSG00000227486	1.12971e-06	-0.37982	down	NPM1	2.36886e-14	0.417796	up	FKBP5	2.14898e-05	0.68687	up	MSRA	0.00147277	0.4114	up
	SSBP2	0.000204195	-0.310888	down	HSPA4	0.000940844	0.40282	up	FTX	0.001122	-0.267973	down	MAPK9	0.000821406	0.276853	up	H1-2	3.35447e-09	1.00579	up	SLC25A37	0.00076967	0.346893	up
	ENSG00000287263	3.6627e-05	0.271933	up	AP3B1	0.00174897	0.424859	up	MIR223HG	0.00194718	-0.26593	down	CLTB	0.000120312	0.368642	up	H1-4	2.38348e-05	0.812808	up	DEFA3	5.11777e-07	-0.957445	down
	IRF4	1.85758e-06	-0.291564	down	TAF7	9.29054e-09	0.682864	up	DEFA3	1.28216e-20	-0.770308	down	RPS14	4.22075e-23	-0.338449	down	LTB	2.63816e-45	-1.57696	down	PNOC	3.41475e-09	-0.570691	down
	TXNDC5	1.49636e-08	0.373206	up	DUSP1	3.11018e-08	0.65684	up	BNIP3L	1.24709e-09	0.686457	up	RPS23	1.42078e-26	-0.422256	down	HLA-DMB	6.74932e-05	-0.358038	down	ADAM28	0.00120885	-0.329776	down
	DEK	1.68164e-25	0.664643	up	ERGIC1	4.03578e-07	0.4478	up	PNOC	0.000170741	-0.343566	down	HSPA4	0.00088254	0.352959	up	HLA-DMA	0.00975443	-0.361983	down	MTDH	0.00253134	0.353628	up
	MYLIP	1.29295e-06	0.365004	up	GAPT	0.000995667	-0.394287	down	SARAF	0.000378256	0.282922	up	TAF7	1.23148e-05	0.331533	up	BRD2	0.00300102	0.322256	up	YWHAZ	0.00231192	-0.280121	down
	SMIM29	3.67058e-08	0.339589	up	CD74	1.05348e-196	-1.24534	down	MED30	0.000648138	0.386519	up	HNRNPA0	2.25414e-06	0.382433	up	MRPL14	0.00248773	0.32521	up	RPL7	3.10304e-06	-0.436511	down
	NEDD9	7.76589e-09	-0.400224	down	TXNDC5	0.00563177	0.335827	up	RPL7	1.16527e-08	-0.401343	down	DUSP1	3.09943e-28	1.23828	up	EEF1A1	6.99088e-21	-0.398405	down	VPS28	0.00164872	0.365148	up
	SRPK1	1.30272e-07	0.407964	up	DEK	1.23945e-09	0.627778	up	ASAH1	0.00122681	0.3684	up	GAPT	1.02209e-11	-0.647611	down	HSPA1A	7.12639e-06	0.299623	up	CYC1	0.00307782	0.366175	up
	ZNF318	1.83851e-05	0.273326	up	MYLIP	2.52013e-07	0.635904	up	VPS28	0.000335693	0.323184	up	CD74	9.51379e-91	-0.69354	down	IGF2R	1.04349e-05	0.340236	up	MAF1	0.00498511	0.298787	up
	CD83	4.26969e-14	0.369377	up	SMIM29	1.19751e-05	0.32817	up	GRINA	0.000116426	0.418093	up	ENSG00000287263	0.000514248	0.288903	up	TFEB	3.32542e-08	0.439694	up	NUDCD1	0.00941161	0.321686	up
	ELOVL5	3.78926e-12	-0.511925	down	SRPK1	3.70539e-05	0.494987	up	GPAA1	0.00379626	0.283326	up	GMDS	3.94034e-06	0.353717	up	HLA-E	2.05822e-12	-0.525602	down	PABPC1	2.05074e-06	0.411792	up
	HMGA1	5.57968e-10	0.479381	up	ZNF318	1.34821e-06	0.564272	up	MAF1	2.87918e-07	0.478924	up	TXNDC5	0.00847981	0.290661	up	FBXO9	0.00011506	0.544655	up	RPS20	2.43736e-08	-0.559033	down
	CDC5L	2.93154e-06	0.319554	up	ELOVL5	0.00139728	-0.377613	down	PABPC1	1.56037e-24	0.658769	up	DEK	1.34795e-09	0.537947	up	SNX9	3.95967e-14	0.828099	up	PLEKHA2	0.00130753	-0.410156	down
	FGD2	0.000134439	-0.285128	down	HMGA1	2.28157e-06	0.582524	up	RPS20	1.42222e-12	-0.531743	down	MYLIP	1.01043e-08	0.42812	up	HLA-DOB	2.79815e-06	-0.580274	down	MTSS1	7.91969e-06	-0.345718	down
	PIM1	2.88491e-16	0.618855	up	CDC5L	1.02421e-05	0.307953	up	PLEKHA2	0.00145477	-0.29295	down	CPNE5	2.11127e-17	-0.807338	down	AHI1	2.08259e-05	0.547307	up	RMDN1	0.00270169	-0.296001	down
	BACH2	8.59354e-13	-0.458251	down	PIM1	6.92678e-06	0.530708	up	DENND3	1.65622e-07	-0.401982	down	SRPK1	7.57495e-09	0.537903	up	AKIRIN2	0.000851992	0.343621	up	CPNE3	0.00441682	0.364393	up
	COL19A1	1.10783e-25	-0.756362	down	RPS10	0.00446946	-0.296558	down	CPNE3	3.73553e-05	0.473913	up	RPS10-NUDT3	3.38614e-13	-0.546311	down	PPP1R11	0.003663	0.314055	up	OXR1	9.74472e-05	-0.433836	down
	STX7	1.10806e-19	-0.602634	down	NUDT3	4.22498e-06	0.381241	up	VPS13B	0.00227289	-0.295232	down	ZNF318	0.000221847	0.388611	up	HLA-B	3.68851e-06	0.304731	up	RPL8	1.66784e-38	0.631932	up
	MCM3	4.16077e-05	0.303487	up	ZNF292	4.63031e-07	0.558026	up	RPL8	1.87927e-51	0.568518	up	CD83	7.19785e-10	0.642717	up	GPSM3	8.34715e-07	-0.517953	down	EIF3H	0.006	-0.297635	down
	LMBRD1	6.96731e-10	0.301025	up	CD24	0.00164046	0.280895	up	TPD52	3.06641e-07	-0.475371	down	ELOVL5	9.53433e-06	-0.480788	down	HLA-DRA	4.83135e-34	-0.750856	down	PLEC	0.000448393	-0.456851	down
	TREML2	6.52007e-06	-0.293008	down	CD164	0.000368554	0.279157	up	MCPH1	0.00145103	-0.27502	down	HMGA1	0.00435755	0.295915	up	PPP1R18	0.00124431	-0.425188	down	PVT1	0.000385817	0.577559	up
	ATG5	1.94918e-09	0.35771	up	COL19A1	0.00019934	-0.331475	down	PLEC	0.00100421	-0.292992	down	FGD2	0.00301044	-0.315245	down	TUBB	2.5009e-07	0.603902	up	PSIP1	0.00621837	0.274011	up
	HEBP2	6.37074e-10	0.37941	up	CD2AP	0.000180187	0.283681	up	RBM12B	9.20482e-06	-0.344173	down	PIM1	0.00874486	0.30086	up	FLOT1	5.46114e-08	0.783039	up	UHRF2	0.00453138	0.381903	up
	SF3B5	1.93113e-11	0.297462	up	HDAC2	2.04552e-05	0.530158	up	RANBP6	2.78772e-05	-0.311763	down	CD24	3.0542e-12	-0.662282	down	TMEM30A	2.93541e-05	0.366636	up	ANP32B	6.53859e-06	0.460168	up
	PNRC1	2.87244e-18	0.344949	up	BCLAF1	0.000633169	0.276011	up	ENSG00000250850	0.000137813	-0.340578	down	COL19A1	0.000386577	-0.342745	down	RPL10A	2.93241e-12	-0.488653	down	BICD2	5.60914e-05	-0.271101	down
	HMGN3	9.88209e-12	0.493086	up	MCM3	0.0011127	0.30226	up	GRHPR	0.00285883	0.267702	up	STX7	1.53204e-06	-0.351486	down	TAGAP	0.00654359	-0.303053	down	TXN	7.8891e-08	1.00821	up
	GLO1	3.50302e-16	0.591902	up	SNRPC	0.000165044	0.273349	up	PAX5	5.76341e-10	-0.58632	down	HDAC2	3.65887e-05	0.308983	up	PNISR	9.16775e-08	0.702977	up	UBAC1	0.00759294	0.333072	up
	7SK.4	5.33125e-143	-3.38659	down	LMBRD1	6.7532e-07	0.509045	up	SEC61B	5.96923e-05	0.277845	up	GOPC	3.54322e-07	0.357771	up	H2AC6	1.61743e-06	0.653013	up	ARPC5L	0.000791928	0.273263	up
	RIPOR2	3.7037e-10	-0.392612	down	ATG5	0.000251701	0.424107	up	ANP32B	5.56012e-08	0.490953	up	OGFRL1	0.00354021	0.273914	up	H1-3	2.73418e-10	1.27639	up	VAV2	0.00475111	-0.275689	down
	SERPINB1	5.4368e-15	0.533255	up	HEBP2	1.65526e-11	0.555324	up	TXN	9.43737e-07	0.511602	up	RWDD1	0.0074961	0.285224	up	PRPF4B	0.000685941	0.405551	up	BAG1	0.0021905	0.289845	up
	SERPINB9	0.000175441	0.306528	up	HMGN3	1.71333e-06	0.547456	up	DNAJA1	0.000908357	-0.364893	down	HEBP2	1.07751e-05	0.465273	up	AFDN	5.95667e-05	0.583077	up	CCDC107	0.000628403	0.364184	up
	SERPINB6	1.74199e-07	0.395233	up	GLO1	1.2792e-05	0.54277	up	FGD3	0.0013312	-0.348238	down	SF3B5	4.4229e-07	0.43583	up	HLA-DPB1	7.34191e-46	-1.27764	down	HINT2	0.00111845	-0.272843	down
	HLA-F	2.05061e-26	-0.788378	down	CITED2	0.00355241	0.265163	up	GKAP1	1.28991e-06	0.424969	up	PNRC1	3.21675e-09	0.294156	up	RING1	0.00459427	0.306464	up	ZMYND19	2.31255e-05	0.365268	up
	TMEM14C	3.59476e-05	0.285965	up	PHF3	4.82793e-06	0.436723	up	MRPS2	0.000778782	0.316514	up	ENSG00000226571	7.78065e-07	0.38863	up	RPS18	2.01182e-21	-0.456189	down	ARRDC1	0.00373737	0.313878	up
	TMEM14B	3.16409e-10	0.382642	up	SERPINB1	1.72533e-07	0.582234	up	SETX	1.07169e-07	-0.553065	down	PHF10	0.000295678	0.294967	up	CUTA	0.00126683	0.331625	up	PLAA	0.0071066	0.279255	up
	SOD2	2.5689e-13	0.538061	up	SERPINB9	2.93812e-05	0.415793	up	BAG1	6.44401e-09	0.660603	up	HMGN3	2.65988e-06	0.467099	up	SNHG5	0.00015004	0.271752	up	JAK2	0.000682123	0.367858	up
	CRYBG1	1.6055e-12	-0.438693	down	SERPINB6	9.26641e-07	0.468763	up	BBLN	6.33038e-09	0.575797	up	GLO1	5.45454e-07	0.305185	up	CCND3	2.37159e-13	1.06914	up	PAXX	0.000135989	0.524967	up
	MPC1	2.12645e-14	0.383816	up	GABBR1	1.44515e-05	0.338078	up	CCDC107	0.00309824	0.34301	up	ENSG00000230202	0.00360109	-0.261411	down	NT5E	7.21154e-05	-0.547504	down	DPP7	1.69353e-07	0.576446	up
	FKBP5	6.27326e-54	1.10936	up	HLA-F	1.23723e-07	-0.565498	down	ARRDC1	0.00101973	0.362409	up	7SK.4	5.28438e-59	-3.37407	down	LY86	6.87375e-08	-0.755674	down	NELFB	0.000221659	0.412997	up
	H1-2	7.02462e-28	0.781018	up	SOD2	6.4201e-12	0.582596	up	XPA	0.00396754	0.307892	up	RIPOR2	2.31249e-20	-0.717135	down	HLA-H	6.91812e-07	0.64416	up	DNLZ	0.000805941	0.503249	up
	H1-4	2.52058e-31	0.793039	up	MEA1	0.00266058	0.324795	up	PAXX	1.19163e-05	0.484664	up	DTNBP1	0.00695491	0.273417	up	HLA-DPA1	9.34756e-21	-0.808593	down	NEK6	3.7519e-06	-0.45495	down
	LTB	3.2729e-70	-0.801478	down	MPC1	1.54829e-06	0.50442	up	DPP7	1.67102e-06	0.484622	up	WRNIP1	0.0050208	0.303036	up	HLA-DQA1	3.6088e-23	-1.05092	down	PRXL2C	1.88475e-06	0.46106	up
	DDAH2	4.2572e-05	0.291725	up	FKBP5	3.92536e-19	1.06605	up	TUBB4B	6.62082e-05	0.473475	up	SERPINB1	9.9146e-08	0.519342	up	HLA-DRB1	2.45366e-21	-0.749047	down	ATP6V1G1	0.00279502	0.263035	up
	UBR2	8.22251e-06	0.355247	up	H1-2	6.81509e-15	0.939872	up	STRBP	0.000195411	-0.35098	down	SERPINB9	5.28957e-07	0.330277	up	EZR	2.30075e-10	0.683938	up	UBE2R2	0.000165524	0.511673	up
	HLA-DMB	7.60074e-29	-0.734465	down	H1-4	2.73515e-14	0.885045	up	AGPAT2	3.23843e-05	0.402817	up	SERPINB6	0.00030904	0.291926	up	H2AC11	0.00563107	0.336091	up	STOML2	1.49168e-06	0.483123	up
	EHMT2	5.73538e-16	0.489056	up	LTB	3.95121e-67	-1.19917	down	DIPK1B	0.00774476	0.316192	up	HLA-F	2.46583e-12	-0.647432	down	SESN1	0.000844891	0.527257	up	SURF2	0.00857115	0.305273	up
	CSNK2B	1.00734e-17	-0.507798	down	NCR3	1.16704e-08	-0.50823	down	UBE2R2	2.68641e-06	0.539879	up	TMEM14B	0.00282586	0.2639	up	MIOS	0.000817977	0.380599	up	HSPA5	5.9704e-05	-0.268335	down
	IGF2R	0.000373422	0.276415	up	CLIC1	1.58182e-05	0.269976	up	ABCA1	1.94234e-05	-0.434312	down	PEX6	5.74162e-07	0.264376	up	MALSU1	0.000681134	0.38658	up	DOCK8	5.39184e-05	-0.290675	down
	TFEB	1.40273e-14	0.556037	up	UBR2	0.000203191	0.413685	up	HSPA5	0.000519646	-0.368506	down	RRP36	0.00257806	0.320818	up	GLCCI1	0.00295418	0.321721	up	FTH1	1.38508e-15	0.700287	up
	HLA-E	1.57369e-13	-0.307743	down	HLA-DMB	1.29384e-05	-0.43285	down	CD72	1.3952e-05	-0.472393	down	ENSG00000272501	4.15732e-05	0.344486	up	STK17A	2.80703e-10	0.796884	up	AHNAK	4.62223e-18	-1.19755	down
	PTPRK	4.66575e-15	-0.467816	down	HLA-DMA	6.56816e-10	-0.467484	down	SET	4.63301e-05	0.286718	up	MPC1	0.00311707	0.294322	up	SEC61G	0.0060695	-0.268534	down	EEF1G	4.41618e-44	-2.37579	down
	SNX9	7.58262e-31	0.839448	up	BRD2	8.65347e-11	0.3773	up	DOCK8	3.86057e-07	-0.475153	down	FKBP5	1.12616e-14	0.689001	up	CYCS	0.00222003	0.331782	up	NDUFS8	0.00478787	0.364399	up
	HLA-DQA2	1.85276e-15	-0.305475	down	EEF1A1	4.46673e-25	-0.343827	down	ENSG00000286162	0.00101338	-0.357346	down	H1-2	1.83032e-32	1.12702	up	TMEM243	5.67608e-07	0.440762	up	PRPF19	0.00497232	0.282145	up
	HLA-DOB	1.01355e-19	-0.679067	down	EHMT2	5.01275e-06	0.57468	up	CUTALP	7.75194e-06	0.474847	up	H1-4	1.04882e-29	1.12247	up	ARF5	2.86151e-05	0.265931	up	TMEM123	4.33698e-06	0.526407	up
	PSMB8-AS1	4.93892e-20	-0.676227	down	IGF2R	0.00240378	0.381372	up	ENSG00000244313	0.000919545	0.348241	up	LTB	1.53621e-65	-1.23072	down	RHEB	0.0011757	0.434363	up	VPS51	0.00121589	0.279814	up
	AHI1	1.52236e-11	0.515582	up	TFEB	1.40604e-05	0.496073	up	TRIM44	1.63703e-06	-0.411385	down	NCR3	3.75687e-05	-0.357188	down	HBP1	0.000197055	0.396352	up	SESN3	0.000433297	0.368714	up
	POLR1H	0.00011506	0.288942	up	HLA-E	1.13453e-09	-0.312847	down	OSBP	0.000611053	0.317338	up	HLA-DMB	8.45367e-12	-0.539425	down	COPS6	0.00671412	0.350558	up	HSPA8	3.47396e-30	-1.3336	down
	HLA-B	2.44916e-81	-0.595106	down	NOL7	1.2536e-05	0.487446	up	FTH1	5.62653e-38	0.710462	up	EHMT2	1.9947e-06	0.438913	up	TMUB1	8.73235e-05	0.271363	up	ETS1	8.62013e-05	-0.401993	down
	RNF5	6.17002e-06	0.299166	up	SNX9	7.47247e-12	0.870597	up	EEF1G	2.12282e-90	-2.36022	down	CSNK2B	2.3033e-17	-0.74906	down	RSBN1L	0.00576532	0.338204	up	CHORDC1	0.00796842	-0.308082	down
	HLA-DRA	2.71015e-196	-0.941664	down	MAPK14	1.68068e-05	0.52633	up	FCHSD2	4.38914e-08	-0.388353	down	IGF2R	2.5692e-06	0.406884	up	PHTF2	0.000745539	-0.286924	down	CD82	1.81604e-07	-0.650655	down
	TUBB	1.65294e-43	0.837007	up	HLA-DOB	1.61763e-12	-0.720867	down	BIRC3	4.34248e-08	0.511945	up	TFEB	3.08068e-07	0.440218	up	NDUFB2	0.0040841	0.334432	up	RASGRP2	3.74477e-06	-0.413607	down
	FLOT1	4.6702e-24	0.696246	up	PSMB8-AS1	9.30086e-07	-0.448153	down	TMEM123	6.01976e-13	0.755027	up	HLA-E	6.24212e-22	-0.424583	down	CNTNAP2	7.64665e-06	-0.561167	down	HBB	2.59072e-11	1.17397	up
	TMEM30A	2.81063e-07	0.369824	up	PSMB9	9.73929e-07	0.51065	up	HSPA8	5.17793e-32	-1.08037	down	C6orf136	0.00553529	0.294213	up	HSPB1	4.65313e-09	0.993515	up	MPEG1	0.000619084	-0.289852	down
	RPL10A	1.77493e-15	-0.312229	down	AHI1	9.28805e-11	0.686592	up	PPP1R14B	2.74309e-08	0.602456	up	FBXO9	9.77111e-10	0.482062	up	ACTB	2.06012e-14	-0.394223	down	PNPLA2	2.66996e-05	0.531182	up
	TAGAP	8.08139e-38	-0.958875	down	GPSM3	2.44906e-13	-0.642981	down	HBB	6.81184e-21	1.86801	up	SNX9	4.91897e-19	0.930189	up	PHF14	0.00627036	0.34331	up	CD151	0.000211704	-0.319107	down
	H1-3	1.56794e-32	0.884195	up	HLA-DRA	5.63603e-81	-0.892227	down	MPEG1	9.15563e-07	-0.506883	down	HLA-DOB	1.41706e-07	-0.46983	down	BUD23	0.00532993	0.265248	up	STIP1	0.000939748	-0.367161	down
	BTN3A2	8.18622e-08	-0.314662	down	TUBB	6.33301e-28	0.994689	up	TALDO1	1.4877e-06	0.507355	up	PSMB8-AS1	0.000334215	-0.342089	down	PMPCB	0.00128485	0.330613	up	LSP1	0.00116636	-0.342846	down
	MTCH1	2.98944e-06	0.36975	up	FLOT1	1.93907e-13	0.841953	up	PNPLA2	3.80968e-13	0.765868	up	AHI1	5.83559e-08	0.472153	up	H2AZ2	0.00239372	0.523333	up	SWAP70	0.00226449	-0.273985	down
	ECI2	1.04959e-06	0.331019	up	TMEM30A	0.00317367	0.270021	up	CD81	0.000958926	0.312188	up	AKIRIN2	9.33506e-05	0.263915	up	GNA12	6.04682e-05	0.647821	up	CCDC85B	0.000279289	0.427044	up
	H4C3	1.06892e-14	-0.550081	down	RPL10A	5.34221e-21	-0.528956	down	STIP1	5.3254e-06	-0.419941	down	POLR1H	2.53729e-05	0.378618	up	LAT2	0.000185648	-0.323051	down	DRAP1	1.57774e-07	0.663169	up
	HLA-DOA	2.7234e-19	-0.611273	down	PNISR	1.05109e-07	0.534711	up	LSP1	0.000275915	-0.318087	down	PPP1R11	0.000212586	0.300886	up	SRRT	0.00326595	0.377361	up	BRMS1	0.00179881	0.286825	up
	HLA-DPB1	8.40746e-91	-0.881737	down	H2AC6	5.71734e-09	0.675822	up	SWAP70	0.000480902	-0.287015	down	HLA-B	4.71893e-46	-0.384359	down	ATP6V1F	3.21728e-08	0.564331	up	PACS1	0.000782982	0.26344	up
	RING1	1.70814e-10	0.416487	up	H1-3	3.64187e-15	0.919435	up	CCDC85B	1.67977e-07	0.567121	up	RNF5	0.00045034	0.282892	up	TSPAN33	0.00945533	0.273146	up	FADS3	0.000234305	0.556398	up
	DAXX	6.82661e-06	-0.265773	down	ECI2	0.00237543	0.343528	up	DRAP1	5.98922e-14	0.752333	up	HLA-DRA	1.46668e-76	-0.720811	down	CUX1	0.000773255	0.440266	up	RNF214	0.00929097	0.310879	up
	PHF1	3.33499e-17	0.616571	up	HLA-DOA	2.20485e-08	-0.298087	down	RAB1B	0.000326458	0.37483	up	TUBB	1.20778e-07	0.402758	up	POLD2	0.00663493	0.434548	up	FKBP2	5.95915e-07	-0.442314	down
	CUTA	2.999e-23	0.653869	up	HLA-DPB1	3.59178e-86	-1.23673	down	FADS3	7.20362e-05	0.446196	up	FLOT1	1.97345e-13	0.642113	up	NUB1	7.52691e-06	0.272909	up	TP53I11	0.00608081	-0.261982	down
	PCMT1	2.75482e-09	0.410531	up	RING1	4.43636e-05	0.520036	up	REXO2	0.000221861	0.373164	up	TMEM30A	7.52289e-07	0.33346	up	GSTK1	5.3656e-05	-0.486048	down	RTN3	0.000791697	0.278579	up
	SNRNP48	2.53525e-08	0.387266	up	RPS18	1.85931e-35	-0.473295	down	PAFAH1B2	5.21186e-05	-0.265667	down	RPL10A	5.9303e-15	-0.438995	down	ZYX	0.000532243	0.280761	up	IRF7	0.00310696	0.360148	up
	CCND3	1.91011e-41	0.838482	up	PHF1	1.2316e-07	0.520728	up	SIDT2	0.00028531	-0.269681	down	TAGAP	2.3693e-31	-1.19529	down	AKAP9	0.000598407	0.354394	up	PTPRCAP	9.3964e-50	-2.47165	down
	GNL1	1.08986e-15	0.57465	up	CUTA	2.64227e-06	0.420258	up	SSRP1	1.79295e-06	0.362568	up	H2AC6	0.000105766	0.321281	up	STAG3	4.78942e-06	0.497295	up	MTCH2	0.00398875	0.283319	up
	LY86	2.20062e-30	-0.825437	down	PCMT1	0.000122623	0.456553	up	SYVN1	2.88802e-07	-0.466516	down	H1-3	4.87944e-27	1.16152	up	ELMO1	0.00758185	0.306565	up	HTATIP2	0.0040449	0.291703	up
	HLA-DPA1	1.15772e-46	-0.575024	down	SNRNP48	0.00144313	0.373554	up	RTN3	0.00481314	0.346615	up	BTN3A2	6.64632e-08	-0.480786	down	KMT2C	0.00213174	0.361445	up	RAB30	0.00119049	-0.328702	down
	HLA-DQA1	5.31626e-125	-1.23252	down	CCND3	4.14418e-18	0.886039	up	RASSF7	0.00158943	0.321628	up	BTN3A1	6.04436e-06	-0.340826	down	RP9	0.000342808	0.583183	up	IFITM3	4.46934e-05	0.662618	up
	HLA-DQB1	2.93713e-28	-0.542167	down	GNL1	6.30532e-06	0.393852	up	IRF7	2.54455e-05	0.482987	up	MTCH1	0.00102537	0.332524	up	TMEM120A	0.00330372	0.42558	up	CYB561A3	0.000119283	-0.314916	down
	HLA-DRB1	2.19467e-126	-0.911229	down	LY86	1.03011e-14	-0.724695	down	TBC1D10C	0.000171595	0.421109	up	H4C3	5.20292e-09	-0.508387	down	ZNF107	6.51853e-09	0.804574	up	UBXN1	0.000807521	0.277907	up
	CNPY3	6.67836e-05	0.280201	up	HLA-DPA1	1.12729e-41	-0.773126	down	PTPRCAP	1.07477e-108	-2.38631	down	AFDN	5.07731e-05	0.365331	up	IKZF1	0.0017688	0.349759	up	HNRNPUL2	5.17729e-05	-0.382035	down
	EZR	1.24525e-56	0.850793	up	HLA-DQA1	6.10565e-31	-0.94553	down	BAD	1.72593e-05	0.432386	up	HLA-DPB1	4.29442e-46	-0.887581	down	CUL1	0.00380003	0.328964	up	ARAP1	0.00293512	-0.268279	down
	PHACTR1	0.00048198	-0.302257	down	HLA-DRB1	7.94631e-79	-1.05709	down	UBE2L6	1.55221e-05	0.428006	up	RING1	2.68767e-05	0.340181	up	SEPTIN7	1.00057e-05	0.458369	up	RPS25	1.33226e-06	-0.344639	down
	SESN1	6.66567e-52	1.24659	up	CNPY3	2.31718e-06	0.404843	up	VEGFB	7.54104e-10	0.65322	up	DAXX	7.27173e-07	-0.443335	down	LFNG	1.80548e-05	-0.343231	down	ANKRD13D	0.000131823	0.409934	up
	CCT6A	9.00865e-14	0.279485	up	EZR	4.71027e-22	0.784162	up	CFL1	1.71357e-06	0.339201	up	PHF1	5.94042e-05	0.380655	up	TOMM7	5.05511e-06	-0.48013	down	GSTP1	3.72411e-11	0.848898	up
	STK17A	7.70602e-16	0.482271	up	SHPRH	0.000108569	0.442881	up	RHOG	0.00225022	0.278997	up	CUTA	3.53959e-16	0.598961	up	KMT2E	1.04418e-07	0.630933	up	CCS	0.00472971	0.344599	up
	VOPP1	1.83387e-05	0.305765	up	SESN1	1.17321e-34	1.66747	up	PRCP	0.000511199	0.401705	up	SNHG5	8.1328e-05	-0.422189	down	TAF6	0.0018198	0.379361	up	RPL27A	0.000647154	-0.339292	down
	SAMD9L	1.69986e-05	-0.269111	down	STK17A	1.16178e-05	0.363187	up	RAB30	0.00160735	-0.341385	down	CCND3	5.43441e-18	0.822708	up	HDAC9	3.46281e-05	-0.338985	down	KMT2A	1.0931e-05	0.461146	up
	TMEM243	2.18017e-11	0.366288	up	TMEM243	0.00432087	0.333945	up	SIGIRR	0.000178221	0.431557	up	DUSP22	0.00854599	-0.292557	down	LAMTOR4	3.65191e-07	0.442022	up	FAM89B	0.00031956	0.388179	up
	AUTS2	1.42647e-05	-0.324524	down	BRI3	3.69857e-06	0.29095	up	IFITM3	7.95289e-11	0.703779	up	GNL1	1.45451e-07	0.512515	up	TMSB4X	1.56847e-20	-0.508965	down	SPCS2	0.00148468	-0.307508	down
	BRI3	4.03621e-06	0.303281	up	MYO1G	0.00230551	-0.354687	down	APLP2	6.4321e-06	-0.290269	down	LY86	7.02811e-12	-0.655274	down	GTPBP6	0.00122654	0.510305	up	PCSK7	7.85226e-06	-0.266584	down
	MYO1G	5.46755e-10	-0.500838	down	AKR1B1	0.000141525	0.441371	up	CYB561A3	1.61504e-06	-0.472807	down	HLA-H	8.94179e-13	0.592993	up	RBM3	1.54931e-18	-1.1529	down	ARCN1	0.000239988	-0.28386	down
	AKR1B1	1.25214e-08	0.361848	up	JAZF1	2.37076e-05	-0.323436	down	GANAB	0.000298786	-0.342216	down	HLA-DPA1	2.12938e-22	-0.512915	down	DYNLT3	8.99183e-06	0.533603	up	PTPRJ	5.9673e-05	-0.424142	down
	ENSG00000283041	1.94094e-07	0.332629	up	COPS6	0.000942918	0.261959	up	HNRNPUL2	1.51758e-11	-0.480232	down	HLA-DQA1	3.2358e-65	-1.13123	down	JADE3	1.41389e-05	0.561078	up	FBXO3	5.03122e-05	-0.272795	down
	ZNHIT1	1.29061e-06	0.269419	up	MCM7	2.5681e-07	0.628185	up	SRSF8	0.0087377	0.277704	up	HLA-DQB1	5.62344e-09	-0.436979	down	MAGED2	0.00126817	0.469047	up	LDHA	0.000185959	0.416633	up
	JAZF1	1.89859e-05	-0.292737	down	ZNF92	0.000906455	-0.323921	down	RPS25	3.77989e-09	-0.300317	down	HLA-DRB1	1.03795e-21	-0.504972	down	USP11	0.00993856	0.361715	up	THYN1	0.00636604	0.325315	up
	MCM7	7.88185e-09	0.415746	up	TMUB1	4.78422e-06	0.514644	up	CDK2AP2	0.000198527	0.392565	up	UTRN	5.21268e-08	-0.538276	down	SLC25A5	1.82445e-09	0.592542	up	ATM	0.000593188	-0.370802	down
	PPP1R35	3.88297e-06	0.318075	up	RALA	0.00213936	0.361877	up	GSTP1	9.72916e-17	0.784729	up	EZR	4.03845e-26	0.754645	up	UXT	0.000515212	-0.286784	down	TAF10	0.00875052	0.31647	up
	ZNF92	6.7394e-12	-0.511274	down	NDUFB2	3.29099e-06	0.511123	up	CCS	0.000256888	0.334004	up	SESN1	1.42872e-07	0.494493	up	GDI1	0.00176349	0.27242	up	MS4A1	1.55015e-15	-0.653995	down
	TMUB1	3.94238e-17	0.60728	up	CNTNAP2	4.54736e-13	-0.802041	down	RBM4	0.00040111	-0.280783	down	NDUFA4	4.69323e-06	0.317934	up	G6PD	0.00371869	0.333868	up	NEAT1	0.000699611	-0.384142	down
	RALA	1.03141e-06	0.344576	up	HSPB1	1.87209e-05	0.325498	up	RPL27A	0.000212767	-0.316772	down	TMEM248	0.000233603	0.266645	up	RBBP7	7.62714e-05	0.403539	up	DNAJC1	0.000248184	0.352385	up
	ARPC1B	1.02031e-30	-0.866267	down	ACTB	3.27678e-15	-0.449908	down	TMEM80	0.0013331	-0.285217	down	STK17A	1.12607e-15	0.718087	up	BCAP31	4.57924e-05	0.417942	up	ANXA11	0.00109828	0.282884	up
	NDUFB2	4.14445e-10	0.33981	up	PPIA	7.74427e-06	-0.261914	down	SIPA1	0.000584225	-0.329959	down	TMEM243	1.96803e-06	0.425648	up	RPL36A	1.64383e-06	-0.649247	down	RPS24	0.000588007	-0.265094	down
	BRAF	0.00143031	0.273873	up	H2AZ2	2.64515e-06	0.390788	up	SPCS2	8.92849e-05	-0.402487	down	ARF5	3.70991e-06	0.333377	up	IL2RG	7.67805e-05	-0.394769	down	SLK	0.00067049	0.264204	up
	CNTNAP2	8.26605e-21	-0.761528	down	GNA12	4.24833e-05	0.528623	up	NUMA1	2.51765e-05	-0.331806	down	BRI3	1.29285e-05	0.271371	up	RPL39	1.19443e-34	-0.793272	down	COMTD1	0.00847799	0.282394	up
	HSPB1	1.14306e-15	0.411688	up	LAT2	0.00175447	-0.280414	down	MOB2	0.000187076	0.425187	up	MYO1G	1.39098e-07	-0.407869	down	ATP6AP1	4.4995e-05	0.523912	up	CCNY	0.0040006	0.399998	up
	ACTB	9.49782e-33	-0.425822	down	KDELR2	0.00233405	0.276701	up	HPS5	1.78471e-05	-0.363564	down	AKR1B1	1.36809e-07	0.479501	up	CD99	0.00327924	-0.374265	down	LHPP	0.00057015	-0.335037	down
	H2AZ2	1.90214e-14	0.459377	up	ATP6V1F	7.78932e-05	0.317737	up	LDHA	4.28711e-07	0.530549	up	ENSG00000283041	1.58447e-05	0.333571	up	TSPYL2	2.87292e-05	0.409005	up	WDR11	0.000377811	-0.395842	down
	GNA12	6.47118e-19	0.674212	up	HNRNPA2B1	3.60236e-09	-0.377858	down	ATM	1.37637e-09	-0.61064	down	COPS6	0.000135384	0.260927	up	PQBP1	4.83976e-05	0.420978	up	RGS10	0.00228367	0.447301	up
	LAT2	3.35589e-08	-0.397809	down	TRIM4	3.45856e-05	0.301878	up	TAF10	6.98033e-09	0.588698	up	PPP1R35	0.00124061	0.274176	up	TIMM17B	1.20486e-05	0.287066	up	PPA1	0.00911011	0.423017	up
	TRBC2	1.1643e-13	0.46105	up	PRKRIP1	0.00546878	0.291955	up	BCL9L	0.000126972	-0.400874	down	ZNF92	0.000301347	-0.38421	down	OTUD5	0.00179894	0.411637	up	NSMCE4A	0.00651867	0.284638	up
	KDELR2	4.89529e-07	0.356164	up	ZYX	3.78188e-07	0.587046	up	MS4A1	8.68897e-22	-0.626962	down	TMUB1	3.14903e-06	0.416643	up	TSC22D3	1.7269e-37	1.69896	up	ITGB1	0.00418152	-0.513443	down
	ATP6V1F	2.35215e-06	0.325311	up	AKAP9	2.19949e-06	0.432713	up	CWF19L2	0.0020586	-0.287558	down	GGCT	0.000368345	0.279618	up	RPS6KA3	0.00171831	0.527338	up	DDIT4	0.000217022	0.555782	up
	TSPAN33	2.17738e-12	0.43435	up	GSAP	3.82903e-05	-0.345928	down	GVINP1	0.000426028	-0.331115	down	RALA	0.00579693	0.323604	up	MSRA	0.00503352	0.404615	up	ENTPD1	0.000506153	-0.344476	down
	HNRNPA2B1	8.77175e-35	-0.611724	down	LMBR1	0.000107844	0.440223	up	NEAT1	0.00228708	-0.297593	down	ARPC1B	3.18534e-25	-1.11576	down	SLC25A37	0.00146064	0.501669	up	ECHS1	0.000145709	0.401349	up
	ZYX	1.31529e-17	0.566353	up	TAX1BP1	1.70898e-09	0.661565	up	RBM17	3.62229e-06	0.512943	up	NDUFB2	0.00956557	0.264817	up	LEPROTL1	0.00294455	0.373726	up	FAM107B	0.00898936	-0.32983	down
	FAM126A	0.000957538	-0.263977	down	BAZ1B	3.06411e-06	0.354609	up	DNAJC1	0.00147654	0.382906	up	CNTNAP2	6.57196e-09	-0.527541	down	RAB11FIP1	0.0013292	0.275504	up	ABLIM1	0.000853034	-0.306234	down
	RP9	1.36616e-07	0.271713	up	NCF1C	0.00293289	-0.283838	down	RPS24	1.3851e-14	-0.432299	down	HSPB1	1.48593e-12	0.673874	up	HOOK3	0.000298625	0.510493	up	WDFY4	5.59647e-06	-0.497125	down
	GSAP	3.61474e-12	-0.385357	down	ZNF107	5.47986e-11	0.648397	up	PIK3AP1	0.000221337	-0.389343	down	ACTB	6.57877e-19	-0.295506	down	PNOC	1.43225e-07	-0.683813	down	MRPL43	3.55174e-06	0.529225	up
	LMBR1	8.4703e-08	0.379716	up	NCF1	2.293e-10	-0.554142	down	BLOC1S2	0.000728992	0.356071	up	GNA12	2.41968e-11	0.590128	up	SARAF	1.41019e-08	0.671522	up	ETV6	0.00157916	0.263131	up
	TAX1BP1	7.75837e-16	0.578089	up	EIF3B	3.84886e-07	0.569469	up	MTG1	0.00550672	-0.267831	down	LAT2	2.5107e-05	-0.286494	down	PRKDC	6.20644e-06	0.376305	up	YBX3	0.00182777	0.559154	up
	TRA2A	0.000265736	-0.263945	down	SEPTIN7	0.00024351	0.369554	up	WDR11	0.00417458	-0.301638	down	TRBC2	2.87696e-13	0.617244	up	MTDH	2.84648e-06	0.476616	up	SMARCD1	0.00170991	0.395886	up
	BCL7B	0.000467208	0.285571	up	TOMM7	1.49183e-10	-0.553304	down	BUB3	0.00214141	0.37884	up	RAC1	1.36997e-05	0.425937	up	DECR1	0.0079696	-0.429413	down	ITGB7	0.000314678	-0.453278	down
	NCF1C	4.99709e-10	-0.470294	down	CDK13	4.98893e-07	0.443424	up	ACTR1A	0.000102542	0.340031	up	KDELR2	1.22352e-05	0.313035	up	RPL30	4.50494e-27	-0.470646	down	PAWR	0.00745574	0.458903	up
	ZNF107	3.70717e-20	0.439358	up	KMT2E	5.47247e-17	0.836539	up	HERC4	0.00648256	-0.300911	down	ATP6V1F	2.49529e-10	0.541197	up	MYC	0.00230007	0.567189	up	BTG1	1.51816e-40	1.19128	up
	NCF1	7.82682e-11	-0.40567	down	ORAI2	3.21915e-05	0.375621	up	MXI1	0.00102382	0.404693	up	TSPAN33	1.18035e-08	0.501203	up	PTK2	0.00136043	0.400185	up	LYZ	0.00618178	-0.504586	down
	EIF3B	2.0997e-07	0.298879	up	HDAC9	1.55538e-06	-0.406876	down	FAM107B	0.000104866	-0.367193	down	HNRNPA2B1	8.26436e-06	-0.271745	down	AGO2	4.99081e-06	0.550117	up	CCT2	0.000152144	0.295134	up
	IKZF1	3.55012e-06	-0.302444	down	TMSB4X	4.0015e-72	-0.856632	down	OGA	0.000107523	-0.300632	down	STARD3NL	0.00106064	0.297378	up	SLC52A2	0.00801448	0.343423	up	PLXNC1	4.94473e-06	-0.309666	down
	SEPTIN7	2.15695e-07	0.308872	up	CYBB	7.58066e-10	-0.656773	down	ABLIM1	4.7887e-06	-0.460101	down	TRIM4	0.00265016	0.263196	up	PHF20L1	0.00222413	0.366496	up	CMAS	0.00389202	0.344624	up
	CCDC71L	5.85165e-06	0.30747	up	RBM3	1.23093e-37	-1.31425	down	SHOC2	0.00435364	-0.316518	down	NAMPT	1.8529e-05	0.373313	up	COPS5	0.000623852	0.353879	up	ITPR2	0.00946915	0.279912	up
	TOMM7	1.45909e-24	-0.560975	down	DYNLT3	0.00691404	0.343883	up	VIM	4.37865e-05	0.390696	up	ZYX	0.0061775	0.32569	up	CYC1	0.000364609	0.340776	up	PEBP1	0.000260543	0.39468	up
	KMT2E	8.05642e-47	0.792439	up	MAGED2	3.23465e-06	0.566401	up	WDFY4	3.83448e-10	-0.353882	down	STAG3	6.6945e-06	0.402682	up	MAF1	0.00259552	0.383865	up	RPS2P5	1.02677e-13	-0.712434	down
	HDAC9	1.41214e-36	-0.881558	down	RPS4X	2.39286e-16	-0.26846	down	MRPL43	1.7683e-06	0.49896	up	NUDT1	0.0021049	0.300508	up	TP53INP1	1.14392e-08	0.539976	up	COX6A1	0.00663422	-0.352037	down
	LAMTOR4	1.14593e-07	0.354028	up	SLC25A5	9.58244e-06	0.385743	up	YBX3	4.17926e-35	1.05316	up	RP9	1.74247e-09	0.594649	up	ENY2	0.00284125	0.378932	up	SRSF9	0.000405868	0.406607	up
	P2RY8	1.5862e-12	-0.523409	down	IDS	0.000143408	0.503686	up	STRAP	0.00244668	0.351529	up	GSAP	0.00032549	-0.278634	down	NUDCD1	0.000144016	0.394863	up	TUBA1B	4.41751e-05	0.528356	up
	TMSB4X	5.67884e-95	-0.5694	down	IL13RA1	2.29644e-06	0.585289	up	SLC38A1	8.91642e-07	-0.421578	down	NSUN5	0.000107284	0.278969	up	RPS20	9.11275e-09	0.622741	up	C12orf57	0.00374672	0.298993	up
	GPX1P1	7.83737e-56	-1.0166	down	UXT	0.000244593	-0.291417	down	BTG1	1.92663e-94	0.918999	up	TAX1BP1	3.18459e-07	0.404197	up	NDUFB9	2.71267e-05	0.300468	up	PTPN6	7.58912e-21	-1.01668	down
	CYBB	6.23261e-24	-0.755049	down	FAM50A	0.000212858	0.433418	up	RPS2P5	3.65309e-17	-0.522108	down	BAZ1B	0.000256352	0.275608	up	COX6C	1.46856e-05	-0.266433	down	TPI1	4.86256e-05	0.42576	up
	RBM3	1.14198e-27	-0.802751	down	RBBP7	0.00621081	0.265666	up	MARCHF9	0.00337914	0.337925	up	BCL7B	0.00378227	0.299588	up	CPNE3	9.92948e-05	0.567846	up	ATXN2	0.00445972	0.299237	up
	DYNLT3	2.89786e-07	0.351188	up	BCAP31	0.00152391	0.319986	up	COX6A1	0.0019879	-0.30429	down	NCF1C	0.000868942	-0.310287	down	EIF3H	0.00171299	-0.312768	down	HDAC7	0.000953431	0.311308	up
	MAGED2	1.61846e-14	0.536008	up	IRAK1	0.000310576	0.282336	up	SRSF9	0.00131004	0.32195	up	POM121C	0.0018782	-0.315334	down	TCEA1	9.99755e-05	0.34029	up	ISCU	9.04653e-06	0.461771	up
	SH3BGRL	0.000137814	-0.279512	down	RPL36A	5.69812e-12	-0.693706	down	POP5	0.00185184	0.344217	up	TMEM120A	3.70793e-06	0.385562	up	CSGALNACT1	0.000309731	-0.427081	down	ENSG00000257221	1.13569e-10	-0.475835	down
	SLC25A5	5.57011e-40	0.718451	up	CCNQ	7.88716e-05	0.463139	up	TUBA1B	2.66757e-20	0.80407	up	MRPS24	0.000296887	-0.341815	down	PCM1	0.00421213	0.276353	up	LDHB	9.48995e-15	-0.744647	down
	IDS	1.58069e-07	0.414546	up	PLP2	6.57307e-07	0.486242	up	PTPN6	5.03615e-21	-0.778124	down	ZNF107	1.58581e-08	0.500696	up	PVT1	4.4982e-08	0.664378	up	SSPN	0.00192565	-0.369462	down
	IL13RA1	3.9052e-13	0.557984	up	RPL10	8.71185e-20	-0.275726	down	TPI1	5.92657e-07	0.512101	up	EIF3B	5.21446e-08	0.4572	up	UHRF2	0.00415779	0.508199	up	TAPBPL	0.000289001	-0.422139	down
	OGT	1.31445e-09	-0.417874	down	RPL39	1.82555e-95	-0.982451	down	ENSG00000257221	3.21716e-08	-0.377538	down	BRAT1	0.00018937	0.327352	up	SMARCA2	0.00332841	0.336232	up	PFDN5	2.84966e-08	-0.590018	down
	GDI1	6.03339e-12	0.328886	up	NDUFA1	8.15313e-05	-0.321386	down	LDHB	7.08932e-15	-0.587393	down	SEPTIN7	2.14201e-12	0.499419	up	OSTF1	0.000490247	0.314843	up	PRR13	1.42926e-05	-0.265567	down
	FAM50A	5.31262e-06	0.358481	up	NKAP	0.000946478	0.289055	up	VPS37B	6.74529e-08	-0.481139	down	CCDC71L	9.62711e-08	0.392147	up	SEC61B	2.02653e-07	0.375421	up	GAPDH	5.05584e-10	0.569458	up
	UBE2A	5.08484e-06	0.288353	up	EMD	1.71868e-05	0.382098	up	CD63	0.00331715	0.348991	up	TOMM7	1.4849e-17	-0.608035	down	SLC35D2	0.000235829	-0.332342	down	CHD4	1.67135e-05	-0.343918	down
	ARHGAP4	6.97503e-07	-0.371806	down	SAT1	1.31801e-10	0.568727	up	PFDN5	5.78962e-13	-0.689558	down	SRPK2	5.43026e-05	-0.32898	down	TXN	4.07562e-07	0.825642	up	MLF2	1.1482e-06	0.489023	up
	HCFC1	4.70824e-09	-0.385237	down	TSPYL2	0.00041437	0.392819	up	CBX5	0.00163067	-0.287194	down	KMT2E	1.84288e-11	0.550155	up	PALM2AKAP2	0.000836803	-0.451487	down	HNRNPA1	0.000147784	-0.43999	down
	IRAK1	5.25074e-07	0.338014	up	NDUFB11	6.97303e-06	0.266912	up	GAPDH	1.63589e-26	0.807839	up	TAF6	0.00183808	0.306274	up	TLE1	0.00166655	0.424311	up	ATP2B1	0.000967766	-0.453468	down
	RPL36A	3.54246e-24	-0.69188	down	TSC22D3	1.74484e-87	1.86084	up	MLF2	6.96999e-06	0.426905	up	ORAI2	0.00255048	0.283672	up	RPL35	1.01504e-08	-0.457219	down	METTL7A	0.000128227	-0.40974	down
	CCNQ	1.94273e-06	0.279574	up	RPS6KA3	2.82361e-06	0.493873	up	PHB2	4.22584e-05	0.434572	up	HDAC9	7.94793e-17	-0.752905	down	GKAP1	0.000146097	0.540968	up	HSP90B1	8.67895e-06	-0.490192	down
	IL2RG	5.53395e-14	-0.504113	down	EIF4EBP1	0.000285111	0.391866	up	HNRNPA1	1.98716e-10	-0.540122	down	LAMTOR4	2.87957e-11	0.530406	up	FNBP1	0.00941492	0.39787	up	LRRK2	2.20346e-06	-0.266232	down
	RBMX	5.05839e-10	-0.399595	down	PCMTD1	0.00821508	0.372259	up	METTL7A	0.00657908	-0.267745	down	PRKX	0.00072191	0.260155	up	EHMT1	0.00368657	0.494128	up	HVCN1	0.00920324	-0.292715	down
	PLP2	3.22086e-16	0.592432	up	BNIP3L	3.24203e-06	0.552799	up	HSP90B1	2.7563e-10	-0.617931	down	P2RY8	1.28401e-10	-0.632629	down	CHMP5	0.00686601	0.278196	up	TUBA1A	0.000314195	0.299922	up
	FLNA	0.00377347	-0.270092	down	HOOK3	0.000583	0.453012	up	HVCN1	3.81306e-11	-0.551817	down	GTPBP6	0.000224567	0.330657	up	RPL12	3.58574e-11	-0.386517	down	RPS26	1.21796e-37	1.24007	up
	MSN	3.65699e-08	-0.349597	down	PNOC	1.86743e-14	-0.639899	down	TUBA1A	4.10199e-05	0.406941	up	GPX1P1	4.75063e-29	-1.02564	down	CCDC107	0.00468789	0.393884	up	CS	0.00200032	-0.295583	down
	RPL39	5.1193e-146	-0.886063	down	SARAF	9.93607e-10	0.482067	up	RPS26	9.06333e-43	1.13933	up	CYBB	1.46784e-08	-0.450288	down	TLN1	3.43887e-05	0.462108	up	CDK2AP1	0.00204064	0.427287	up
	UPF3B	0.00111147	0.270127	up	MTDH	1.1243e-06	0.551922	up	RPL41	2.25692e-77	0.278215	up	TSR2	0.000198953	0.279801	up	ZMYND19	0.00302266	0.382064	up	SLC25A3	1.51698e-05	0.423003	up
	NDUFA1	4.62792e-09	-0.419913	down	ZNF706	0.000194679	0.271027	up	MYL6	2.6655e-11	0.470313	up	RBM3	2.69367e-10	-0.601479	down	FAM120AOS	0.00133581	0.3566	up	GLIPR1	0.00108465	-0.368161	down
	EMD	1.7961e-15	0.506998	up	RPL30	3.24237e-44	-0.485312	down	SLC25A3	0.00538291	0.288499	up	DYNLT3	3.62696e-07	0.3829	up	RAB14	0.00448519	0.307133	up	C2CD5	0.000172932	-0.274532	down
	SAT1	4.41333e-39	0.815024	up	PTDSS1	0.00179915	0.310463	up	HECTD4	0.0017287	-0.297583	down	JADE3	7.55393e-08	0.439424	up	PLAA	0.00149261	0.335189	up	IRAG2	2.95705e-05	-0.543643	down
	TSPYL2	6.60791e-14	0.579544	up	LYPLA1	0.00223418	0.338194	up	PCBP2	1.80968e-09	-0.580851	down	CYSLTR1	0.00810956	-0.267255	down	XPA	0.00235894	0.472404	up	DDX54	4.84928e-05	0.327963	up
	EIF2S3	1.27743e-05	-0.272993	down	PTK2B	1.55698e-07	0.55806	up	DDX54	0.0049728	0.288397	up	MAGED2	1.90068e-10	0.622606	up	JAK2	0.00123685	0.35233	up	TCHP	0.00935671	0.294427	up
	BTK	8.52018e-10	-0.456978	down	AGO2	2.60013e-08	0.626308	up	ATF7IP	0.00439691	-0.27173	down	P2RY10	1.86737e-06	-0.428679	down	PAXX	0.00141905	0.483702	up	H2AJ	0.00343098	0.266002	up
	PQBP1	5.31008e-09	0.349542	up	PLPP5	8.90429e-18	-0.825888	down	KMT2D	2.80947e-10	-0.374493	down	SLC25A5	2.0507e-21	0.788134	up	DPP7	5.49337e-10	0.593414	up	WBP11	0.00318354	-0.261262	down
	TIMM17B	6.30752e-12	0.362763	up	FDFT1	0.00960803	0.358862	up	UBC	6.10742e-14	-0.618083	down	IDS	0.00423415	0.262837	up	SSNA1	0.00496427	0.32851	up	ARHGDIB	0.000141962	-0.317724	down
	PIM2	7.25737e-17	0.498434	up	HSF1	3.99888e-05	0.391487	up	TMBIM4	2.82972e-11	-0.455329	down	IL13RA1	5.01465e-06	0.493486	up	TMEM203	0.0030367	0.331714	up	ATF7IP	0.000657593	-0.413313	down
	OTUD5	1.16452e-07	0.319325	up	GRINA	4.33295e-06	0.437531	up	ORAI1	0.00161395	0.356943	up	OGT	0.000103231	-0.401053	down	NELFB	0.000557634	0.422061	up	UBC	1.25307e-16	-0.800314	down
	TSC22D3	3.85684e-211	1.89749	up	CYC1	0.000245751	0.33966	up	GCN1	7.56577e-08	-0.395417	down	TAFAZZIN	0.00522175	0.289634	up	KDM4C	0.000195234	0.262681	up	TMBIM4	1.2198e-08	-0.365666	down
	LAGE3	3.85967e-08	0.343291	up	SHARPIN	2.52873e-06	0.393647	up	RPLP0	6.49601e-15	0.279795	up	FAM50A	3.48325e-06	0.305721	up	PRXL2C	9.08316e-05	0.498724	up	ORAI1	0.00357115	0.298088	up
	RPS6KA3	2.88151e-07	0.291786	up	TP53INP1	3.46759e-09	0.599903	up	LINC02397	2.15626e-07	-0.520717	down	G6PD	7.73614e-08	0.391048	up	ATP6V1G1	0.000547635	0.339038	up	RPLP0	9.06667e-28	0.594153	up
	MIR223HG	4.24037e-08	-0.41685	down	PABPC1	7.699e-07	0.312642	up	ENSG00000256594	0.000556941	-0.338178	down	UBE2A	0.000150211	0.31056	up	SMC5	9.84541e-06	0.427651	up	BTG1-DT	1.15479e-05	0.60587	up
	EIF4EBP1	5.40269e-11	0.404947	up	RPS20	1.1377e-15	0.590196	up	BTG1-DT	2.01071e-05	0.455487	up	NAA10	4.45079e-07	-0.402564	down	STOML2	0.000988669	0.410887	up	PARP4	0.00243407	0.402248	up
	BNIP3L	8.72353e-28	0.821953	up	NDUFB9	0.00112115	0.312224	up	PARP4	0.00340962	0.333899	up	RPL36A	2.0676e-12	-0.647543	down	RRAGA	0.00352137	0.303313	up	HSPH1	3.77946e-05	-0.395952	down
	PNOC	4.84101e-22	-0.636337	down	MTSS1	0.00703335	0.314104	up	MPHOSPH8	0.00113539	0.360221	up	IL2RG	3.37374e-11	-0.65214	down	SURF2	0.00545177	0.406005	up	GTF3A	1.5415e-08	0.576567	up
	SARAF	1.42952e-16	0.416936	up	COX6C	1.88054e-06	-0.43968	down	GTF3A	9.64983e-15	0.724694	up	PLP2	0.00110614	0.268871	up	HSPA5	1.46e-06	0.386323	up	UPF3A	0.000150414	0.270749	up
	MTDH	3.23574e-12	0.504789	up	CPNE3	0.000127019	0.379552	up	FOXO1	0.00293041	0.380141	up	AP1S2	0.00215105	-0.316397	down	NDUFB6	0.000779994	0.384251	up	EBPL	9.98699e-05	0.531612	up
	RPL30	2.63032e-28	-0.295281	down	PSIP1	3.32301e-12	0.670639	up	EBPL	0.00502332	0.302806	up	FLNA	0.000412479	-0.349698	down	SPTAN1	0.000110063	0.464797	up	ITM2B	5.34927e-05	0.393327	up
	PTDSS1	6.46701e-06	0.340203	up	ENSG00000250850	0.00785378	-0.277865	down	ITM2B	3.35913e-06	0.400793	up	MSN	6.20095e-05	-0.329732	down	VCP	2.40535e-05	0.56595	up	LCP1	0.00305848	-0.296098	down
	LYPLA1	1.55049e-07	0.298857	up	SMARCA2	5.45089e-06	0.503129	up	LCP1	1.79886e-09	-0.510712	down	RPL39	6.73238e-89	-0.917988	down	CIZ1	0.000917635	0.412305	up	ENSG00000273149	0.00119773	0.646683	up
	RPL7	9.44783e-12	-0.350023	down	PAX5	2.16042e-05	-0.49239	down	ENSG00000273149	6.0491e-11	0.888438	up	NDUFA1	2.10794e-06	-0.329485	down	CD72	0.000345131	0.607247	up	STK24	0.00100316	0.287166	up
	AGO2	8.49412e-09	0.445631	up	ANP32B	4.34079e-14	0.594672	up	STK24	3.07886e-06	0.497267	up	RTL8C	3.4353e-05	0.342518	up	PRRC2B	2.963e-05	0.440846	up	SAP18	0.000868594	0.293262	up
	PLPP5	1.54126e-50	-0.98976	down	TXN	0.000290356	0.378587	up	MYCBP2	0.000152383	-0.308389	down	RTL8A	0.000234523	0.299914	up	RPS6	6.96932e-11	-0.311324	down	EXOSC8	0.00429551	0.278161	up
	FDFT1	6.37814e-09	0.398683	up	VPS13A	0.000421048	0.410785	up	RPL21	2.35992e-14	-0.393704	down	SMS	0.00276283	0.289847	up	STX17	0.00218226	0.368603	up	TFDP1	0.0023097	-0.263639	down
	PDE7A	2.91691e-14	0.280459	up	RPL35	1.47337e-34	-0.675477	down	VPS36	0.00883885	0.260714	up	EMD	0.000357258	0.36066	up	SNHG7	9.14358e-14	0.843673	up	MTHFD1	0.000348052	-0.329395	down
	HSF1	1.2225e-05	0.303654	up	GKAP1	0.000102119	0.469171	up	SRSF5	0.000889156	0.272219	up	MTMR1	0.000450211	-0.276057	down	CAPRIN1	0.00105834	0.292741	up	PSEN1	0.000910186	-0.269385	down
	VPS28	2.36101e-10	0.368968	up	MRPS2	0.00166651	0.347798	up	GLRX5	0.000142412	0.402624	up	SAT1	1.13845e-15	0.686692	up	FTH1	5.26783e-09	0.574592	up	SRSF5	1.55902e-07	0.502731	up
	GRINA	1.09622e-18	0.521187	up	BAG1	0.000752818	0.38026	up	WARS1	2.11937e-06	0.472536	up	TSPYL2	3.90789e-08	0.575411	up	AHNAK	5.35577e-05	-0.589979	down	YY1	5.75857e-05	0.520014	up
	CYC1	1.76353e-10	0.40662	up	RPL12	3.00968e-46	-0.617765	down	DHRS4	0.00209892	0.345045	up	NDUFB11	0.00130777	0.274897	up	NDUFS8	0.000949254	0.509801	up	RPS29	4.63644e-16	-0.688604	down
	SHARPIN	7.89578e-09	0.429652	up	CCDC107	4.80771e-05	0.523941	up	RPS29	3.97725e-24	-0.752816	down	PQBP1	8.80382e-08	0.500888	up	PRPF19	5.52636e-05	0.365376	up	HSP90AA1	7.15463e-12	-0.71163	down
	MAF1	4.57216e-18	0.531635	up	MRPL41	8.60831e-06	0.309359	up	HSP90AA1	1.37463e-09	-0.492099	down	TIMM17B	4.22158e-09	0.436911	up	BIRC3	8.69009e-06	0.537705	up	PLD4	2.52447e-10	-0.692417	down
	TP53INP1	8.77321e-12	0.505138	up	ARRDC1	0.00238727	0.377418	up	PLD4	4.40488e-06	-0.366231	down	PIM2	3.50959e-09	0.54768	up	RNF169	0.00038709	0.35832	up	SGPP1	0.00030982	-0.370989	down
	RPS20	7.35091e-18	-0.43078	down	XPA	0.000157463	0.367406	up	RNASE6	6.33702e-05	-0.395443	down	OTUD5	4.84939e-12	0.262402	up	TMEM123	0.000151266	0.373798	up	TINF2	0.00306955	-0.309971	down
	PLEKHA2	7.82112e-15	-0.470354	down	PAXX	0.00985037	0.342032	up	EIF5	6.46711e-06	0.363066	up	TSC22D3	9.54704e-88	1.65413	up	SESN3	4.10724e-06	0.51058	up	TOX4	0.000357119	0.306797	up
	NDUFB9	1.29082e-12	0.406542	up	DPP7	3.38424e-05	0.287643	up	PSME2	0.000928959	0.363824	up	RPS6KA3	4.09596e-05	0.396347	up	FDX1	0.00919125	0.41033	up	TTC9	0.00479651	0.268602	up
	CPNE3	3.09447e-10	0.453501	up	SSNA1	2.82764e-09	0.616691	up	CHD8	0.00607897	-0.267011	down	MSRA	2.93945e-08	0.440667	up	TBRG1	1.13664e-06	0.459221	up	CHURC1	2.45297e-05	-0.439793	down
	GSDMD	3.12898e-07	0.315958	up	TUBB4B	2.54236e-12	0.816271	up	DNAAF2	0.000179762	0.376399	up	GTF2E2	0.00587246	0.280839	up	HSPA8	1.43137e-27	-1.33861	down	PABPN1	2.14365e-05	0.403012	up
	RPL8	4.52944e-83	0.549103	up	NELFB	0.000355623	0.442105	up	NIN	0.0060026	-0.279135	down	SLC25A37	4.35566e-06	0.345852	up	STT3A	0.00881966	0.277387	up	IGHG1	0.000538285	-0.410949	down
	TPD52	1.23215e-16	-0.59867	down	DPM2	0.000263561	0.43602	up	NFKBIA	3.10598e-08	0.44775	up	LEPROTL1	0.00305663	0.272482	up	CD82	2.98723e-06	-0.641193	down	SYNE3	2.85791e-06	-0.309165	down
	GOLGA7	0.000103729	0.300943	up	TMEM268	6.02174e-06	0.26774	up	ZFP36L1	3.5465e-05	-0.350565	down	RAB11FIP1	8.88248e-06	0.373801	up	PPP1R14B	0.000760325	0.506949	up	HIF1A	0.00839369	0.307635	up
	PSIP1	5.49515e-12	0.486572	up	UBE2R2	4.04324e-05	0.292622	up	AKT1	0.00100959	0.314891	up	INTS10	0.000497596	0.321245	up	PRDX5	0.00188202	0.412266	up	CRIP1	2.89117e-32	-2.62403	down
	PAX5	1.62447e-14	-0.583977	down	ABCA1	0.00870531	0.325416	up	CHURC1	9.09352e-10	-0.613893	down	PNOC	9.79275e-11	-0.617912	down	CCDC88B	0.00202321	0.262976	up	SYNE2	0.000817671	0.560491	up
	SEC61B	1.5017e-10	0.391024	up	STOML2	1.11183e-05	0.448562	up	IGHD	3.07567e-12	-0.641085	down	SARAF	4.1441e-16	0.613962	up	RASGRP2	2.7308e-07	-0.532393	down	GNG2	7.92321e-05	-0.299584	down
	ANP32B	6.05356e-20	0.508451	up	RPL7A	2.47128e-24	-0.414376	down	CRIP1	4.37808e-08	-0.646566	down	ADAM28	2.3157e-06	-0.475496	down	HBB	2.53757e-08	1.17397	up	EIF2AK4	0.00246988	0.497123	up
	TXN	7.74198e-10	0.45021	up	NDUFB6	0.000491881	0.330995	up	SYNE2	0.00325198	0.374377	up	RBIS	0.000361619	0.272265	up	TALDO1	1.33569e-08	0.766454	up	SNAP23	0.000899667	0.312045	up
	PALM2AKAP2	1.55465e-09	-0.464389	down	SPTAN1	1.81459e-09	0.548363	up	CALM1	2.53687e-06	0.417339	up	RPL30	3.33211e-24	-0.33239	down	PNPLA2	2.30661e-08	0.368321	up	ARIH1	0.00103163	0.373746	up
	GCNT1	8.00427e-16	-0.638604	down	VCP	1.23893e-06	0.477789	up	MIDEAS	5.74819e-06	-0.363182	down	LYPLA1	7.40299e-07	0.301024	up	DDB2	0.00647888	0.325259	up	COX5A	0.00851133	0.278448	up
	DMAC1	4.56286e-05	-0.267253	down	NUP214	0.000633899	0.306525	up	SNHG14	1.72073e-10	-0.522791	down	MYC	1.77816e-06	0.268806	up	LSP1	1.11973e-08	-0.591827	down	RCN2	0.00932742	0.332185	up
	MOB3B	2.80138e-11	-0.351677	down	CNTRL	0.00135333	0.297613	up	EIF2AK4	0.000145929	0.408533	up	RPL7	1.06923e-14	-0.525637	down	LAMTOR1	4.85531e-05	0.261272	up	RPS17	4.89459e-18	-1.10143	down
	RPL35	3.55514e-35	-0.4956	down	SNHG7	7.59546e-11	0.514031	up	SLTM	0.00358681	-0.332045	down	AGO2	2.02669e-05	0.384435	up	RNF141	0.00171817	-0.35813	down	AKAP13	0.000857065	-0.313255	down
	GKAP1	1.94059e-10	0.438376	up	CAPRIN1	5.09886e-05	0.261476	up	GCHFR	0.000177189	0.387314	up	PDE7A	2.68084e-06	0.418655	up	CCDC85B	0.000705436	0.330629	up	RPLP1	3.47088e-16	0.382647	up
	MRPS2	4.5755e-11	0.311833	up	API5	3.26721e-05	0.31823	up	UBL7	0.00698217	0.343906	up	GRINA	3.64281e-06	0.390283	up	DRAP1	0.000366749	0.331832	up	GABPB1	0.000343077	0.299809	up
	BAG1	1.07856e-20	0.694879	up	OSBP	0.000852333	0.346519	up	RPS17	8.68721e-34	-1.2166	down	CYC1	5.26253e-07	0.420062	up	SF3B2	6.13857e-07	0.496219	up	ISG20	5.91162e-06	0.525767	up
	RPL12	1.71732e-43	-0.418335	down	FTH1	2.9073e-15	0.494497	up	SCAPER	0.000993577	0.304531	up	SHARPIN	2.20594e-05	0.409181	up	REXO2	8.52371e-05	0.483743	up	WASH3P	2.01099e-09	-0.446708	down
	BBLN	1.51194e-08	0.398785	up	AHNAK	0.00146718	0.303999	up	USP3	0.000524754	-0.297886	down	MAF1	0.00356885	0.312516	up	IL10RA	0.00028597	0.370377	up	CSK	0.00310359	-0.337061	down
	CCDC107	1.64761e-09	0.431004	up	NDUFS8	0.00414554	0.296544	up	AKAP13	0.00189281	-0.329555	down	RPS20	2.43076e-13	-0.536734	down	SYVN1	0.00421839	0.273597	up	RPL4	0.000518792	-0.27005	down
	MRPL41	2.9043e-08	0.356606	up	PRPF19	0.00407703	0.358768	up	VPS13C	0.000576545	-0.366536	down	NDUFB9	9.89643e-07	0.359149	up	RTN3	0.00437828	0.313036	up	HERC2	1.62748e-05	-0.313151	down
	ARRDC1	1.33609e-06	0.383322	up	TCIRG1	0.00230078	0.288704	up	TRPM7	9.25781e-11	-0.520403	down	MTSS1	0.000960659	-0.275859	down	IRF7	0.0073263	0.44042	up	TLNRD1	0.000180201	-0.27814	down
	XPA	3.17055e-06	0.332563	up	FAU	1.23969e-30	-0.361912	down	CIAO2A	0.00402144	0.292871	up	CPNE3	2.16533e-06	0.468237	up	TMEM223	0.000315795	0.427276	up	RASGRP1	9.68063e-09	-0.598438	down
	FBXW5	1.12276e-12	0.465358	up	TAF1D	1.05202e-07	0.325256	up	ANXA2	1.2757e-10	0.67586	up	OXR1	0.000166798	-0.290466	down	TBC1D10C	2.0439e-07	-0.399173	down	PKM	0.000112935	0.27784	up
	PAXX	2.70263e-13	0.515538	up	BIRC3	4.96457e-19	0.955846	up	SPG21	0.00137732	0.286421	up	KLF10	0.00043471	0.314726	up	PTPRCAP	6.342e-08	-0.45418	down	ENSG00000237550	5.88834e-08	-0.644395	down
	DPP7	1.17115e-13	0.438683	up	ATG16L2	0.0002984	0.291702	up	RPLP1	5.21611e-39	0.349997	up	AZIN1	0.00156937	-0.310372	down	EIF4G2	1.13773e-06	0.566015	up	CHASERR	0.0063731	0.362337	up
	SSNA1	4.96742e-12	0.409721	up	TMEM123	2.13101e-07	0.586402	up	KLF13	0.000389266	0.397261	up	RPL8	1.71023e-47	0.537349	up	UCP2	5.1315e-08	-0.547669	down	FLYWCH2	9.47524e-06	0.295702	up
	TUBB4B	1.09194e-29	0.846877	up	SESN3	0.000124647	0.346884	up	ISG20	1.03717e-13	0.632092	up	TPD52	0.000155728	-0.369241	down	SNX19	0.00794975	0.27904	up	PGP	0.000168718	0.440484	up
	NELFB	1.64959e-06	0.363479	up	TBRG1	0.00552909	0.303976	up	WHAMM	0.0012768	0.385799	up	CYHR1	0.000161233	0.325119	up	RNASEH2C	0.00045604	0.375457	up	STUB1	9.90932e-05	0.513158	up
	STRBP	8.87969e-06	-0.325494	down	HSPA8	2.69764e-20	-0.915603	down	CIB1	1.1394e-10	0.63219	up	CSGALNACT1	1.47034e-09	-0.548321	down	MUS81	0.00510197	0.356793	up	MCRIP2	0.00418682	0.320397	up
	AGPAT2	5.31074e-12	0.402017	up	CD82	1.87314e-05	-0.429435	down	MTMR10	1.12307e-05	-0.28098	down	PVT1	4.22155e-18	0.894418	up	IFITM1	0.00115615	0.582175	up	ECI1	0.00608482	0.377124	up
	DIPK1B	1.55903e-17	0.524179	up	PPP1R14B	6.99019e-06	0.439527	up	HEXA	7.82033e-09	-0.286142	down	PSIP1	0.00175306	0.304629	up	IFITM3	3.02785e-05	0.489312	up	METTL26	7.52934e-05	0.58102	up
	PHPT1	4.23025e-15	0.537928	up	PRDX5	1.03858e-09	0.480271	up	PKM	1.19117e-07	0.587119	up	PAX5	9.31366e-07	-0.317382	down	ILK	3.85006e-07	0.463998	up	PHKB	0.000881983	-0.276342	down
	ZCCHC7	3.7571e-11	-0.429485	down	RASGRP2	2.71568e-06	-0.462101	down	LINC00926	0.00131212	-0.280105	down	SEC61B	1.08715e-11	0.540102	up	IPO7	0.00614885	0.358968	up	NUTF2	3.4355e-05	0.267086	up
	DPM2	1.70716e-08	0.359764	up	HBB	6.57926e-18	1.87744	up	ENSG00000237550	3.67793e-11	-0.564176	down	ANP32B	6.86397e-11	0.460837	up	CYB561A3	1.36789e-08	-0.468914	down	CYBA	4.15009e-05	-0.345456	down
	UBE2R2	1.80636e-17	0.535234	up	ENSG00000255240	8.15516e-07	-0.399747	down	CHASERR	3.12001e-07	0.483046	up	TXN	5.74997e-22	0.919081	up	UQCC3	0.00634544	0.294898	up	COX4I1	0.000232877	0.283652	up
	ABCA1	0.000474679	0.264695	up	MPEG1	3.13589e-07	-0.471769	down	PGP	3.64288e-06	0.500829	up	PALM2AKAP2	1.23136e-06	-0.512	down	UBXN1	0.000558937	0.291624	up	APRT	0.000718936	0.389297	up
	STOML2	1.07747e-07	0.34444	up	TALDO1	1.2443e-17	0.959493	up	STUB1	0.000378593	0.398989	up	RPL35	2.1755e-25	-0.53032	down	SLC3A2	0.00728812	0.387316	up	C16orf74	2.46112e-05	0.586104	up
	CLTA	0.000262885	0.261417	up	PNPLA2	7.12804e-05	0.440629	up	ECI1	0.000754196	0.372406	up	ARPC5L	2.65318e-10	0.452104	up	MARK2	0.00549409	0.331686	up	NLRC3	0.000146136	-0.351265	down
	NDUFB6	5.57408e-07	0.27197	up	FLI1	0.00225486	0.264672	up	NUDT16L1	0.000320905	0.40067	up	PLIN2	4.73738e-11	0.499658	up	RPS25	4.22559e-29	-0.696485	down	MT2A	0.00173407	0.307961	up
	EEF1A1P5	6.11601e-45	-0.829416	down	LSP1	8.60153e-09	-0.408588	down	SMG1P3	2.12206e-12	-0.492412	down	GKAP1	1.0041e-05	0.403027	up	CBL	0.00162422	0.387205	up	UQCRC2	4.04572e-06	0.345736	up
	SPTAN1	1.13839e-05	0.303129	up	NAP1L4	0.000580165	0.342061	up	METTL26	5.76054e-08	0.589086	up	EHMT1	0.00202455	0.302062	up	ANKRD13D	2.91509e-05	0.430267	up	YPEL3	1.40402e-05	0.452636	up
	VCP	1.33988e-06	0.299178	up	SWAP70	0.000536131	-0.261697	down	TNRC6A	0.000104231	-0.331805	down	BAG1	1.57963e-08	0.431574	up	CDK2AP2	2.31772e-05	0.413446	up	CORO1A	3.15624e-07	-0.502881	down
	CIZ1	1.51147e-09	0.357455	up	RNF141	3.08867e-09	-0.418112	down	SNX29	0.00754349	-0.291863	down	RPL12	3.13846e-28	-0.392134	down	GSTP1	4.65538e-19	1.38465	up	FUS	0.00151864	-0.301373	down
	SIT1	1.51563e-06	-0.304669	down	CCDC85B	5.13585e-09	0.669473	up	ARL6IP1	2.65923e-11	-0.449148	down	BBLN	0.00121235	0.272521	up	TPP1	0.00140727	0.448592	up	HCFC1R1	0.00591163	0.391073	up
	CD72	1.34927e-13	-0.516239	down	DRAP1	2.90693e-13	0.628861	up	VPS35	0.00759237	0.283779	up	COQ4	0.00248001	0.276589	up	TRMT112	0.000529323	0.31418	up	ITGAX	8.74793e-08	-0.534598	down
	SET	1.24051e-14	0.410983	up	SF3B2	1.8951e-17	0.724229	up	NUTF2	0.008463	0.307213	up	CCDC107	3.78725e-14	0.643404	up	PPFIBP2	0.00548857	0.446942	up	SPSB3	0.00521764	0.375266	up
	DOCK8	2.21996e-07	-0.360425	down	REXO2	3.59558e-06	0.572829	up	ACD	4.25065e-05	0.457694	up	MRPL41	1.24491e-05	0.418916	up	ZPR1	0.00688981	0.402215	up	METRN	7.20428e-09	0.713677	up
	SNHG7	4.98328e-64	1.005	up	SIDT2	2.93371e-06	-0.384639	down	IRF8	0.0026701	-0.312697	down	ZMYND19	6.0877e-06	0.365215	up	CCS	0.00046439	0.271352	up	RPL13	4.60584e-09	0.317588	up
	CUTALP	5.02384e-06	0.275297	up	SSRP1	0.00292598	0.280353	up	CTCF	1.09318e-05	-0.425763	down	ARRDC1	2.18417e-05	0.315738	up	NADSYN1	0.00308814	0.301269	up	TCF25	0.000188658	0.319198	up
	ERP44	0.000191605	-0.270113	down	RAB6A	1.36204e-08	0.395562	up	CYBA	4.80439e-09	-0.359185	down	RAB14	0.000550324	0.271544	up	RPL27A	2.72637e-05	-0.374674	down	SEPHS2	0.00838754	0.270149	up
	TSSC4	2.0555e-06	0.26819	up	RTN3	2.68853e-08	0.623319	up	COX4I1	2.03182e-20	0.55831	up	FBXW5	5.35936e-07	0.438031	up	RPS13	1.77512e-10	-0.35669	down	PRR14	2.14951e-05	0.437886	up
	ENSG00000244313	7.75524e-16	0.579243	up	IRF7	3.00064e-11	0.799732	up	APRT	4.35559e-05	0.420134	up	PAXX	6.24705e-10	0.627912	up	DNAJC4	0.00734083	0.454611	up	ITGAL	0.000358895	-0.369145	down
	OSBP	3.41968e-05	0.301393	up	TMEM179B	0.00032258	0.365882	up	UBN1	0.0098913	0.310627	up	DPP7	6.55212e-13	0.548988	up	KMT2A	6.04471e-11	0.680379	up	ADCY7	3.60147e-05	-0.352001	down
	FTH1	4.0231e-75	0.719266	up	POLD4	6.58538e-06	-0.292212	down	C16orf74	0.000653454	0.389765	up	SSNA1	1.89667e-07	0.407079	up	FAM89B	0.000312629	0.315024	up	PARD6A	0.000953455	0.37625	up
	EEF1G	1.25155e-155	-2.5316	down	TBC1D10C	0.00282093	-0.33319	down	CENPT	5.93398e-05	0.431571	up	TUBB4B	0.000216404	0.394589	up	EHBP1L1	0.000154658	0.334749	up	LDAF1	0.00317524	0.352343	up
	NDUFS8	6.18121e-08	0.423198	up	PTPRCAP	0.000276797	-0.399735	down	STX4	0.00618497	0.292718	up	NELFB	0.000740678	0.321772	up	SIPA1	0.00219666	0.350869	up	BCL7C	6.2571e-07	0.633402	up
	FCHSD2	7.94671e-16	-0.523281	down	STX5	0.00392389	0.32127	up	MT2A	0.00134881	0.313357	up	AGPAT2	6.7575e-05	0.280884	up	DDX6	0.000589567	0.336125	up	HAGHL	0.000133283	0.579466	up
	BIRC3	9.31328e-50	1.00526	up	SRPRA	0.000207061	0.270531	up	TUFM	0.006473	0.313827	up	PHPT1	1.89696e-11	0.705068	up	SCYL1	1.57139e-05	0.568239	up	CNOT1	7.22199e-06	-0.328235	down
	TMEM123	3.44846e-21	0.569909	up	BAD	2.51528e-05	0.483247	up	CD19	0.00371412	-0.293476	down	DNLZ	2.21621e-11	0.559453	up	IFITM2	5.99028e-21	1.1227	up	CIITA	1.52125e-06	-0.558842	down
	FDX1	2.78549e-05	0.299769	up	UBE2L6	9.31394e-05	0.418701	up	SNX29P2	7.20006e-10	-0.571237	down	NEK6	2.44948e-06	-0.428875	down	LDHA	1.91665e-08	0.636927	up	GNPTG	0.000523022	0.306503	up
	TBRG1	1.39253e-05	0.282344	up	HTATIP2	0.000490456	0.289984	up	YPEL3	3.57141e-24	0.801149	up	PRXL2C	2.25104e-08	0.484008	up	ATP5MG	0.00416573	-0.402188	down	CBFB	7.3023e-05	0.296046	up
	HSPA8	2.54506e-74	-1.17957	down	UCP2	4.23414e-09	-0.417699	down	CORO1A	3.94246e-05	-0.322124	down	UBE2R2	2.02321e-09	0.564069	up	MALAT1	0.00214628	0.335108	up	ZNF267	0.000922554	-0.260969	down
	ETS1	2.14123e-10	-0.39105	down	WEE1	1.57804e-07	0.581874	up	FUS	1.4427e-05	-0.390226	down	SMC5	3.40087e-05	0.43761	up	GVINP1	0.00281833	0.331154	up	C16orf54	0.00300911	-0.269448	down
	PPP1R14B	3.92054e-21	0.56781	up	NUP98	0.00395546	0.393965	up	HCFC1R1	0.00103334	0.346016	up	ABCA1	0.000654542	0.303256	up	SNHG1	0.00146427	0.38898	up	MAZ	0.00146564	0.358124	up
	PRDX5	8.89658e-13	0.319304	up	SIGIRR	0.00233523	0.351144	up	SF3B3	8.03996e-06	-0.382105	down	ZDHHC21	7.90624e-05	-0.327972	down	NEAT1	0.000249121	0.672651	up	PLCG2	1.56581e-06	-0.482497	down
	EHD1	2.40644e-07	0.286905	up	IFITM1	0.00131096	0.402392	up	GABARAPL2	0.00015552	0.444484	up	STOML2	2.345e-05	0.395223	up	KLF6	2.49663e-06	0.560251	up	SEPTIN1	0.000456725	-0.349652	down
	HBB	1.6152e-45	1.86083	up	IFITM3	4.4146e-14	0.831742	up	MRPS34	0.00978107	0.282603	up	SURF2	0.00563141	0.261422	up	NUDT5	0.00187305	0.324454	up	NDUFB10	0.000758615	0.44828	up
	MPEG1	1.35755e-17	-0.620563	down	ILK	4.26751e-06	0.43051	up	SPSB3	2.82051e-11	0.713011	up	CLTA	6.43448e-09	0.444727	up	DNAJC1	6.38941e-05	0.645742	up	RPS2	8.32765e-07	0.34484	up
	TALDO1	2.35808e-39	0.867915	up	APLP2	3.16847e-05	-0.411402	down	ATP6V0C	0.0056346	0.273628	up	NDUFB6	8.26205e-07	0.414467	up	ZNF22	0.00206774	0.511379	up	ARHGAP17	3.00958e-06	-0.577857	down
	RPLP2	2.9519e-45	-0.388646	down	DDB1	0.00141079	0.298113	up	METRN	1.17686e-08	0.601575	up	EEF1A1P5	2.57335e-29	-0.98997	down	RPS24	7.25221e-13	-0.418698	down	TMEM219	0.000159992	0.473359	up
	PNPLA2	3.59878e-25	0.719251	up	CYB561A3	1.0537e-25	-1.03152	down	ARL2BP	8.74662e-06	0.483222	up	VCP	5.1693e-05	0.393774	up	PIK3AP1	0.000455336	0.452803	up	NLRC5	1.89319e-05	-0.416058	down
	DDB2	1.29503e-12	0.469397	up	MTA2	0.00440602	0.260554	up	TRADD	8.89348e-05	0.402565	up	CIZ1	0.00588686	0.318051	up	SLK	0.00939387	0.424022	up	NFATC2IP	0.000218853	0.371984	up
	LSP1	2.75855e-21	-0.540636	down	UQCC3	3.48503e-05	0.407806	up	SEPHS2	0.00053368	0.262671	up	SET	6.33253e-05	0.261597	up	CCNY	0.000101447	0.320193	up	SCIMP	7.3104e-05	-0.492981	down
	NAP1L4	0.00125103	0.26366	up	UBXN1	0.000161822	0.28185	up	PRR14	0.000326246	0.29834	up	SNHG7	2.28848e-25	0.825709	up	LHPP	3.47556e-06	-0.664378	down	ATP2A3	8.98208e-07	-0.563201	down
	SWAP70	5.06501e-07	-0.342355	down	SLC3A2	9.91839e-05	0.489468	up	ADCY7	1.39419e-08	-0.407564	down	ENSG00000244313	4.42614e-08	0.521638	up	GDI2	8.05886e-06	0.328321	up	WSB1	0.000204544	0.324151	up
	RNF141	1.40878e-09	-0.427788	down	ARAP1	0.0042291	0.367288	up	LDAF1	0.000181727	0.425176	up	FTH1	1.12359e-46	0.895482	up	MAP3K8	0.000783185	0.520065	up	SUZ12	4.94011e-06	0.43266	up
	CCDC85B	2.58598e-25	0.705425	up	SRSF8	8.48636e-05	0.369873	up	BCL7C	9.30333e-11	0.723042	up	AHNAK	8.53016e-38	-1.12077	down	SRGN	2.87184e-08	0.781508	up	IKZF3	0.000886296	-0.381001	down
	DRAP1	7.91367e-25	0.626845	up	RPS25	7.73326e-39	-0.627331	down	CIITA	2.17105e-12	-0.694918	down	EEF1G	3.9314e-82	-2.80679	down	PPA1	3.21885e-06	0.690123	up	MIEN1	0.00169957	0.386393	up
	SF3B2	3.51244e-15	0.467757	up	GRK2	0.00605708	-0.269154	down	MRPL28	0.00109357	0.372817	up	NDUFS8	7.61405e-10	0.570095	up	NOLC1	0.000272427	0.48709	up	CCR7	2.84915e-08	0.903169	up
	REXO2	7.64891e-13	0.448343	up	CDK2AP2	1.01372e-12	0.788033	up	NME4	0.000241665	0.417907	up	SAC3D1	2.25142e-06	0.37004	up	ITGB1	2.81187e-08	-1.03722	down	ORMDL3	0.00130192	-0.283934	down
	IL10RA	1.19321e-06	0.37781	up	GSTP1	5.6478e-22	0.976598	up	RBBP6	0.000265553	0.333757	up	PRPF19	2.16578e-05	0.349889	up	MXI1	0.000188666	0.601817	up	VAT1	0.00410835	0.444578	up
	SSRP1	2.63016e-13	0.4232	up	TPP1	0.000249862	0.368523	up	CIAO2B	0.000148634	0.358522	up	TCIRG1	2.49676e-07	0.424844	up	ANAPC16	7.16119e-07	0.483259	up	STARD3	6.77549e-05	0.378175	up
	RAB6A	7.20511e-08	0.309566	up	TRMT112	0.000565631	0.293183	up	SOCS1	5.15136e-05	0.470011	up	FCHSD2	3.57854e-06	-0.401248	down	DDIT4	1.20211e-21	1.63553	up	CDK5RAP3	2.19511e-06	-0.429841	down
	RTN3	1.07707e-17	0.585469	up	ZBTB16	3.02173e-18	0.983496	up	C16orf54	0.00214041	-0.269879	down	MAML2	6.35601e-05	-0.404869	down	WAPL	0.00148639	0.483276	up	CBX1	0.00541105	0.347426	up
	RASSF7	1.65994e-07	0.308236	up	RNH1	2.32696e-07	0.370011	up	PAGR1	0.00108547	-0.283827	down	BIRC3	0.000189441	0.27936	up	SGMS1	0.0058586	0.377914	up	NFE2L1	0.00941838	-0.26978	down
	IRF7	8.76591e-21	0.685281	up	RPL27A	6.28785e-05	-0.278237	down	METTL9	0.00784519	0.304469	up	RNF169	0.000215204	0.282754	up	ARID5B	0.00217326	0.507862	up	SAT2	0.00174219	0.448056	up
	TMEM179B	2.06583e-09	0.305476	up	RIC8A	1.90061e-06	0.321856	up	MAZ	0.0026455	0.347015	up	SESN3	2.88119e-07	0.466437	up	SLF2	0.00389643	0.300542	up	NDUFAF8	0.00768805	0.295956	up
	POLD4	1.22528e-09	-0.382089	down	RPS13	1.17376e-27	-0.406539	down	PDXDC1	3.1011e-05	-0.324562	down	FDX1	5.77671e-06	0.266892	up	ADAM8	0.00397747	-0.351193	down	RAB5C	1.73054e-05	-0.362991	down
	PPP1CA	1.42679e-10	0.359622	up	KMT2A	4.9802e-05	0.376842	up	PLCG2	0.0010518	-0.316029	down	TBRG1	0.00408228	0.304917	up	ECHS1	3.76576e-06	0.440875	up	TMEM256	0.00131299	0.342904	up
	PTPRCAP	2.1382e-165	-2.33076	down	ZNRD2	0.00150144	0.35108	up	SEPTIN1	9.16662e-05	-0.317843	down	HSPA8	3.57276e-57	-1.33478	down	NCOA4	1.3473e-07	-0.260791	down	ENSG00000263620	6.00906e-11	-0.351794	down
	STX5	7.20792e-14	0.498413	up	EHBP1L1	0.00337567	0.336379	up	NDUFB10	0.00372523	0.279739	up	ETS1	1.99755e-11	-0.5804	down	TIAL1	0.00611163	0.276103	up	RPL26	1.21264e-39	-1.33808	down
	BAD	2.54531e-11	0.437092	up	LTBP3	0.00168046	0.347248	up	RPS2	8.7609e-12	0.315727	up	CD82	2.87688e-10	-0.564543	down	FAM107B	1.12488e-05	-0.436025	down	SRSF2	6.49208e-07	0.587526	up
	UBE2L6	3.90408e-10	0.328149	up	RELA	2.25286e-05	0.471387	up	ARHGAP17	0.00164578	-0.355276	down	PPP1R14B	1.16504e-11	0.55774	up	PCBD1	0.00239702	0.387271	up	RHBDF2	1.10066e-06	-0.456973	down
	UCP2	4.58803e-11	-0.30572	down	OTUB1	0.000807759	0.288841	up	TMEM219	0.0093346	0.317026	up	PRDX5	8.89221e-17	0.643428	up	PTEN	0.0052621	0.415812	up	RPS2P46	1.48559e-11	-0.536617	down
	VEGFB	1.52206e-13	0.497909	up	SCYL1	0.000894443	0.367569	up	SCIMP	0.00276287	-0.349646	down	RASGRP2	2.43538e-09	-0.339224	down	HNRNPH3	0.000771224	0.35451	up	H3-3B	5.2197e-06	0.431433	up
	WEE1	2.63628e-22	0.595714	up	CD44	3.21684e-05	0.354788	up	P2RX5	0.000916107	-0.313072	down	HBB	1.30601e-18	1.11797	up	JMJD1C	0.000178244	0.360921	up	MRPL38	8.06145e-09	-0.358872	down
	RHOG	1.62479e-13	0.533908	up	MOB2	6.9263e-05	0.420376	up	NLRP1	0.000122526	-0.368923	down	TRIM22	9.11089e-07	0.435355	up	SPOCK2	0.00265722	0.400877	up	SRSF1	1.21274e-05	-0.316214	down
	SIGIRR	2.52332e-15	0.562005	up	IFITM2	2.43857e-18	0.737044	up	ATP2A3	1.15228e-08	-0.543057	down	MPEG1	8.61204e-07	-0.3789	down	CELF2	0.00970563	0.264119	up	NME2	1.63601e-08	-0.741636	down
	IFITM1	0.00968485	0.263405	up	LDHA	1.96244e-12	0.815299	up	SUZ12	0.00106472	0.315609	up	TALDO1	1.92062e-11	0.567271	up	VIM	0.00495804	0.406455	up	SUPT6H	0.0010213	-0.316632	down
	IFITM3	4.03593e-20	0.735223	up	TAF10	8.50199e-07	0.271982	up	IKZF3	3.33725e-13	-0.67817	down	RPLP2	6.93309e-40	-0.451991	down	WDFY4	0.00481247	-0.266305	down	RPL23A	1.4609e-13	-0.73606	down
	ILK	2.39746e-18	0.51914	up	CELF1	3.60356e-05	0.35168	up	MIEN1	1.23275e-06	0.520222	up	PNPLA2	2.06664e-13	0.630292	up	MRPL43	0.000119878	0.468969	up	MED11	0.0072157	0.296629	up
	APLP2	1.74737e-18	-0.493905	down	MS4A1	5.41441e-10	-0.37664	down	ORMDL3	0.000182495	-0.312868	down	DDB2	3.36416e-10	0.544813	up	FKBP4	0.000221787	0.627705	up	ZNF207	4.71144e-07	-0.581988	down
	CYB561A3	2.99321e-38	-0.89202	down	ATP5MG	9.51247e-07	-0.463774	down	COPRS	2.98799e-06	0.484314	up	COX8A	1.37684e-06	0.381031	up	ETV6	0.00117831	0.392606	up	MIF4GD	0.000418382	0.264193	up
	B3GAT3	5.74652e-07	0.301103	up	MALAT1	1.43916e-47	0.695737	up	VAT1	1.23969e-11	0.715157	up	LSP1	3.08948e-17	-0.600902	down	YBX3	6.10757e-05	0.403729	up	CD79B	0.000403842	-0.379049	down
	UQCC3	1.37952e-12	0.323773	up	GVINP1	7.9914e-05	0.42697	up	STARD3	0.000901587	0.387853	up	SWAP70	5.74537e-11	-0.518114	down	SPRYD3	0.00112456	0.463906	up	ACTG1	1.75012e-05	-0.418578	down
	UBXN1	1.78877e-26	0.602728	up	SNHG1	0.00499063	0.367109	up	CDK5RAP3	2.11085e-10	-0.56986	down	RNF141	1.07505e-07	-0.521531	down	SLC38A1	0.000379235	0.608127	up	P4HB	0.00600724	0.384344	up
	SLC3A2	1.91087e-07	0.419004	up	NEAT1	6.34311e-28	1.42474	up	DCXR	8.19438e-05	0.375931	up	PEX16	6.27347e-05	0.399812	up	SLC38A2	3.41663e-05	0.663037	up	UBALD2	0.000572547	0.372611	up
	SRSF8	3.60618e-06	0.322397	up	RBM17	0.00110005	0.327218	up	CENPX	0.00179556	0.368428	up	FAM76B	3.24954e-06	0.278907	up	SMARCD1	0.00124728	0.301483	up	GALK1	0.000780419	0.348354	up
	RPS25	1.3916e-52	-0.530373	down	PIP4K2A	1.49059e-05	0.42329	up	EIF4A3	0.0016963	0.282114	up	FIBP	0.000160086	0.356836	up	PAWR	0.00192866	0.307176	up	PPP1R9B	4.53675e-05	-0.393434	down
	TRAPPC4	1.22222e-05	0.288284	up	DNAJC1	0.00010523	0.508427	up	PRPF8	0.000128565	-0.295871	down	CCDC85B	1.13632e-16	0.663971	up	TMBIM6	5.6829e-05	0.290243	up	SLC25A39	0.000329944	0.420462	up
	ANKRD13D	4.51856e-07	0.33769	up	RPS24	1.27156e-34	-0.640196	down	RAB5C	1.07642e-06	-0.328048	down	DRAP1	1.0543e-08	0.528835	up	BIN2	7.2854e-06	-0.366762	down	RNASEK	5.05658e-10	-0.724271	down
	CDK2AP2	2.49046e-20	0.657526	up	CCDC6	5.43199e-05	0.519127	up	VAMP2	0.00924658	0.273289	up	SART1	0.00135793	0.289634	up	BTG1	1.15245e-60	1.78038	up	ACADVL	1.39135e-05	0.423733	up
	GSTP1	1.63607e-70	1.15582	up	KAT6B	0.00107873	0.304805	up	BORCS6	0.000481984	0.345843	up	SF3B2	9.2004e-09	0.466733	up	LYZ	4.56608e-06	0.742036	up	CTDNEP1	0.00522961	0.432599	up
	CREBZF	4.66881e-06	0.339186	up	MARCHF5	0.000752333	0.400996	up	RPL26	1.64209e-114	-1.63324	down	BRMS1	1.46049e-05	0.310419	up	GNPTAB	0.000473578	0.333575	up	TP53I13	0.00251438	0.344692	up
	ZBTB16	9.98106e-34	0.837845	up	GSTO1	0.00233959	0.265172	up	ADPRM	3.8748e-05	0.299987	up	FADS3	4.69152e-06	0.496559	up	RAB21	0.000339735	0.282034	up	EIF1	0.000620038	0.298689	up
	CCS	5.44998e-09	0.327201	up	CACUL1	7.71635e-06	0.294434	up	PRPSAP1	6.44765e-05	0.415071	up	REXO2	5.57363e-08	0.496663	up	NXPH4	0.00062225	-0.451989	down	RPL38	7.52895e-12	-0.583471	down
	RPL27A	8.84183e-22	-0.53669	down	LHPP	0.000307868	-0.358366	down	SRSF2	2.39716e-11	0.70149	up	IL10RA	1.37986e-06	0.468615	up	UBE2N	0.00627904	-0.392439	down	EVI2B	2.05941e-06	-0.329789	down
	RIC8A	6.38333e-11	0.382478	up	BUB3	4.21368e-08	0.569801	up	RHBDF2	2.57566e-05	-0.370597	down	RNF214	0.000724632	0.317714	up	MON2	0.00224451	0.320216	up	MFSD11	0.000280196	0.34415	up
	KMT2A	6.50593e-11	0.394213	up	ACTR1A	0.000293895	0.423736	up	GPS2	5.5318e-05	0.279527	up	RAB6A	1.06365e-05	0.281816	up	EEA1	0.00125656	0.361509	up	ARHGAP27	0.000176518	-0.434638	down
	ZNRD2	1.61282e-08	0.392928	up	SRGN	9.91412e-07	0.550133	up	RPS2P46	7.70029e-20	-0.471859	down	IRF7	1.12365e-11	0.626911	up	SUDS3	0.000616469	0.521082	up	UBB	2.15316e-25	-1.17875	down
	EHBP1L1	8.6037e-10	0.282103	up	FBH1	5.14878e-06	0.515664	up	H3-3B	5.19301e-07	0.357799	up	TMEM223	0.00303036	0.271561	up	RPS2P5	4.7014e-31	-1.20213	down	PRKAR1A	3.3934e-11	-0.468558	down
	LTBP3	1.5461e-09	0.406858	up	PPA1	0.00036549	0.432719	up	NME2	0.000324776	-0.371729	down	RPS6KB2	0.00399556	0.307416	up	CHPT1	2.67911e-05	0.697626	up	CNP	0.001019	0.263042	up
	SPCS2	1.06839e-14	-0.460506	down	NOLC1	0.0032259	0.277223	up	ZNF652	0.00266838	-0.309224	down	PTPRCAP	3.80504e-77	-2.17214	down	OS9	4.06347e-07	0.361312	up	COG1	0.00437482	0.307257	up
	RELA	3.05491e-15	0.507684	up	MXI1	5.05549e-10	0.570909	up	SUPT6H	1.22736e-07	-0.311671	down	STX5	2.02763e-07	0.358609	up	CDK4	0.000239526	0.28397	up	RNF213	1.17746e-10	-0.713498	down
	OTUB1	9.44455e-08	0.304821	up	ANAPC16	1.09741e-10	0.488927	up	RPL23A	7.79595e-30	-0.875623	down	TRPT1	4.74628e-05	0.29297	up	IKBIP	0.00503453	0.269637	up	TAF15	1.02751e-05	-0.302718	down
	SCYL1	5.5525e-08	0.353875	up	DDIT4	1.97473e-29	1.48539	up	DDX5	1.99758e-06	0.281878	up	BAD	5.93802e-06	0.404853	up	TMPO	3.47377e-05	0.576937	up	NDUFV2	6.47722e-07	-0.578008	down
	CD44	5.16041e-08	0.400131	up	NUTM2B-AS1	0.00544762	0.280272	up	NT5C	0.000831806	0.277402	up	PTPMT1	0.00010457	0.339377	up	SRSF9	0.00167762	0.339595	up	SS18	0.00191595	-0.284211	down
	MOB2	6.22965e-11	0.449216	up	ARID5B	3.74697e-06	0.516635	up	RPL19	1.81533e-24	0.260994	up	UCP2	2.76339e-11	-0.508793	down	FKBP11	0.00315557	0.421156	up	TXNL1	0.00294281	0.274595	up
	LDHA	4.83214e-31	0.741487	up	ECHS1	9.63341e-06	0.546642	up	PHB	0.000840058	0.321698	up	VEGFB	1.04111e-05	0.348107	up	TUBA1B	9.52585e-11	0.877787	up	RIOK3	2.33239e-09	-0.475313	down
	ATM	2.54085e-05	-0.340324	down	GLUD1	1.07153e-05	0.523244	up	ARRB2	0.00269681	0.356108	up	WEE1	6.43946e-05	0.409273	up	PTPN6	2.50395e-12	-0.752843	down	SEC11C	6.4583e-05	0.392604	up
	TAF10	1.81133e-19	0.450329	up	ZNF32	0.00537267	0.360298	up	ZNF207	2.69849e-11	-0.615688	down	RHOG	8.57773e-07	0.341028	up	TPI1	1.39305e-10	0.651805	up	TGIF1	0.00117033	0.481655	up
	BCL9L	3.49609e-07	-0.359732	down	BLNK	5.57048e-05	0.370595	up	CD79B	0.000166643	-0.288681	down	SIGIRR	0.00024533	0.382341	up	ATXN2	0.00133535	0.362038	up	TUBB6	2.20842e-08	-0.37793	down
	MS4A1	8.51152e-95	-0.966171	down	JMJD1C	0.00243792	0.328137	up	UBTF	0.00906822	-0.261817	down	IFITM1	7.14321e-12	0.695166	up	DGKA	0.00279722	0.358292	up	RPL17	3.00411e-32	-1.36586	down
	MALAT1	1.47735e-17	0.285131	up	SPOCK2	6.49719e-07	0.478229	up	ALYREF	0.00215252	0.308423	up	IFITM3	4.40308e-19	0.82061	up	SSPN	0.000662093	-0.366038	down	SMCHD1	0.00101827	0.294839	up
	NEAT1	9.49187e-58	1.34071	up	VDAC2	0.00507268	0.34951	up	ACTG1	9.91042e-05	0.326565	up	ILK	0.000131404	0.339006	up	CD63	7.52148e-05	0.539859	up	TMX4	0.002846	0.261535	up
	KLF6	2.86103e-09	0.429798	up	ABLIM1	5.68571e-06	-0.392077	down	P4HB	0.000378108	0.379147	up	CYB561A3	1.4056e-07	-0.473004	down	NACA	5.23013e-09	-0.424845	down	ADA	5.5007e-06	0.440679	up
	RBM17	7.77809e-17	0.586955	up	TAF3	0.000484986	0.293358	up	UBALD2	0.00628286	0.297247	up	B3GAT3	0.00207957	0.324746	up	GAPDH	1.93034e-12	0.737549	up	AHCY	4.78783e-07	0.675951	up
	DNAJC1	3.76003e-18	0.605402	up	ANXA7	0.000239132	0.366702	up	SLC25A39	0.00523422	0.262472	up	UQCC3	0.000775558	0.343607	up	MLF2	0.000132437	0.416904	up	STK4	0.00340559	0.28613	up
	ZNF22	2.25513e-05	0.305808	up	CELF2	0.000138966	0.446564	up	GRN	0.00142328	0.325682	up	UBXN1	3.23282e-13	0.518059	up	HNRNPA1	8.25549e-21	-1.05639	down	GID8	0.000131948	0.40942	up
	RPS24	1.82639e-39	-0.498167	down	ATE1	0.000382411	0.360009	up	SYNRG	0.000159278	-0.391583	down	HNRNPUL2	0.00257775	-0.295478	down	DCTN2	3.12793e-05	0.482043	up	EIF2S2	8.08918e-05	-0.44257	down
	CCDC6	6.06891e-07	0.329835	up	VIM	1.27137e-24	1.12473	up	RNASEK	2.97974e-20	-0.911558	down	SLC3A2	1.17983e-05	0.320248	up	ATP2B1	0.000935737	-0.490676	down	RPS21	1.58462e-15	-0.384278	down
	MARCHF5	1.9521e-05	0.303391	up	WDFY4	1.18018e-07	-0.309545	down	ACADVL	5.87646e-11	0.713893	up	RPS25	1.51164e-53	-0.683514	down	OAS1	0.00393425	-0.263529	down	NFATC2	0.000220664	-0.354065	down
	CCNY	0.000634104	0.260365	up	MRPL43	0.00417484	0.28879	up	CTDNEP1	1.69272e-11	0.693688	up	TRAPPC4	0.00662731	0.262982	up	ARPC3	0.00045896	-0.34655	down	RGS19	0.00267283	-0.310184	down
	CACUL1	3.45356e-05	0.320983	up	NUTM2A-AS1	0.000243295	0.349626	up	TP53I13	0.00671897	0.310296	up	ANKRD13D	9.69381e-05	0.38288	up	HVCN1	0.000175971	-0.518866	down	TCEA2	0.000550001	0.308556	up
	LHPP	0.000306076	-0.330494	down	FKBP4	0.00210383	0.325706	up	EIF1	3.55699e-24	0.549742	up	CDK2AP2	1.00864e-11	0.670106	up	RPS26	3.20916e-25	-1.16526	down	ADRM1	4.71898e-05	0.438405	up
	BUB3	3.36392e-07	0.267416	up	ETV6	0.000128255	0.281995	up	RPL38	1.04337e-19	-0.670181	down	GSTP1	9.27983e-47	1.31792	up	PA2G4	7.20438e-05	0.415134	up	PPDPF	4.12986e-05	0.484371	up
	ACTR1A	5.52138e-11	0.446539	up	YBX3	1.41864e-58	1.65806	up	EVI2B	0.000413585	-0.345962	down	TPP1	0.00118211	0.307049	up	RPL41	4.75857e-40	-0.661718	down	DYNLRB1	4.5471e-07	-0.409644	down
	MAP3K8	1.85967e-07	-0.307847	down	SLC38A1	0.000498946	0.393573	up	ARHGAP27	0.000230417	-0.276792	down	TRMT112	9.98058e-06	0.312079	up	ESYT1	0.00086509	0.26032	up	CPNE1	9.12926e-05	-0.328535	down
	SRGN	3.31512e-14	0.524964	up	RESF1	2.99434e-10	0.68858	up	BPTF	0.000477909	-0.36376	down	ZPR1	0.000626259	0.292155	up	MYL6	4.65617e-06	0.468388	up	STAU1	0.00608198	0.331994	up
	FBH1	9.40473e-11	0.346677	up	PPP1R12A	0.000530741	0.264553	up	UBB	1.81013e-17	-0.744302	down	CCS	0.000113928	0.370493	up	SMARCC2	2.09163e-05	0.618704	up	OGFR	0.00238387	0.341588	up
	PPA1	5.21356e-07	0.374807	up	PAWR	0.00224075	0.337264	up	PRKAR1A	1.14861e-08	-0.298451	down	TSG101	5.39025e-05	0.274833	up	CDK2AP1	0.0010379	0.446303	up	MAVS	0.000402774	-0.363214	down
	MXI1	1.2544e-20	0.66565	up	TMBIM6	0.00171982	0.26694	up	NARF	0.000681446	0.375274	up	RPL27A	8.30332e-18	-0.651814	down	WNK1	0.000879504	0.30424	up	NSFL1C	0.000450548	0.320463	up
	ADK	5.1174e-26	-0.709349	down	BIN2	6.31072e-07	-0.548384	down	RNF213	4.77313e-07	-0.424148	down	RIC8A	4.14143e-07	0.472069	up	SLC25A3	6.49252e-05	0.36697	up	NXT1	0.00678287	0.353432	up
	ANAPC16	8.31086e-08	0.265687	up	BTG1	1.10226e-140	1.45958	up	TAF15	0.000100754	-0.36851	down	DNAJC4	5.1688e-07	0.457203	up	GLIPR1	1.81441e-07	-0.699013	down	ASXL1	0.00733378	0.296724	up
	DDIT4	4.09524e-68	1.40633	up	LYZ	2.50782e-11	0.747895	up	DCAF7	7.29386e-11	-0.512696	down	KMT2A	0.00818814	0.272683	up	HECTD4	0.000613858	0.317574	up	RALGAPB	4.61565e-05	-0.411011	down
	VSIR	6.43881e-05	0.305096	up	CHST11	1.81678e-05	0.42043	up	SNHG29	1.27211e-08	0.42933	up	ZNRD2	0.000148006	0.288156	up	ARHGDIB	4.47456e-08	-0.48809	down	RBM38	0.00745606	0.358632	up
	ECHS1	3.39564e-15	0.555516	up	CDK17	4.30296e-06	0.449134	up	PSMG2	0.00461423	0.344324	up	FAM89B	1.18392e-09	0.5137	up	ATF7IP	0.0012302	0.265313	up	FRG1CP	0.00430702	0.329644	up
	OTUD1	4.196e-06	0.308676	up	GNPTAB	0.00326155	0.329057	up	NDUFV2	2.47593e-09	-0.51028	down	EHBP1L1	0.000154088	0.36672	up	MLEC	1.29016e-05	0.448145	up	WASH5P	8.64136e-05	0.570817	up
	TIAL1	0.000544139	0.272906	up	CCT2	0.00140956	0.289456	up	ANKRD12	3.57935e-06	0.40053	up	PTPRJ	2.22157e-06	-0.425514	down	SPPL3	0.000212982	0.357039	up	R3HDM4	0.00185335	0.449507	up
	OGA	9.7162e-07	-0.286758	down	CALCOCO1	0.00152193	0.340957	up	TGIF1	0.00138436	0.35826	up	PSMD13	3.83614e-06	0.335271	up	PTPN11	0.000283792	0.332042	up	OAZ1	4.00338e-06	0.410276	up
	GLUD1	2.88234e-06	0.366199	up	SCAF11	0.0012819	0.403303	up	RPL17	3.01625e-79	-1.66365	down	SCYL1	8.11765e-06	0.384479	up	FBXO21	0.00189054	0.349572	up	CDC37	0.000903344	0.410693	up
	ZNF32	5.09068e-08	0.381589	up	LTA4H	1.38688e-05	-0.335715	down	YWHAB	2.82871e-05	0.33118	up	CD44	2.55354e-08	0.327228	up	UBC	5.61198e-27	-1.18299	down	ADGRE5	0.00183974	-0.408151	down
	ALOX5	2.35354e-06	-0.325827	down	NCOR2	0.00266776	0.341035	up	NCOA3	0.00018453	-0.384935	down	MOB2	0.00573855	0.29253	up	RAN	3.89143e-05	0.446353	up	TPM4	2.93983e-05	-0.369559	down
	SPOCK2	6.51838e-07	0.379496	up	ATP2B1-AS1	0.000175773	0.286883	up	AHCY	0.00368695	0.343048	up	IFITM2	6.64621e-13	0.561225	up	ORAI1	0.000593883	0.486437	up	NDUFA13	1.81875e-12	-0.644383	down
	VDAC2	1.70556e-08	0.404389	up	RPS2P5	8.22144e-56	-1.20203	down	RALY	0.000210527	0.350115	up	LDHA	3.33063e-21	0.772788	up	RPLP0	3.09216e-28	0.685649	up	CHERP	0.00395334	0.266333	up
	ABLIM1	1.12103e-20	-0.683862	down	CHPT1	1.16965e-07	0.610115	up	PSMA7	4.96693e-06	0.42207	up	ATM	0.00228921	-0.288232	down	CLEC2D	0.00563661	0.365862	up	MZF1	0.00249358	-0.274162	down
	SHOC2	7.54176e-09	-0.300102	down	IKBIP	8.44978e-05	0.397991	up	GID8	1.95216e-06	0.492642	up	TAF10	2.66564e-07	0.404099	up	LINC02397	0.00329925	0.367495	up	ECH1	6.9138e-08	-0.483927	down
	ANXA7	2.15219e-11	0.355217	up	TMPO	6.07026e-09	0.72564	up	RPS21	6.58621e-21	-0.442804	down	CXCR5	0.000458288	-0.358136	down	BTG1-DT	7.67268e-12	1.10203	up	BCL3	0.00070155	0.306496	up
	ATE1	2.62338e-06	0.3179	up	SRSF9	5.43718e-06	0.406024	up	NOP56	0.000659237	0.334394	up	BCL9L	0.000289488	-0.277579	down	PARP4	3.73381e-06	0.622601	up	CD79A	4.05611e-06	-0.353163	down
	VIM	3.30219e-24	0.621302	up	POP5	0.000868994	0.376566	up	TCEA2	0.000142347	0.328353	up	MS4A1	6.84163e-36	-0.783648	down	HMGB1	0.00518346	0.288233	up	RPS5	1.54278e-15	0.447368	up
	WDFY4	1.1748e-11	-0.41827	down	TUBA1B	3.81701e-18	0.781972	up	ATP5F1E	3.02209e-06	-0.299939	down	NEAT1	2.29899e-11	0.690432	up	HSPH1	1.38648e-07	0.433329	up	BLVRB	0.00371458	0.406117	up
	MRPL43	6.38342e-12	0.44054	up	PTPN6	5.92868e-15	-0.698254	down	SERINC3	0.00358232	-0.333754	down	KLF6	7.10849e-08	0.508018	up	DNAJC15	1.57012e-05	-0.264132	down	LIG1	0.00291327	0.270729	up
	FKBP4	1.08851e-05	0.292242	up	TPI1	1.47178e-13	0.806575	up	PKIG	0.00471774	0.317927	up	RBM17	1.80887e-05	0.390262	up	GTF3A	8.48396e-05	0.310063	up	CD37	5.2132e-10	-0.575194	down
	ETV6	4.18652e-11	0.50318	up	ATXN2	0.00506682	0.345796	up	PPDPF	8.29436e-19	0.832162	up	PIP4K2A	3.76489e-05	0.295807	up	ELF1	0.00988629	0.378241	up	EMP3	0.00044515	-0.436863	down
	YBX3	1.85355e-172	1.96642	up	NAP1L1	0.000658238	0.300406	up	MRPS26	0.000181419	0.376077	up	DNAJC1	9.43735e-11	0.628585	up	IPO5	0.00385115	0.347524	up	CD22	3.99979e-06	-0.61317	down
	ITFG2	0.000345182	-0.264262	down	DGKA	0.00888639	0.272286	up	NSFL1C	0.00319179	0.3594	up	RPS24	9.95007e-21	-0.383382	down	EBPL	0.00021587	0.330419	up	RPL18A	5.15552e-08	0.321	up
	STRAP	1.03762e-09	0.430911	up	STAT6	0.00418382	0.316167	up	UBE2V1	4.55223e-09	-0.400974	down	CCDC6	0.000267113	0.31838	up	ENSG00000273149	0.000532599	-0.433808	down	CLEC17A	0.00142439	-0.353505	down
	SLC38A2	4.32804e-09	0.390072	up	ISCU	1.55628e-06	0.262977	up	ASXL1	1.78127e-06	0.510016	up	APBB1IP	0.00227285	-0.293736	down	ALOX5AP	3.29525e-06	0.675245	up	PPP1R15A	0.00180584	0.26778	up
	RESF1	1.61628e-16	0.497707	up	HIP1R	0.00131143	0.358953	up	RBM38	0.000245553	0.371089	up	SLK	0.00126033	0.268033	up	EPSTI1	0.00785803	0.336031	up	FTL	1.33e-07	0.422052	up
	PAWR	0.000129439	0.316619	up	CD63	8.44778e-09	0.665127	up	ZMYND8	1.86996e-05	-0.393369	down	ZNF33A	0.00547579	-0.291988	down	ZMYM2	2.42079e-05	0.269069	up	FARSA	0.00171335	0.295008	up
	BIN2	1.70901e-09	-0.443106	down	NACA	3.29857e-22	-0.442394	down	WASH5P	1.74352e-09	0.618538	up	GSTO1	9.31878e-05	0.354772	up	ARHGEF7	0.00115836	0.356441	up	ZNF524	0.000392107	0.347136	up
	BTG1	1.61815e-285	1.48096	up	PFDN5	0.002515	-0.272754	down	R3HDM4	3.01589e-07	0.526658	up	COMTD1	7.38511e-10	0.502899	up	RPL21	2.01965e-11	-0.451597	down	ZNF580	7.51462e-05	0.347918	up
	LYZ	1.25546e-09	-0.279795	down	GAPDH	1.64529e-53	1.27445	up	OAZ1	3.03647e-36	0.737514	up	CCNY	0.00230479	0.291931	up	SUGT1	4.50052e-05	0.317967	up	EPN1	0.00122007	-0.282202	down
	CHST11	3.56815e-07	0.38518	up	MLF2	3.20016e-05	0.371948	up	ZNF708	0.00311607	-0.319602	down	LHPP	0.00378597	-0.312035	down	SUPT20H	0.00600588	0.320358	up	SHFL	0.00253428	0.466677	up
	CDK17	1.13426e-05	0.307574	up	HNRNPA1	3.14666e-38	-1.07769	down	ZNF737	0.000385269	-0.372656	down	WDR11	0.000205319	-0.379282	down	SAP18	7.5206e-08	0.328161	up	MRPL4	0.00144507	0.375432	up
	CCT2	5.40369e-08	0.286543	up	BAZ2A	0.000319697	0.285188	up	SIPA1L3	0.000114434	-0.269901	down	RGS10	0.000860876	0.310837	up	EXOSC8	0.000669381	0.393092	up	ICAM3	6.163e-05	-0.336268	down
	CALCOCO1	4.12611e-07	0.30437	up	OAS1	0.000326546	-0.284462	down	ECH1	4.27773e-07	-0.411525	down	ADD3	0.0044325	-0.263121	down	LAMP1	1.49384e-05	0.334095	up	SIGLEC6	0.000670263	-0.353327	down
	MLXIP	1.03944e-05	0.288704	up	ARPC3	1.86053e-12	-0.439806	down	RPS5	2.11043e-32	0.388787	up	ATP5MK	9.59662e-06	0.280591	up	TFDP1	0.00389157	-0.304084	down	LSM4	5.28842e-05	0.315796	up
	SUDS3	0.000406599	0.292234	up	HVCN1	2.23055e-21	-0.815319	down	TMEM147	7.66805e-07	0.549211	up	MAP3K8	7.18898e-05	0.349423	up	DLEU2	0.000114414	0.541138	up	PTOV1	0.00520662	0.311922	up
	PEBP1	9.01289e-11	0.352752	up	TCTN1	5.43419e-05	-0.385671	down	CD37	4.41748e-06	-0.302236	down	SRGN	3.09924e-12	0.696422	up	SLC25A29	0.00846239	0.361879	up	MED25	0.000356655	0.343717	up
	RPS2P5	9.92012e-16	-0.385502	down	TUBA1A	2.76441e-07	0.522012	up	EMP3	0.00101189	0.281077	up	PPA1	4.58978e-09	0.604453	up	YY1	0.000118408	0.433354	up	RPS28	3.51913e-18	-0.390659	down
	CHPT1	1.47804e-05	0.29827	up	RPS26	3.04621e-39	-1.15332	down	CD22	7.33579e-10	-0.629911	down	ITGB1	4.39475e-19	-1.14153	down	GLRX5	3.18293e-05	0.294693	up	KDELR1	2.41021e-05	0.427299	up
	IKBIP	6.95713e-13	0.375117	up	PA2G4	1.33088e-06	0.445597	up	RBM42	0.00404001	0.286173	up	MXI1	1.05853e-06	0.475909	up	WARS1	4.8744e-05	0.675867	up	TMEM205	0.000902013	0.409219	up
	TMPO	6.622e-15	0.49243	up	RPL41	4.54354e-80	-0.705052	down	PDCD5	0.000233786	0.36782	up	ADK	7.62316e-07	-0.464179	down	IGHA1	0.00937404	0.499661	up	ACP5	0.000712293	-0.271466	down
	BCL7A	1.89671e-08	-0.413599	down	MYL6	1.72585e-10	0.451781	up	ZFP36	9.56508e-05	0.392467	up	ANAPC16	5.00403e-12	0.543251	up	ACTR10	0.000153568	0.486602	up	RPS11	1.03136e-07	-0.355746	down
	SRSF9	1.86535e-06	0.2875	up	SMARCC2	1.01597e-05	0.583439	up	CALM3	0.00214322	0.377372	up	DDIT4	1.78285e-51	1.60411	up	KTN1	0.00793563	0.318216	up	HDGFL2	0.000736567	0.298231	up
	TUBA1B	2.9271e-51	0.936089	up	STAT2	0.0066265	0.273982	up	NOP53	4.09138e-05	0.340883	up	ENTPD1	0.000605509	-0.282162	down	TRAC	0.000167232	-0.400975	down	TRAPPC5	4.32461e-10	-0.615739	down
	PTPN6	1.13167e-73	-1.07347	down	SBNO1	5.87027e-05	0.450503	up	CLEC17A	1.15615e-13	-0.614433	down	TCTN3	0.000813538	0.273609	up	PSMB5	0.00173873	0.266722	up	FCER2	0.00915826	-0.467119	down
	TPI1	7.6431e-35	0.822988	up	PYM1	4.8172e-05	-0.291277	down	ARHGEF1	4.02975e-05	-0.383558	down	WAC	0.00032075	0.282467	up	AP1G2	0.000337644	0.416138	up	RPL13A	6.73725e-09	-0.401675	down
	NAP1L1	7.84154e-11	0.366107	up	GLIPR1	0.000380934	-0.278887	down	KLF2	5.37406e-09	0.262151	up	ECHS1	1.75812e-11	0.570944	up	RPS29	2.3229e-19	-0.91967	down	ENSG00000285589	5.09917e-15	-0.711778	down
	ISCU	1.52283e-18	0.448237	up	DDX54	2.3481e-05	0.377059	up	PPP1R15A	0.00100104	0.386562	up	TIAL1	1.51891e-05	0.290842	up	HSP90AA1	7.39416e-10	0.388205	up	TRIR	0.000726585	0.272634	up
	ENSG00000257221	1.03302e-10	-0.431037	down	ARHGDIB	3.12499e-05	-0.288459	down	FTL	5.42162e-12	0.336887	up	FBXL15	1.18391e-06	0.38979	up	PLD4	5.31802e-07	-0.749808	down	JUNB	4.80328e-07	0.713791	up
	LDHB	1.13384e-27	-0.616645	down	ATF7IP	4.09678e-08	0.681883	up	FXYD5	2.98939e-14	0.570452	up	ZNF32	0.000583367	0.313278	up	PNP	0.00161714	0.484757	up	LTBP4	0.00155195	0.365776	up
	VPS37B	3.24679e-09	-0.320909	down	MLEC	0.000878082	0.387307	up	ZNF580	0.00723714	0.260271	up	BLNK	0.00111993	-0.346817	down	CLMN	0.0059307	0.362625	up	TYROBP	0.00177889	0.268343	up
	CD63	6.90449e-18	0.646657	up	PTPN11	0.00159872	0.357097	up	SHFL	1.35521e-05	0.491939	up	PCBD1	0.000379778	0.304765	up	PSME1	1.79727e-05	0.382526	up	IL27RA	2.12454e-05	-0.304506	down
	PFDN5	1.19455e-17	-0.646449	down	UBC	9.54703e-49	-1.1227	down	SSBP4	0.00317696	0.360638	up	JMJD1C	0.00247538	-0.303198	down	PSME2	5.49485e-08	0.533127	up	NIBAN3	0.0049171	-0.395225	down
	PRR13	9.59835e-10	-0.272913	down	MDM2	0.00427175	0.305773	up	PTOV1	0.00361496	0.359601	up	ALOX5	0.000679865	-0.294481	down	TINF2	0.00109418	-0.341518	down	PAFAH1B3	0.0024898	0.28492	up
	GAPDH	4.02469e-116	1.25446	up	BLOC1S1	0.000441618	-0.284973	down	RPS28	8.03879e-23	-0.424979	down	VDAC2	6.38376e-06	0.354027	up	DAAM1	0.00810496	0.339327	up	MRPL34	0.00183276	0.367321	up
	MLF2	6.33426e-15	0.514415	up	RAN	8.72672e-07	0.411837	up	KDELR1	3.44252e-05	0.459751	up	ABLIM1	4.93303e-10	-0.560821	down	METTL17	0.00125483	0.263978	up	MRPS12	0.000329228	0.337671	up
	PHB2	7.23829e-09	0.384034	up	RPLP0	2.41328e-13	0.344936	up	NOSIP	0.00419389	0.261925	up	ANXA7	0.000941405	0.273216	up	SRP54	0.00181548	0.275489	up	STX10	0.00181652	0.308751	up
	HNRNPA1	4.08433e-59	-0.94429	down	CD69	0.00476507	0.374731	up	ABHD17A	0.000925636	0.374368	up	VIM	7.83743e-06	0.328819	up	TOX4	2.24833e-06	0.493723	up	CALR	6.61968e-06	-0.531904	down
	BAZ2A	3.82211e-07	0.282614	up	CLEC2B	0.00273774	0.379522	up	LSM7	4.31706e-06	0.402755	up	WDFY4	6.81958e-08	-0.481163	down	PNN	5.58484e-06	0.376812	up	BST2	6.94673e-05	-0.307996	down
	OAS1	2.52227e-06	-0.353606	down	R3HDM2	5.05516e-06	-0.450335	down	GADD45B	0.00425964	0.347715	up	MRPL43	2.25457e-10	0.5749	up	NFKBIA	6.05945e-07	0.664383	up	PPP1R14A	0.00235198	-0.384613	down
	HVCN1	6.52827e-93	-1.17853	down	ENSG00000256594	0.00255521	-0.269916	down	TRAPPC5	2.20173e-21	-0.702984	down	FKBP4	3.92253e-09	0.480912	up	PPP4R3A	0.000400877	0.293387	up	TSEN34	0.000719324	0.423394	up
	TCTN1	2.14609e-23	-0.743981	down	BTG1-DT	1.30609e-17	0.935549	up	FCER2	1.86556e-16	-0.738471	down	SLC2A3	0.000526727	0.34856	up	RALGAPA1	0.00242897	0.36183	up	ARHGEF18	0.00279184	-0.289631	down
	TUBA1A	1.07533e-20	0.695445	up	PARP4	3.12306e-05	0.46334	up	RPL13A	6.54752e-10	-0.334466	down	ETV6	2.95483e-07	0.453271	up	MAP4K5	0.000808545	0.391737	up	ARRDC2	0.0013054	0.361172	up
	RPS26	1.89868e-72	-1.41128	down	MPHOSPH8	3.94452e-13	0.700503	up	ZNF791	0.00115083	-0.285174	down	YBX3	4.0817e-16	0.882405	up	ACIN1	0.00126859	0.453103	up	FKBP8	5.7571e-06	0.381094	up
	MYL6	8.65743e-33	0.562601	up	HSPH1	1.81895e-05	0.3649	up	MAN2B1	0.00461641	-0.270589	down	PCED1B	2.15228e-05	-0.40094	down	COCH	2.03214e-06	-0.782735	down	DNM2	0.000482474	-0.301785	down
	SMARCC2	1.38247e-08	0.436749	up	GTF3A	4.35027e-15	0.733275	up	ENSG00000285589	1.30798e-23	-0.707638	down	STRAP	4.41567e-07	0.273536	up	PAPOLA	0.00184975	0.418437	up	ATP5F1D	9.75828e-12	0.712347	up
	SBNO1	1.3146e-09	0.344724	up	ELF1	0.000351905	0.384489	up	TRIR	6.89505e-06	0.361159	up	SLC38A2	4.90378e-07	0.45529	up	PABPN1	3.9988e-07	0.637458	up	SMARCA4	0.00254279	0.269527	up
	RNF10	1.14094e-11	0.391959	up	IPO5	0.000168991	0.436043	up	JUNB	8.59126e-06	0.488876	up	SMARCD1	7.46483e-09	0.394791	up	IGHG1	2.87328e-07	-0.498377	down	GATAD2A	6.46138e-06	0.296377	up
	SLC25A3	2.92636e-17	0.487293	up	USP12	5.69142e-05	0.470995	up	SHKBP1	1.91843e-06	0.521264	up	PAWR	1.5127e-13	0.501872	up	IGHM	0.00270473	0.445339	up	SPIB	3.90179e-10	-0.726511	down
	GLIPR1	1.00137e-09	-0.448114	down	FOXO1	5.54076e-09	0.34081	up	PGLS	0.000550557	0.429082	up	BTG1	2.21215e-110	1.54431	up	HIF1A	7.25363e-10	0.57106	up	ZBTB7A	0.00343613	-0.317947	down
	PCBP2	5.89391e-12	-0.492168	down	EBPL	0.000110499	0.33527	up	TLE5	0.00964271	0.265598	up	IFNG-AS1	0.000648766	-0.352949	down	CRIP2	3.80583e-07	-0.499491	down	ZBTB32	4.89287e-06	-0.441455	down
	IRAG2	0.00149128	-0.284443	down	RBM26	0.00167446	0.341888	up	TGFB1	2.71251e-08	0.460085	up	DIP2B	0.00609473	-0.297109	down	CRIP1	3.68143e-08	-0.456584	down	DHPS	0.000119073	-0.276665	down
	DDX54	1.63846e-09	0.262783	up	STK24	2.0966e-09	0.613454	up	CDC34	0.00313225	0.305328	up	CCT2	0.000152425	0.379827	up	IGHA2	0.000336047	-0.896002	down	GPX4	4.04098e-06	0.49104	up
	MLEC	1.42928e-06	0.362905	up	ZMYM2	2.53088e-06	0.563149	up	GSK3A	0.000136072	0.297584	up	CALCOCO1	6.50326e-05	0.403659	up	IGHG2	7.93624e-26	-1.60818	down	KCNN4	0.00189921	-0.299623	down
	KRAS	7.00813e-06	0.350592	up	ARHGEF7	3.30142e-05	0.285065	up	NIBAN3	1.23757e-25	-0.838607	down	RAB21	0.000690357	0.285337	up	COPDA1	8.91788e-05	-0.426832	down	SMIM7	3.15152e-05	-0.288771	down
	PTPN11	0.000869787	0.264081	up	RPL21	1.24059e-15	-0.400978	down	PRMT1	0.00170048	0.319927	up	MON2	0.00252219	0.336449	up	SYNE2	7.01279e-05	0.703902	up	TRIM28	0.000733272	0.392195	up
	UBC	2.74301e-48	-0.786278	down	COMMD6	1.19878e-05	-0.369778	down	MRPL34	5.87433e-06	0.505902	up	CMAS	0.00068556	0.297315	up	CCDC88C	0.000659607	0.460428	up	SDHAF1	0.00423014	0.267857	up
	TMBIM4	3.23401e-12	-0.471185	down	VPS36	4.40815e-05	0.526217	up	STX10	0.00412178	0.340868	up	SUDS3	6.51984e-05	0.326399	up	NEMF	0.00223346	0.44527	up	PSMD8	0.0022146	0.386437	up
	ORAI1	5.04374e-16	0.512351	up	DLEU2	2.30797e-11	0.841412	up	CALR	8.6749e-09	-0.573296	down	TCP11L2	0.00781049	-0.283784	down	SPTLC2	0.0071341	0.265196	up	NAPSB	0.000149227	0.307935	up
	RPLP0	3.85724e-80	0.609761	up	SNX6	6.15045e-08	0.532298	up	ALKBH7	0.000182066	0.344818	up	PEBP1	3.61356e-06	0.30831	up	FAM30A	0.000826999	-0.636314	down	VPREB3	3.63863e-05	-0.585849	down
	CD69	4.26142e-10	0.48079	up	FKBP3	4.16008e-05	0.434718	up	GTF2F1	0.00133813	0.289313	up	RPS2P5	4.33019e-12	-0.543393	down	EIF2AK4	0.000509695	0.489569	up	IGLC3	0.000222745	-0.590724	down
	LINC02397	6.42318e-08	-0.412594	down	PPP2R5E	0.000771115	0.375336	up	YJU2B	5.31936e-05	0.283257	up	CHPT1	7.2213e-07	0.508345	up	GABPB1-IT1	0.000290504	0.524183	up	SYNGR1	0.00165086	0.481142	up
	BTG1-DT	1.10525e-36	0.89571	up	DHRS7	0.000430349	0.452734	up	TBCB	0.00257526	0.274275	up	M6PR	5.20873e-05	0.353739	up	SNAP23	0.000311869	0.31511	up	LGALS1	0.000188936	-0.502773	down
	PARP4	6.58822e-06	0.336475	up	YY1	0.000307813	0.387327	up	CAPNS1	1.92335e-07	0.555063	up	CDK4	1.3855e-05	0.338116	up	BNIP2	0.00565048	-0.268709	down	TSPO	0.00494644	0.411101	up
	MPHOSPH8	3.72067e-18	0.547523	up	RPL36AL	2.62993e-07	0.262617	up	NDUFA3	0.000409116	-0.321637	down	IKBIP	0.000340037	0.340613	up	TEX9	0.000217235	-0.504586	down	IGLV2-14	1.604e-05	-0.703198	down
	HMGB1	7.41607e-11	0.302195	up	GLRX5	5.02581e-06	0.50343	up	TSEN34	0.0083563	0.318365	up	TMPO	0.000127811	0.407908	up	PSMA4	0.00129247	0.272048	up	RAC2	0.000442189	-0.334627	down
	GTF3A	1.45058e-47	0.909292	up	WARS1	9.4112e-18	0.92381	up	ARHGEF18	0.000603624	-0.268645	down	GLTP	2.07399e-06	0.336806	up	RPS17	0.00167066	-0.43756	down	SNRPD3	5.78315e-12	-0.594592	down
	USP12	1.50016e-06	0.368405	up	AP1G2	3.00261e-08	0.619722	up	LSM14A	0.000307787	0.341127	up	TRIAP1	0.00114942	0.269098	up	SCAPER	0.00435668	0.308579	up	SMARCB1	1.65196e-05	-0.383023	down
	PCDH9	9.24048e-16	-0.561039	down	DHRS4	4.35935e-05	0.419464	up	DPP9	0.00033044	-0.261944	down	SRSF9	4.9687e-08	0.456348	up	UNC45A	0.00937972	0.320596	up	RRP7A	0.000989702	0.369431	up
	ARL11	9.87273e-08	-0.358197	down	TCL1A	3.82034e-33	-0.896393	down	MYADM	0.000907301	0.382928	up	TUBA1B	6.5486e-21	0.770463	up	AEN	0.00731783	0.368806	up	RANBP1	0.000853259	0.41399	up
	ITM2B	1.85455e-07	0.293415	up	ENSG00000257275	1.00217e-11	-0.57488	down	ARRDC2	3.67537e-05	0.38355	up	PTPN6	5.56685e-28	-0.860001	down	CHD2	0.00248531	0.399136	up	TRABD	4.19456e-05	0.467564	up
	LCP1	3.59978e-22	-0.64481	down	RPS29	1.30669e-28	-0.82026	down	HMG20B	3.84375e-07	0.515711	up	TPI1	2.55835e-20	0.666042	up	SIN3A	0.000142484	0.309357	up	MEI1	1.73998e-05	-0.262544	down
	ENSG00000273149	1.17058e-30	1.02748	up	HSP90AA1	7.7923e-06	0.425743	up	CCDC124	0.00226692	0.298846	up	LPAR5	0.00334856	-0.281134	down	AKAP13	0.00099416	0.363669	up	SREBF2	4.70574e-05	-0.316616	down
	TPT1	8.73691e-40	0.389385	up	PLD4	2.76557e-12	-0.659223	down	FKBP8	2.69793e-10	0.580003	up	TMEM106C	0.00807781	0.264094	up	UBE3A	4.4763e-06	0.347876	up	TNFRSF13C	0.00307182	-0.377641	down
	STK24	9.76814e-22	0.611663	up	EIF5	2.24754e-12	0.592917	up	ATP5F1D	1.27524e-13	0.62333	up	ISCU	4.23733e-12	0.489859	up	SNX22	2.78625e-07	-0.416794	down	HMOX1	0.00168952	0.317937	up
	ZMYM2	3.66839e-09	0.416264	up	DCAF11	0.0092467	0.292323	up	LENG8	0.00116026	-0.282411	down	LDHB	2.49686e-15	-0.749643	down	CHP1	0.00594459	0.346425	up	SDF2L1	0.000917074	0.298068	up
	RPL21	1.70154e-47	-0.5753	down	PSME1	5.29795e-10	0.440016	up	SPIB	1.4775e-12	-0.677929	down	SSPN	0.000165242	-0.34689	down	SERF2	0.00128267	0.333206	up	EWSR1	4.09865e-10	-0.636851	down
	POLR1D	4.07932e-07	0.294761	up	PSME2	6.31602e-11	0.604693	up	MAP2K2	7.5551e-07	0.492911	up	CD63	2.53923e-10	0.55082	up	GNB5	0.00549556	0.496443	up	NIPSNAP1	0.000666841	0.272676	up
	MRPL57	6.3131e-05	0.279837	up	ARID4A	0.000189534	0.314684	up	DHPS	8.66866e-08	-0.380815	down	PTGES3	1.76839e-05	0.339099	up	GABPB1	0.000968853	0.458058	up	SLC25A1	8.52898e-06	0.5063	up
	LAMP1	1.50351e-07	0.298312	up	PIP4P1	9.16028e-05	0.321336	up	FBL	0.000101117	0.284743	up	MFSD5	0.000346794	0.272478	up	SMAD3	0.00255853	0.292404	up	EIF3L	0.0053022	0.2612	up
	DLEU2	3.40309e-06	0.33266	up	NEK9	0.00125371	0.270939	up	SELENOW	0.00100947	0.36705	up	PFDN5	2.83157e-12	-0.672405	down	ISG20	1.14199e-17	1.15859	up	THAP7	0.00293707	0.355462	up
	PSMC6	1.33593e-06	-0.306865	down	TOX4	7.78572e-06	0.443239	up	GPX4	4.59355e-09	0.600202	up	PRR13	0.000518342	-0.268417	down	FAM214A	0.00792064	-0.269858	down	TYMP	6.797e-06	0.413234	up
	DHRS7	0.00044967	0.265449	up	PNN	0.00126934	0.366947	up	RNF126	0.000432167	0.283086	up	MRPL51	8.43116e-08	0.388953	up	RPL4	2.46409e-12	-0.634061	down	SHISA8	6.9193e-05	0.344782	up
	FUT8	6.95709e-10	-0.428333	down	NFKBIA	1.45738e-28	1.21687	up	TRIM28	0.000149441	0.302993	up	GAPDH	6.30333e-40	0.930576	up	RASGRP1	1.20808e-06	-0.3235	down	MYH9	0.00921432	-0.330313	down
	YY1	5.38991e-11	0.513367	up	MAP4K5	3.11096e-05	0.373655	up	ELAVL1	0.000113415	0.268784	up	MLF2	1.07078e-09	0.514974	up	B2M	3.36029e-32	-0.583225	down	GATD3B	1.09824e-06	-0.270583	down
	RPL36AL	8.99066e-17	0.412661	up	DYNC1H1	0.000121699	0.412388	up	NAPSB	0.00031799	0.320229	up	PHB2	8.50348e-07	0.367638	up	PKM	1.57296e-05	0.391625	up	ENSG00000281383	8.69068e-10	-0.330675	down
	GLRX5	2.44242e-17	0.60057	up	AKT1	1.70799e-08	0.316307	up	KDM5D	2.16031e-06	-0.294147	down	HNRNPA1	1.31096e-22	-0.755534	down	LINC00926	0.000441314	-0.276686	down	MORC3	0.000540453	0.263771	up
	WARS1	2.69143e-15	0.624968	up	PABPN1	0.000101646	0.396589	up	IGLL5	1.21099e-08	-0.851287	down	DCTN2	0.000124803	0.385331	up	ENSG00000237550	8.577e-06	-0.518984	down	BACH1	0.00412603	0.444495	up
	KTN1	1.53793e-08	0.294759	up	IGHD	8.63739e-34	-1.20525	down	VPREB3	1.974e-18	-0.890714	down	ATP2B1	0.000136067	-0.410415	down	STUB1	3.19462e-06	0.476889	up	SON	7.94626e-05	-0.368985	down
	C14orf119	0.000214712	0.26237	up	IGHM	1.53107e-06	-0.375157	down	TNRC6B	1.35828e-05	-0.436265	down	CCDC92	0.0015967	0.304101	up	MCRIP2	0.00763577	0.28719	up	SAMSN1	0.000281537	-0.298052	down
	DHRS4	1.03567e-09	0.427736	up	HIF1A	2.58083e-06	0.492239	up	IGLC3	1.0293e-19	-1.30575	down	OAS1	4.25032e-06	-0.425632	down	ECI1	7.26092e-07	0.632132	up	IFNGR2	0.000963768	0.349913	up
	TCL1A	2.54366e-55	-0.869948	down	SYNE2	1.89191e-08	0.662176	up	PARVG	0.000439582	-0.334783	down	GPN3	9.0743e-07	0.352152	up	RHOT2	0.00130746	0.26162	up	HMGN1	0.000312302	0.438089	up
	RPS29	3.71754e-123	-1.32902	down	CCDC88C	0.0011815	0.294896	up	TSPO	2.30472e-09	0.576193	up	HVCN1	5.42682e-07	-0.484617	down	RPS15A	2.11037e-34	-0.709264	down	ITGB2	3.56267e-11	-0.622749	down
	PLD4	3.41479e-55	-1.1934	down	CALM1	4.31574e-10	0.465208	up	IGLV2-14	2.39678e-06	-0.308381	down	TCTN1	0.000565916	-0.331387	down	METTL26	8.22318e-08	0.580751	up	MX1	0.000297613	-0.351068	down
	EIF5	2.71089e-19	0.49635	up	HNRNPC	1.37882e-05	0.27254	up	RBX1	0.00104972	-0.265477	down	TUBA1A	9.45259e-09	0.475789	up	VPS35	5.44508e-06	0.346536	up	ITGB2-AS1	0.000115922	-0.391017	down
	SIVA1	2.34304e-06	0.321189	up	NEMF	0.00115523	0.352951	up	SNRPD3	1.5517e-16	-0.660575	down	RPS26	2.17724e-29	-1.24712	down	GTF3C1	0.00138679	0.262103	up	MT-RNR1	9.72597e-14	-0.684007	down
	DCAF11	0.000171379	0.269214	up	ARF6	8.26498e-06	0.310894	up	SNU13	0.00147552	0.31462	up	PA2G4	1.98633e-06	0.457888	up	NUTF2	3.11076e-06	0.369174	up	MT-CO1	9.24909e-35	-0.679283	down
	PSME1	2.26977e-07	0.261197	up	EIF2AK4	8.3669e-08	0.678438	up	TNFRSF13C	7.70744e-12	-0.59859	down	MYL6	2.28927e-20	0.645519	up	THAP11	0.00033134	0.511442	up	MT-ATP8	2.04395e-07	-0.565551	down
	PSME2	5.35642e-07	0.309466	up	GABPB1-IT1	0.00169111	0.405807	up	EWSR1	1.27191e-16	-0.771085	down	CDK2AP1	1.06979e-07	0.458981	up	IRF8	0.000696223	0.460435	up	MT-ATP6	1.44265e-06	0.358832	up
	ARID4A	3.41243e-05	0.319543	up	LACTB	0.000162586	0.44625	up	DERL3	0.00181051	-0.305525	down	NDUFA12	5.95967e-05	0.402596	up	CFDP1	0.00208488	0.395751	up	MT-ND3	1.51996e-18	-0.828075	down
	DNAAF2	1.44854e-10	0.333993	up	GCHFR	0.000300321	0.438828	up	SLC25A1	2.61039e-06	0.470232	up	RNF10	4.99072e-05	0.339235	up	APRT	0.00968213	0.325704	up	MT-ND6	6.76192e-07	-0.611893	down
	FOXN3	1.38431e-06	-0.286717	down	ARIH1	1.97901e-05	0.348645	up	EIF3L	9.47903e-05	0.297498	up	SLC25A3	2.64228e-13	0.548326	up	COTL1	0.000314479	-0.401076	down
	TOX4	4.60866e-08	0.327255	up	SCAPER	0.00959146	0.355785	up	AP1B1	0.000347389	-0.275165	down	GLIPR1	2.7758e-08	-0.566312	down	UBN1	0.00542123	0.333782	up
	NFKBIA	3.30399e-29	0.719027	up	USP3	4.53521e-05	0.287158	up	DDT	7.07921e-12	-0.471392	down	PRDM4	0.000222884	0.320114	up	C16orf74	0.000286059	0.417468	up
	DYNC1H1	3.21167e-10	0.380509	up	TSPAN3	7.87523e-07	-0.4988	down	ST13	1.97244e-06	-0.443655	down	PCBP2	4.87894e-06	-0.311703	down	PSMB10	0.00431272	0.298202	up
	AKT1	1.25617e-08	0.430717	up	UNC45A	7.74259e-05	0.458311	up	USP16	0.000477574	-0.333729	down	IRAG2	0.000507685	-0.404332	down	TRAP1	0.000297879	0.423988	up
	CHURC1	1.11352e-14	-0.485775	down	CHD2	2.94614e-05	0.508436	up	SON	7.25366e-16	-0.663857	down	TCHP	0.00122332	0.329366	up	BCKDK	0.00673504	0.424306	up
	PABPN1	7.57783e-09	0.301252	up	SIN3A	4.09794e-05	0.339643	up	SUMO3	0.000298662	0.372126	up	H2AJ	1.13007e-05	0.395376	up	MT2A	0.00148835	0.438377	up
	IGHD	1.13538e-43	-0.977607	down	AKAP13	0.00441606	0.391233	up	ITGB2	0.000559486	-0.363298	down	ARHGDIB	6.09429e-08	-0.313248	down	YPEL3	2.61731e-05	0.311293	up
	IGHM	7.10381e-11	-0.265629	down	TCF12	0.00765318	0.310938	up	ADARB1	2.4902e-06	-0.438499	down	MLEC	0.0089115	0.310909	up	CORO1A	1.04263e-11	-0.697013	down
	HIF1A	2.28127e-26	0.676321	up	USP8	0.00576303	0.316669	up	DOP1B	5.40319e-05	-0.351903	down	KRAS	0.000133156	0.297157	up	AARS1	0.000152144	0.558265	up
	SYNE2	2.42047e-11	0.530442	up	UBE3A	2.66904e-05	0.424591	up	MT-RNR1	2.72396e-20	-0.686162	down	PTPN11	2.47454e-06	0.367274	up	NFATC3	0.00358037	0.450326	up
	CALM1	4.31749e-20	0.508799	up	SNX22	8.93926e-08	-0.373702	down	MT-ND2	2.41985e-11	-0.565779	down	TUBA1C	0.000840759	0.277518	up	MRPS34	3.50954e-06	0.344686	up
	ARF6	6.39217e-10	0.376901	up	CCNDBP1	7.2374e-07	0.515755	up	MT-CO1	2.36266e-66	-0.795216	down	UBC	3.27123e-29	-0.793305	down	SPSB3	1.05571e-06	0.646172	up
	EIF2AK4	3.16868e-22	0.665808	up	PIAS1	0.000454031	0.297266	up	MT-CO2	4.25647e-14	-0.389458	down	TMBIM4	5.24685e-09	-0.45191	down	GGA2	2.40482e-05	0.39641	up
	GABPB1-IT1	2.10333e-08	0.372715	up	ANXA2	3.9958e-12	0.839224	up	MT-ATP8	3.66686e-14	-0.667885	down	MDM2	0.0011633	0.293519	up	NDE1	0.000328134	0.285255	up
	BNIP2	2.47866e-06	-0.275595	down	PDCD7	1.19557e-07	0.622305	up	MT-ATP6	5.49219e-15	0.470495	up	RAN	1.62254e-13	0.403239	up	METRN	2.57713e-10	0.852257	up
	LACTB	5.39696e-12	0.481482	up	GNB5	8.44583e-06	0.350589	up	MT-CO3	9.23678e-21	-0.31893	down	ORAI1	2.03628e-10	0.544107	up	ANTKMT	8.52157e-05	0.529354	up
	GCHFR	1.72812e-18	0.562436	up	GABPB1	9.71182e-05	0.455119	up	MT-ND3	1.10102e-45	-1.1671	down	RPLP0	2.39419e-50	0.648105	up	CIAO3	0.0024551	0.338813	up
	COX5A	2.40674e-10	0.436386	up	ISG20	4.1535e-36	1.18076	up	MT-ND4	3.45655e-10	-0.365998	down	CLEC2D	1.35445e-07	0.442881	up	ZC3H18	0.00994105	0.268664	up
	RPS27L	1.09204e-52	1.01332	up	CIB1	1.29158e-08	0.588331	up	MT-ND6	1.55739e-12	-0.611107	down	CD69	1.61856e-09	0.608666	up	HERPUD1	4.60844e-12	0.955639	up
	RPS17	3.69775e-61	-1.26818	down	DUT	0.00525793	-0.312575	down					BTG1-DT	3.4076e-18	0.895256	up	E2F4	0.00155368	0.336148	up
	SCAPER	0.000351516	0.275223	up	IQGAP1	9.78531e-08	0.51483	up					PARP4	3.43998e-07	0.442219	up	BAIAP3	0.00378615	-0.432331	down
	SEC11A	4.26919e-07	0.356848	up	MAP2K1	0.000287327	0.332119	up					AKAP11	0.000284844	-0.347853	down	PRR14	0.000403029	0.35405	up
	UNC45A	4.30382e-05	0.307324	up	RPL4	1.09315e-22	-0.607704	down					PIBF1	0.00104105	-0.269419	down	SRRM2	3.29822e-09	0.619136	up
	CHD2	0.00128759	0.271765	up	B2M	5.78518e-27	-0.440869	down					GTF3A	3.01664e-12	0.517861	up	PARD6A	0.000544734	0.439789	up
	AKAP13	1.90776e-05	-0.284065	down	PKM	5.01748e-08	0.620901	up					ELF1	0.00218282	0.268123	up	BCL7C	3.60942e-06	0.503661	up
	NOP10	3.92942e-07	0.275589	up	MGA	0.00372015	0.388166	up					IPO5	0.000454695	0.331678	up	HAGHL	4.37321e-06	0.545997	up
	UBE3A	4.06044e-06	0.307035	up	CRTC3	5.73227e-06	0.285909	up					NUP58	0.000731119	0.268777	up	GNPTG	0.0018585	0.265523	up
	SNX22	1.85315e-23	-0.698216	down	RTF1	4.28796e-05	0.35547	up					RASA3	1.66216e-06	-0.41685	down	CARHSP1	0.000824381	0.362326	up
	CCNDBP1	1.20429e-11	0.391029	up	SEMA4B	0.00256094	-0.321566	down					EBPL	0.000593665	0.318535	up	PRKCB	1.85654e-05	-0.512641	down
	ANXA2	4.86092e-16	0.622284	up	LINC00926	5.13238e-05	-0.333112	down					ITM2B	3.58927e-07	0.438735	up	IST1	0.0016454	0.318686	up
	PDCD7	1.60391e-05	0.315402	up	GABPB1-AS1	1.76387e-06	0.447658	up					LCP1	1.24575e-08	-0.394627	down	CIAO2B	0.00335126	0.268714	up
	RPLP1	5.77643e-82	0.491336	up	ENSG00000237550	6.06325e-05	-0.383721	down					GPR183	0.000266715	-0.356488	down	SOCS1	7.55832e-10	0.909787	up
	KLF13	2.16132e-07	0.413673	up	ETFA	0.00207197	0.308022	up					ENSG00000273149	4.24191e-10	0.825628	up	METTL9	0.00255992	0.435835	up
	GNB5	2.03919e-05	0.260138	up	PGP	3.51443e-07	0.617826	up					TPT1	4.13276e-09	0.300361	up	ELOB	0.00350352	0.271421	up
	GABPB1	2.97881e-07	0.387701	up	STUB1	7.43415e-05	0.365698	up					STK24	1.02911e-07	0.470966	up	NDUFB10	0.000282873	0.361264	up
	ISG20	9.16543e-35	0.713149	up	ECI1	7.07854e-05	0.499403	up					ALOX5AP	3.81972e-06	0.492196	up	TBL3	3.6204e-05	0.541311	up
	NSMCE3	0.000120172	0.302138	up	NUDT16L1	6.49958e-06	0.310496	up					ZMYM2	0.00253259	0.293766	up	MPG	0.000377163	0.371147	up
	CIB1	1.11344e-44	0.944191	up	RPS15A	4.15271e-49	-0.662868	down					GPR18	5.48106e-06	-0.379333	down	TMEM219	1.09278e-05	0.344176	up
	MTMR10	2.3551e-06	-0.323782	down	METTL26	5.46308e-10	0.725873	up					RPL21	6.82565e-44	-0.7341	down	NFATC2IP	0.00172003	0.562253	up
	RPL4	2.65048e-17	-0.349121	down	VPS35	0.000547351	0.42112	up					SUPT20H	0.0046809	0.280433	up	SCIMP	0.00236265	-0.459324	down
	B2M	1.18859e-92	-0.521404	down	PHKB	0.00541603	0.263001	up					SAP18	1.66862e-06	0.294652	up	P2RX5	0.000485446	0.457904	up
	PKM	6.49242e-14	0.493878	up	NUTF2	0.00293267	0.370541	up					EXOSC8	2.66932e-06	0.278896	up	SLC25A11	0.000756072	0.41	up
	RTF1	0.000125582	0.289628	up	THAP11	0.000287874	0.41098	up					TFDP1	0.00352098	-0.270355	down	ATP2A3	0.00935535	-0.364798	down
	GABPB1-AS1	2.09978e-08	0.36947	up	NFAT5	0.00145383	0.281875	up					FKBP3	0.00110042	0.260695	up	TXNDC17	0.000348335	0.318082	up
	ENSG00000237550	3.17648e-20	-0.619614	down	ACD	4.43008e-07	0.604308	up					ENSG00000258760	3.58688e-09	-0.408027	down	WSB1	2.5784e-08	0.7579	up
	CHASERR	1.74543e-07	0.299733	up	CTCF	0.00973352	-0.270587	down					ISCA2	0.00030478	0.277306	up	FLII	3.17594e-05	0.644216	up
	ETFA	4.74901e-07	0.291768	up	CYBA	2.5066e-10	-0.334149	down					SLC25A29	6.2015e-09	0.483509	up	ZNF830	0.000164503	0.411371	up
	PGP	3.65154e-30	0.705912	up	CENPT	0.00189503	0.407203	up					YY1	1.11788e-05	0.45867	up	SUZ12	0.00101922	0.261052	up
	STUB1	1.76254e-21	0.572265	up	STX4	0.00287619	0.393949	up					RPL36AL	6.58868e-06	0.326523	up	NUFIP2	0.00287894	0.284096	up
	ECI1	5.85777e-22	0.696047	up	MT2A	6.82603e-11	0.672266	up					GLRX5	0.000348246	0.269432	up	CCR7	2.33609e-09	1.01013	up
	NUDT16L1	1.67467e-09	0.314907	up	TUFM	3.32862e-08	0.490002	up					WARS1	5.15695e-11	0.635592	up	COPRS	0.000116547	0.487793	up
	RHOT2	7.84683e-09	0.368823	up	SNX29P2	4.26198e-10	-0.607598	down					RCOR1	6.09771e-05	0.29022	up	VAT1	7.54579e-05	0.503759	up
	RPS15A	4.82702e-76	-0.589961	down	PPP4C	9.40462e-05	0.263226	up					ACTR10	6.56766e-06	0.384968	up	STARD3	0.00010427	0.586082	up
	METTL26	9.55677e-38	0.780335	up	YPEL3	1.4597e-11	0.546103	up					RPS29	8.79051e-82	-1.46957	down	ABI3	0.00166086	0.406452	up
	SNX29	8.90162e-07	-0.317608	down	CORO1A	1.88855e-25	-0.740478	down					HSP90AA1	6.10205e-08	0.359651	up	UBE2Z	0.00170515	0.305066	up
	ARL6IP1	2.15064e-05	-0.270505	down	HCFC1R1	5.44229e-05	0.470359	up					PLD4	1.08679e-19	-0.96814	down	CLTC	7.94026e-06	0.356258	up
	IL4R	8.83459e-25	-0.712404	down	SF3B3	0.00169518	-0.302204	down					EIF5	1.66716e-06	0.370053	up	SNF8	0.00248047	0.301154	up
	NTAN1	5.25718e-09	0.380709	up	AMFR	1.67459e-07	0.260343	up					SIVA1	5.5313e-06	0.402974	up	CBX1	0.000304077	0.428901	up
	NUTF2	4.89088e-11	0.342923	up	ALDOA	1.57115e-06	0.538443	up					SGPP1	0.00081522	-0.338536	down	DCXR	1.30314e-10	1.0086	up
	THAP11	1.83132e-12	0.477179	up	MRPS34	0.000820502	0.289615	up					PSME2	5.55961e-08	0.350385	up	CENPX	0.00369342	0.431123	up
	ACD	2.23643e-15	0.499254	up	SPSB3	7.12204e-07	0.58682	up					DNAAF2	1.59615e-05	0.351944	up	SSH2	5.15934e-06	0.689303	up
	CTCF	1.14568e-06	-0.373136	down	GGA2	0.000700191	0.365349	up					IGHV4-39	0.000750385	0.830002	up	SAT2	0.000851184	0.503984	up
	COX4I1	4.74305e-22	0.404611	up	ATP6V0C	1.39084e-06	0.332727	up					TOX4	2.0887e-06	0.363952	up	PRPF8	0.000803389	0.312627	up
	UBN1	1.18652e-07	0.392207	up	NDE1	9.19187e-06	0.406047	up					NFKBIA	8.74624e-08	0.502605	up	FAM117A	0.000573116	-0.504346	down
	C16orf74	3.2108e-13	0.424977	up	METRN	7.07667e-14	0.728988	up					MAP4K5	0.000538729	0.297507	up	RPL27	8.98899e-11	-0.544677	down
	CENPT	3.72216e-08	0.35622	up	ANTKMT	0.000433035	0.415676	up					ZFP36L1	3.77466e-05	0.338028	up	MPRIP	0.000295188	0.375366	up
	STX4	1.85487e-07	0.363612	up	ZC3H18	0.00011629	0.385264	up					AKT1	0.00161557	0.303547	up	RPL26	2.07793e-23	-0.891322	down
	KAT8	7.43893e-05	0.286129	up	DBNDD1	3.05483e-08	-0.571051	down					COCH	9.30378e-09	-0.756427	down	ELAC2	0.00541364	0.263036	up
	MT2A	8.51925e-17	0.560186	up	TRADD	0.00107959	0.37443	up					CHURC1	9.73783e-12	-0.663163	down	SRSF2	0.000382047	0.514555	up
	TUFM	3.99173e-20	0.665071	up	E2F4	0.000905908	0.355568	up					PABPN1	8.78287e-08	0.467444	up	SEC14L1	0.000735536	0.527446	up
	CD19	2.09662e-06	-0.318667	down	SRRM2	1.2832e-14	0.687749	up					IGHG1	0.000211445	-0.382557	down	CCDC137	0.00870135	0.357706	up
	SNX29P2	2.93808e-43	-0.991907	down	LDAF1	4.35287e-07	0.52264	up					IGHG3	0.000264976	-0.291842	down	H3-3B	7.14074e-07	0.467747	up
	PPP4C	1.02322e-08	0.302863	up	BCL7C	2.2521e-11	0.688686	up					IGHM	0.00173183	0.462123	up	PAFAH1B1	0.00406698	0.292363	up
	YPEL3	4.12749e-79	1.05869	up	CIITA	3.96603e-08	-0.597339	down					SIPA1L1	2.47058e-05	0.401406	up	UNC119	0.00427958	0.291203	up
	CORO1A	2.35863e-43	-0.68	down	GNPTG	9.47805e-05	0.433712	up					HIF1A	1.0986e-11	0.589847	up	RPL23A	6.99608e-12	-0.671888	down
	HCFC1R1	1.62191e-15	0.530919	up	THUMPD1	0.00262592	0.332314	up					CRIP2	5.91297e-07	-0.312726	down	LIMD2	3.04451e-12	-0.671854	down
	GABARAPL2	2.01288e-07	0.282921	up	CARHSP1	0.000120915	0.394092	up					CRIP1	8.3549e-34	-1.47484	down	HGS	0.000467823	0.278023	up
	CDIPT	0.000146802	0.29722	up	NME4	8.09824e-05	0.340283	up					IGHG2	4.08632e-08	-0.656472	down	GRB2	2.23946e-05	0.27956	up
	MRPS34	2.621e-12	0.454468	up	CIAO2B	5.96021e-05	0.338442	up					SYNE2	1.56215e-07	0.61143	up	STAT3	1.77668e-06	0.812573	up
	SPSB3	3.10173e-17	0.601059	up	SOCS1	1.11247e-27	1.25118	up					CCDC88C	1.0309e-05	0.304104	up	MIF4GD	0.0001138	0.292507	up
	HAGH	1.0098e-07	0.285691	up	C16orf54	0.00240696	-0.360473	down					EIF2AK4	2.52677e-11	0.534865	up	CD79B	5.47915e-06	-0.574428	down
	GGA2	9.54312e-05	0.28077	up	METTL9	1.0463e-05	0.496399	up					GABPB1-IT1	1.12917e-05	0.415417	up	UBTF	1.10597e-05	0.351302	up
	ATP6V0C	1.00261e-14	0.437766	up	ANKRD11	4.21851e-05	0.458682	up					BNIP2	0.00177039	-0.280883	down	ARHGDIA	5.28158e-05	-0.294708	down
	METRN	1.2554e-32	0.752777	up	SEPTIN1	0.000404655	-0.284799	down					LACTB	0.000132816	0.399853	up	ANAPC11	0.00382217	0.46817	up
	ANTKMT	1.86658e-07	0.361907	up	PSMD7	9.34738e-05	0.269457	up					GCHFR	1.67403e-09	0.447061	up	SIRT7	0.00895601	0.305667	up
	TCF25	5.15232e-11	0.284939	up	NDUFB10	0.00137996	0.309954	up					COX5A	5.57039e-08	0.418704	up	ACTG1	1.15637e-17	-0.874072	down
	DBNDD1	5.64855e-09	-0.422131	down	P2RX5	1.859e-08	0.442268	up					UBE2Q2	0.000844878	0.285898	up	P4HB	6.84807e-06	0.499715	up
	HERPUD1	6.2014e-14	0.500626	up	ATP2A3	2.28588e-10	-0.4095	down					PSMA4	5.32807e-07	0.283143	up	KANSL1	0.00023572	0.356007	up
	ARL2BP	1.02085e-06	0.358344	up	NCBP3	0.00111417	0.347153	up					RCN2	2.34855e-12	0.507938	up	KDM6B	0.00580014	0.342626	up
	TRADD	0.000545737	0.280652	up	RABEP1	0.0076131	0.322228	up					RPS27L	3.07861e-23	0.92419	up	TSEN54	0.00645987	0.291101	up
	E2F4	3.15914e-07	0.264055	up	WSB1	1.7673e-08	0.432087	up					RPS17	1.17985e-37	-1.34294	down	RPAIN	0.000819043	0.296121	up
	TSR3	3.28553e-13	0.50825	up	FLII	0.000405525	0.419209	up					MRPS11	0.000603168	0.287074	up	STAT5A	0.00274656	0.446956	up
	SEPHS2	2.38628e-08	0.348886	up	GGNBP2	0.000761864	0.355461	up					UNC45A	0.0039236	0.298214	up	SEPTIN9	7.21957e-05	0.36888	up
	PRR14	2.84567e-09	0.445934	up	CCR7	1.21333e-09	0.656807	up					AEN	7.28037e-10	0.454519	up	GALK1	0.00209285	0.449551	up
	DCTPP1	2.38384e-05	0.292001	up	VAT1	2.80114e-13	0.900853	up					EMC4	8.76804e-05	0.327776	up	SLC25A39	0.00012899	0.517287	up
	SRRM2	5.75066e-12	0.34277	up	STARD3	0.00214403	0.401682	up					NOP10	0.00106581	0.317704	up	GRN	0.00525803	0.450912	up
	LDAF1	1.60216e-17	0.571531	up	JUP	0.000282202	-0.411361	down					UBE3A	1.35592e-06	0.343919	up	MTMR4	0.00347478	0.303093	up
	BCL7C	8.03996e-25	0.720088	up	LUC7L3	7.03861e-06	0.407035	up					SNX22	1.96202e-11	-0.483723	down	ACADVL	8.72353e-13	1.19144	up
	CIITA	2.20801e-27	-0.808167	down	CLTC	0.000549265	0.337067	up					CCNDBP1	0.000104997	0.270289	up	GABARAP	1.20771e-09	0.417725	up
	GNPTG	8.78615e-10	0.405614	up	ATP5MC1	0.00118618	0.299148	up					BCL2A1	3.92909e-07	0.344121	up	TP53I13	0.000817824	0.385696	up
	THUMPD1	1.63647e-07	0.320357	up	DCXR	1.79059e-25	1.24533	up					CHP1	0.000252337	0.358388	up	DUS1L	1.76801e-05	0.521014	up
	CARHSP1	1.47833e-15	0.532487	up	CENPX	0.000515945	0.451936	up					SERF2	6.3847e-10	0.420607	up	RPL38	8.0334e-14	-0.641516	down
	MRPL28	9.33811e-10	0.384003	up	EIF4A3	1.1081e-05	0.345528	up					GNB5	0.00301227	0.266822	up	UBB	3.14536e-16	-0.885801	down
	NME4	4.09848e-18	0.598462	up	PSMC5	0.000687152	0.29801	up					GABPB1	0.00135895	0.329386	up	ACLY	0.00134905	0.266559	up
	RBBP6	9.04292e-11	0.434801	up	SSH2	2.48482e-08	0.627484	up					ISG20	1.33123e-25	0.845684	up	CEP95	0.0058789	0.313614	up
	CIAO2B	3.91485e-11	0.423083	up	SAT2	4.39063e-06	0.481295	up					NSMCE3	8.97405e-05	0.371897	up	COG1	0.00428069	0.415285	up
	SOCS1	3.37992e-30	0.86297	up	PRPF8	0.00124469	0.309939	up					CIB1	4.61695e-13	0.627344	up	RNF213	1.92614e-07	-0.400537	down
	ATXN2L	3.81491e-08	0.384713	up	RPL27	3.5598e-24	-0.635519	down					IMP3	0.00363094	0.309865	up	GLOD4	0.00133625	-0.300059	down
	METTL9	3.7931e-08	0.389162	up	TMEM256	0.00119003	-0.271878	down					MAP2K1	1.30058e-06	0.277724	up	PSMB3	5.79561e-06	0.330398	up
	MAZ	5.89721e-12	0.476129	up	RPL26	3.06073e-37	-0.879875	down					RPL4	2.71753e-27	-0.606756	down	SNHG16	0.00166359	0.359364	up
	ANKRD11	1.85359e-18	0.556671	up	ADPRM	4.65469e-07	0.491408	up					RASGRP1	1.50958e-05	-0.296602	down	SNHG29	0.00241316	0.265914	up
	SEPTIN1	7.55736e-12	-0.392187	down	PRPSAP1	7.32417e-06	0.479136	up					B2M	2.22091e-53	-0.475426	down	PSMG2	0.00399614	0.26383	up
	ELOB	1.2823e-09	0.326392	up	GPS2	0.000147927	0.493588	up					PKM	1.21803e-08	0.401798	up	RALBP1	0.00191027	0.528568	up
	NDUFB10	2.07936e-14	0.539275	up	H3-3B	2.2126e-09	0.446726	up					ENSG00000237550	1.14962e-15	-0.731494	down	ANKRD12	5.75246e-07	0.556557	up
	ARHGAP17	2.81611e-22	-0.636631	down	VEZF1	3.46371e-05	0.428217	up					ETFA	0.0026105	0.30288	up	ROCK1	0.00741088	0.341264	up
	MPG	9.942e-12	0.409806	up	CALCOCO2	2.61183e-06	0.281207	up					FLYWCH2	0.000625788	0.283723	up	TXNL1	0.00140289	0.285506	up
	ITGAE	6.5363e-09	0.332451	up	KIAA0100	0.00422254	0.331119	up					PGP	1.14292e-14	0.62372	up	RIOK3	4.78535e-05	-0.331993	down
	SCIMP	1.33486e-10	-0.5113	down	RPL23A	5.25311e-36	-0.959641	down					STUB1	1.34637e-14	0.609676	up	TPGS2	0.00764363	0.287593	up
	P2RX5	5.59828e-05	0.265436	up	LIMD2	5.18285e-23	-0.617796	down					MCRIP2	0.00577079	0.294209	up	CNDP2	0.00494791	0.312283	up
	EMC6	8.77099e-06	0.277044	up	PECAM1	6.65665e-07	-0.408956	down					ECI1	6.00339e-11	0.602513	up	PMAIP1	0.000201616	0.589823	up
	ATP2A3	1.63683e-13	-0.438285	down	HGS	0.00967604	0.302496	up					RHOT2	0.00302375	0.291578	up	MYL12A	3.82496e-05	-0.416663	down
	WSB1	5.24298e-06	0.295073	up	NT5C	1.50217e-06	0.266053	up					RPS15A	1.80146e-60	-0.652208	down	NFATC1	0.00245134	0.328874	up
	FLII	0.000235757	0.261443	up	JPT1	5.82601e-07	0.412372	up					METTL26	1.53017e-21	0.749152	up	TRAPPC8	0.00693278	0.263508	up
	TTC19	8.23877e-06	0.265989	up	PHB	1.86237e-05	0.466764	up					NUTF2	1.07853e-05	0.359118	up	CYB5A	0.00668232	0.342596	up
	IKZF3	1.44968e-16	-0.555312	down	ARRB2	0.000463863	0.293198	up					THAP11	4.8489e-07	0.434232	up	SMCHD1	4.37998e-09	0.571162	up
	GGNBP2	1.55666e-07	0.273527	up	PSMB6	1.39341e-05	0.336118	up					ACD	0.00154493	0.308451	up	VAPA	0.00209967	0.3505	up
	RPL23	2.12017e-27	-0.613785	down	STAT3	9.75557e-06	0.488992	up					CFDP1	9.45741e-05	0.326082	up	TMX4	0.00315542	0.393585	up
	MIEN1	5.41444e-16	0.569322	up	MLX	6.84702e-05	0.274091	up					UBN1	7.13954e-09	0.436231	up	ADA	4.71856e-06	0.502327	up
	CCR7	2.94674e-08	0.365728	up	KRT10	1.12663e-07	0.316276	up					DUS2	4.77618e-06	-0.433667	down	YWHAB	1.42207e-07	0.447352	up
	COPRS	4.77877e-11	0.401479	up	CD79B	1.0284e-29	-0.826493	down					C16orf74	2.74336e-10	0.538321	up	AHCY	2.43249e-05	0.566223	up
	VAT1	1.44972e-40	1.00493	up	ANAPC11	0.000823804	0.342572	up					CENPT	5.24172e-05	0.27202	up	PSMA7	1.14259e-06	0.508545	up
	STARD3	6.60705e-13	0.45993	up	ACTG1	9.06222e-09	-0.491538	down					PSMB10	0.000597843	0.302772	up	RPS21	2.75297e-28	-0.721743	down
	JUP	4.32421e-06	-0.315685	down	P4HB	0.000119756	0.359748	up					ORAI3	4.40098e-05	0.291656	up	RGS19	0.000108357	-0.453494	down
	LGALS9	1.72952e-07	-0.34685	down	SLC25A39	1.85423e-06	0.50492	up					STX4	9.73651e-07	0.376464	up	TCEA2	0.00973594	0.303726	up
	XAF1	3.38928e-05	-0.298767	down	GRN	5.73818e-08	0.562716	up					BCKDK	0.000225624	0.324512	up	ADRM1	0.000706688	0.395422	up
	CDK5RAP3	4.8213e-11	-0.44418	down	ATP5PD	0.00892532	0.283682	up					MT2A	2.58804e-05	0.386851	up	NELFCD	0.00310965	0.508356	up
	UTP18	0.000306757	0.286241	up	ACADVL	6.78968e-24	1.20547	up					TUFM	1.30711e-13	0.527384	up	ATP5F1E	5.70802e-09	-0.564238	down
	SLC9A3R1	6.77189e-08	0.385782	up	GABARAP	5.11778e-05	0.347727	up					PPP4C	0.000165535	0.287606	up	TPD52L2	0.000694517	0.342911	up
	SKAP1	3.4984e-07	-0.402982	down	TP53I13	0.000383947	0.445636	up					YPEL3	1.7496e-26	0.777706	up	MRPS26	6.57582e-05	0.552987	up
	DCXR	2.09809e-33	0.867797	up	HDAC5	3.36888e-05	0.357202	up					MAPK3	3.21948e-07	0.326718	up	FKBP1A	0.00848594	0.292396	up
	CENPX	1.45377e-20	0.566789	up	EIF1	2.30453e-08	0.293371	up					TBC1D10B	8.59297e-05	0.301357	up	SNX5	2.74247e-05	0.445509	up
	EIF4A3	6.70363e-08	0.368656	up	RPL38	1.80096e-13	-0.540801	down					CORO1A	1.4393e-22	-0.64815	down	TOP1	0.000877574	0.357725	up
	PSMC5	6.70279e-07	0.282436	up	BPTF	4.85002e-05	-0.479265	down					HCFC1R1	3.44333e-07	0.471529	up	RASSF2	0.000106146	0.312383	up
	SSH2	1.1068e-14	0.496165	up	UBB	9.37717e-17	-0.693344	down					AARS1	3.73966e-05	0.287815	up	STAU1	0.00282341	0.409729	up
	SAT2	2.03446e-12	0.484125	up	PITPNA	0.0054601	0.26051	up					TERF2IP	4.03228e-07	0.386156	up	MRGBP	0.00842153	0.293575	up
	INPP5K	1.09734e-05	0.341019	up	CEP95	2.57271e-06	0.505539	up					MRPS34	4.43748e-08	0.436131	up	OGFR	1.48996e-06	0.418294	up
	RPL27	4.46148e-25	-0.461181	down	FMNL1	1.493e-07	0.291025	up					SPSB3	2.72261e-09	0.433199	up	RTF2	0.000142489	0.341608	up
	RAB5C	9.46651e-06	-0.299212	down	PSMB3	3.10117e-08	0.484622	up					NUBP2	0.000236129	0.337571	up	ADNP	0.000605383	0.284451	up
	VAMP2	2.96766e-07	0.303876	up	SUZ12P1	0.00270635	0.342786	up					HAGH	0.000400585	0.324935	up	NSFL1C	0.00463234	0.32729	up
	BORCS6	1.41954e-11	0.452154	up	NDUFV2	5.28763e-05	0.342715	up					GGA2	0.000370863	0.346051	up	GNAS	8.60605e-06	0.364435	up
	RANGRF	1.91179e-06	0.376315	up	RALBP1	0.00148323	0.349408	up					NDUFAB1	1.64538e-08	0.338931	up	CEBPB	5.77893e-05	0.373928	up
	RPL26	1.05567e-222	-1.9547	down	ANKRD12	2.21281e-14	0.790498	up					ATP6V0C	1.00057e-05	0.420428	up	PTPN1	0.000346844	0.318296	up
	ADPRM	1.21886e-12	0.26428	up	RPRD1A	0.00598294	0.346669	up					MARF1	0.00713754	-0.292178	down	PRPF6	0.00343319	0.320395	up
	PRPSAP1	1.75264e-12	0.486902	up	ROCK1	4.56444e-06	0.289392	up					NDE1	2.51815e-06	0.30059	up	WASH5P	0.00018923	0.404507	up
	SRSF2	3.51784e-12	0.458442	up	SEC11C	0.000100647	0.345687	up					METRN	7.55927e-27	0.807139	up	CNN2	0.000280518	-0.367783	down
	EIF5A	4.34267e-13	0.295745	up	MBP	1.69225e-05	0.401173	up					ANTKMT	6.21455e-10	0.515316	up	OAZ1	4.18912e-05	0.322671	up
	GPS2	8.54624e-08	0.411843	up	CNDP2	0.00162174	0.287063	up					CIAO3	0.00635053	0.275128	up	MRPL54	0.0034153	-0.44202	down
	VEZF1	2.37018e-06	0.272037	up	TGIF1	0.004093	0.364289	up					BRD7	0.00164639	0.315245	up	CDC37	1.24124e-08	0.548173	up
	NME2	9.53029e-08	-0.426864	down	DYM	0.0038569	0.322787	up					TCF25	2.17073e-06	0.401187	up	RASAL3	0.00480171	0.300821	up
	UNC119	0.000125322	0.260022	up	MALT1	0.000211935	0.363607	up					HERPUD1	7.06189e-20	0.789189	up	CD79A	2.02479e-06	-0.360492	down
	KIAA0100	2.23863e-07	0.363712	up	BCL2	7.44875e-05	0.474448	up					ARL2BP	3.4066e-05	0.325606	up	RABAC1	7.61544e-05	0.590311	up
	RPL23A	7.73024e-93	-1.19076	down	CYB5A	2.88983e-05	0.533485	up					BAIAP3	0.000379522	-0.363521	down	TMEM160	0.00666624	0.480303	up
	PECAM1	2.13191e-08	-0.30519	down	USP14	0.00706692	0.260816	up					TSR3	1.62247e-06	0.384046	up	LIG1	0.00632294	0.456061	up
	NT5C	8.94374e-12	0.278043	up	SMAD4	0.000119148	0.38754	up					SEPHS2	0.000732444	0.295322	up	CD37	1.50435e-22	-0.776289	down
	JPT1	1.75329e-06	0.342441	up	SMCHD1	9.14932e-10	0.545644	up					PRR14	1.05763e-07	0.320653	up	SAE1	0.00107859	0.293455	up
	PHB	2.36378e-13	0.357967	up	PPP1R16B	0.000401299	0.397353	up					CSNK2A2	0.000890731	0.263936	up	AKT2	0.000105053	0.515463	up
	ARRB2	1.13428e-09	0.419297	up	YWHAB	1.13908e-09	0.420369	up					SRRM2	9.77773e-10	0.380679	up	RBM42	0.00246119	0.299062	up
	PSMB6	1.49381e-08	0.384903	up	NCOA3	0.000942084	0.348492	up					PARD6A	3.18391e-07	0.443443	up	CALM3	0.000593462	0.377058	up
	STAT3	2.84894e-11	0.441582	up	AHCY	1.64071e-10	0.630764	up					LDAF1	3.19824e-05	0.296018	up	NOP53	0.00238627	-0.316082	down
	ZNF207	6.65881e-19	-0.57876	down	STK4	9.58663e-06	0.390869	up					BCL7C	3.81838e-11	0.605216	up	AP2S1	0.000130054	0.453241	up
	MIF4GD	2.32945e-05	0.286402	up	PSMA7	9.14033e-12	0.649212	up					HAGHL	2.40142e-09	0.485119	up	WDR18	0.00648775	0.336567	up
	KRT10	3.94962e-10	0.306456	up	PMEPA1	0.000331962	-0.345654	down					CIITA	1.11927e-08	-0.511823	down	FXYD5	3.45041e-06	-0.380996	down
	CD79B	3.36797e-36	-0.653574	down	ACSS1	0.00563567	0.360393	up					GNPTG	4.5565e-09	0.462539	up	FARSA	0.000332682	0.30673	up
	ICAM2	0.00172054	-0.273833	down	UCKL1	0.000134366	0.380436	up					CARHSP1	0.00539899	0.271638	up	RAD23A	0.00158316	0.30002	up
	ANAPC11	1.91895e-09	0.30283	up	RPS21	7.77903e-47	-0.715048	down					MRPL28	1.30077e-05	0.330994	up	ZNF580	0.000761545	0.485176	up
	P4HB	2.99895e-12	0.483291	up	NOP56	1.38129e-05	0.496734	up					NME4	4.00905e-07	0.495669	up	U2AF2	0.000266939	0.404744	up
	UBALD2	2.14399e-08	0.407643	up	RGS19	0.000586015	-0.339602	down					PRKCB	2.89558e-08	-0.426645	down	C19orf25	0.00356325	0.330927	up
	SLC25A39	1.80605e-07	0.409517	up	PHF20	1.37625e-05	0.461487	up					RBBP6	0.000185965	0.264902	up	SHFL	0.0089058	0.438547	up
	RNASEK	2.89729e-36	-0.966661	down	NELFCD	0.000180778	0.282759	up					CIAO2B	3.27994e-08	0.442466	up	LSM4	4.28798e-05	0.320301	up
	ACADVL	4.74562e-49	1.10399	up	ATP5F1E	2.34334e-13	-0.406141	down					CBFB	2.14978e-06	0.297022	up	SSBP4	0.000188278	0.31638	up
	GABARAP	1.65445e-07	0.289095	up	HM13	1.84841e-05	0.403327	up					NME3	1.46717e-06	0.409421	up	PTOV1	3.95699e-06	0.537658	up
	CTDNEP1	7.83228e-16	0.514051	up	PPDPF	0.000721981	0.260417	up					SOCS1	9.1728e-25	0.958167	up	UBL5	0.00409015	0.287483	up
	EIF1	8.40099e-45	0.558724	up	MMP24OS	0.0056639	-0.307042	down					METTL9	8.79767e-08	0.505375	up	RPS15	2.38839e-22	-0.498257	down
	RPL38	3.69737e-44	-0.750975	down	RPN2	0.000104364	0.344722	up					MAZ	1.33989e-08	0.47288	up	JAK3	4.13054e-05	0.647295	up
	EVI2B	4.06937e-13	-0.538522	down	MRPS26	0.000609304	0.408	up					ANKRD11	3.01524e-07	0.484101	up	CERS4	0.00842939	0.392268	up
	UBB	9.2887e-50	-0.850324	down	PCIF1	0.00179385	-0.388029	down					SEPTIN1	2.83813e-05	-0.383619	down	CD320	0.000848986	0.444696	up
	PRKAR1A	1.39122e-07	-0.263935	down	EIF6	3.13944e-06	0.330784	up					ELOB	9.9632e-08	0.429144	up	RPS28	9.78223e-28	-0.694476	down
	PITPNA	3.73641e-05	0.280055	up	SNX5	6.77976e-09	0.517705	up					NDUFB10	4.46793e-14	0.657055	up	HNRNPM	2.86919e-05	0.554102	up
	CEP95	2.27719e-10	0.400345	up	PRNP	0.00156546	0.39103	up					TBL3	0.00145289	0.313911	up	KDELR1	0.00209784	0.50616	up
	NARF	5.45423e-06	0.306038	up	MRGBP	0.00147616	0.390595	up					ARHGAP17	4.32733e-06	-0.474831	down	TMEM205	0.00456645	0.275427	up
	SMARCD2	1.78601e-05	0.290365	up	OGFR	8.62931e-06	0.46115	up					MPG	4.05506e-12	0.58975	up	ACP5	2.13798e-08	-0.491297	down
	FMNL1	2.16486e-13	0.322048	up	RBCK1	0.000525437	0.267592	up					TMEM219	1.31782e-10	0.514369	up	LSM7	0.000158635	0.384699	up
	RNF213	2.74066e-05	-0.275491	down	NSFL1C	1.01428e-07	0.597722	up					NLRC5	1.55082e-05	-0.467872	down	TIMM13	0.000738137	0.390531	up
	ELP5	2.74704e-05	0.278906	up	MACROD2	7.14357e-10	-0.465712	down					NFATC2IP	0.000466361	0.337732	up	GADD45B	0.00058491	0.39672	up
	PSMB3	1.3933e-13	0.384092	up	PTPN1	0.00449571	0.291911	up					ITGAE	0.00335294	0.301133	up	DNAJB1	0.000111291	0.358974	up
	CWC25	2.03513e-05	0.312679	up	RAB5IF	0.000243177	0.363538	up					SCIMP	5.68238e-06	-0.483745	down	XAB2	0.00377699	0.33681	up
	DCAF7	1.15616e-05	-0.280612	down	WASH5P	1.43142e-05	0.356965	up					SLC25A11	5.42829e-08	0.328758	up	RPL13A	6.2547e-11	0.465337	up
	CSNK1D	3.26465e-08	0.348812	up	CNN2	8.1299e-05	-0.261881	down					ATP2A3	0.00319493	-0.326463	down	LTBP4	0.000757603	0.402067	up
	SNHG29	4.83689e-15	0.391614	up	POLR2E	0.00104851	0.273956	up					NCBP3	0.00773864	0.269905	up	DNMT1	0.00827551	0.523675	up
	RALBP1	1.19303e-13	0.429493	up	OAZ1	6.21208e-21	0.55269	up					WSB1	3.86559e-12	0.569677	up	TLE5	1.30064e-13	-0.889749	down
	ANKRD12	8.43718e-18	0.554435	up	MRPL54	9.91283e-07	-0.261658	down					FLII	4.9993e-06	0.399466	up	TYROBP	9.26936e-06	0.775334	up
	TPGS2	1.21275e-06	0.357502	up	CDC37	5.5919e-07	0.481075	up					ALKBH5	5.1437e-06	0.303744	up	IL27RA	0.000506563	-0.35221	down
	MBP	0.000126997	0.309183	up	RPS19	7.51039e-16	-0.339722	down					ZNF830	0.000510761	0.341994	up	PRKACA	0.00210429	0.316239	up
	TGIF1	2.75496e-10	0.405824	up	CD79A	8.31459e-25	-0.518283	down					PSMD3	0.00102025	0.325732	up	KRI1	0.0057134	0.345768	up
	BCL2	6.86313e-09	0.478092	up	ZNF274	0.000991376	0.382981	up					IKZF3	2.26446e-06	-0.473623	down	CDKN2D	0.00430147	-0.45782	down
	CYB5A	2.72883e-08	0.347935	up	RABAC1	0.000201784	0.392937	up					RPL23	2.423e-15	-0.576152	down	ILF3	0.000461531	0.47518	up
	RPL17	9.55516e-151	-1.95017	down	TMEM160	0.00253252	0.385667	up					MIEN1	4.24527e-06	0.354363	up	PRMT1	0.000139233	0.291026	up
	TXNL4A	9.53965e-07	0.271439	up	TMEM147	2.25905e-08	0.692375	up					CCR7	7.75501e-14	0.820186	up	PAFAH1B3	0.000774718	0.312726	up
	SMCHD1	1.82345e-16	0.484984	up	ZNF460	9.72599e-06	0.321094	up					COPRS	1.63703e-07	0.445163	up	ZNF146	0.00936388	-0.315793	down
	VAPA	5.18675e-09	0.262346	up	LIG1	0.00107803	0.346769	up					NT5C3B	3.60262e-08	0.450182	up	MRPL34	3.71837e-05	0.26977	up
	TMX4	0.000522909	0.276737	up	ENSG00000268027	4.16385e-06	-0.264121	down					VAT1	3.53513e-13	0.645957	up	BRD4	2.05529e-05	0.422934	up
	PPP1R16B	1.24041e-06	0.266535	up	VASP	2.61314e-05	0.362332	up					STARD3	5.84545e-10	0.45312	up	STX10	0.000162861	0.458754	up
	YWHAB	1.09303e-07	0.272003	up	CD37	2.91585e-48	-0.713885	down					CDK5RAP3	7.72959e-10	-0.588727	down	IER2	0.000426669	-0.343169	down
	RNF114	8.89463e-09	0.358903	up	CD22	0.00449969	-0.3043	down					ABI3	3.7993e-05	0.370204	up	GTF2F1	0.00314188	0.285401	up
	AHCY	2.3752e-20	0.637517	up	PDCD5	1.30416e-05	0.533569	up					CBX1	5.77105e-05	0.317405	up	YJU2B	0.00589728	0.397031	up
	PREX1	1.19176e-06	0.340203	up	ZFP36	3.97743e-07	0.432828	up					ATP5MC1	1.02376e-06	0.327262	up	PPP1R14A	0.000121108	-0.364264	down
	RALY	1.77865e-06	0.336829	up	CLEC17A	2.28031e-06	-0.432513	down					DCXR	6.41771e-14	0.681224	up	TSEN34	0.000103371	0.500168	up
	PSMA7	5.70131e-22	0.55792	up	AP2S1	4.29675e-05	0.368072	up					PGS1	0.00160897	0.289101	up	MKNK2	7.16325e-05	0.592294	up
	GID8	1.06952e-07	0.306737	up	ARHGEF1	9.423e-06	-0.387473	down					PSMC5	0.00439061	0.284907	up	TOMM40	0.00267157	0.365842	up
	UCKL1	2.46114e-09	0.322654	up	PIN1	3.20127e-05	0.368422	up					SSH2	5.9727e-07	0.470947	up	HMG20B	0.00940738	0.281995	up
	RPS21	1.08188e-93	-0.717404	down	PPP1R15A	1.59776e-05	0.45494	up					SAT2	5.78876e-12	0.600381	up	CCDC124	0.00323584	0.434846	up
	NOP56	0.00154407	0.281029	up	RPL28	3.27865e-23	-0.366746	down					NDUFAF8	4.94159e-09	0.358276	up	ATP5F1D	8.49548e-06	0.433136	up
	PHF20	8.34727e-07	0.263392	up	ZNF524	0.00307616	0.369257	up					RPL27	1.40328e-15	-0.479184	down	SMARCA4	6.39138e-06	0.556846	up
	ATP5F1E	9.35118e-24	-0.476556	down	ZNF580	0.000103428	0.45078	up					RAB5C	0.000973208	-0.32684	down	GATAD2A	0.00494239	0.399608	up
	HM13	0.00173136	0.276516	up	ZNF581	1.54215e-05	0.326725	up					ENSG00000263620	3.01766e-14	-0.528446	down	ETFB	0.000221432	-0.324146	down
	TPD52L2	0.00010602	0.272897	up	SHFL	1.32538e-06	0.477967	up					RANGRF	1.33179e-05	0.337682	up	LAIR1	0.00507618	-0.330678	down
	MRPS26	8.9195e-14	0.418162	up	ICAM3	0.00167635	-0.288484	down					RPL26	7.84107e-105	-1.97404	down	RPL36	1.14523e-16	-0.532737	down
	EIF6	8.49081e-11	0.392486	up	JUND	3.50863e-06	-0.416663	down					PRPSAP1	2.79937e-07	0.457991	up	EEF2	0.000363891	-0.267243	down
	SNX5	3.08058e-07	0.30191	up	LSM4	0.00359531	0.30122	up					SRSF2	1.18989e-11	0.623905	up	ZBTB32	0.000580812	-0.333091	down
	PRNP	8.76914e-10	0.366433	up	SSBP4	0.00106572	0.330781	up					RHBDF2	2.51133e-05	-0.321913	down	SF3A2	0.00373119	0.276123	up
	MRGBP	4.94362e-11	0.444116	up	PTOV1	3.28599e-07	0.428974	up					SEC14L1	2.38543e-05	0.416646	up	USE1	2.52121e-05	0.316982	up
	OGFR	1.35091e-10	0.317591	up	AP1M1	0.000139779	0.386455	up					H3-3B	1.17856e-12	0.482986	up	TBC1D17	0.00687209	0.32981	up
	C20orf27	1.71631e-08	0.398776	up	RPS15	1.84747e-43	-0.551963	down					SRSF1	1.79024e-07	-0.444197	down	GPX4	2.0164e-06	0.528158	up
	RBCK1	2.65518e-09	0.263596	up	TRAPPC6A	9.27987e-05	-0.273468	down					DYNLL2	0.0001789	0.318196	up	ZNF296	0.00198589	-0.472658	down
	CSNK2A1	0.000296753	-0.279556	down	CERS4	0.00267153	0.369311	up					NME2	3.05225e-14	-0.720519	down	MED16	0.00040663	0.492322	up
	NSFL1C	8.19001e-12	0.496136	up	RPS28	8.74813e-61	-0.768474	down					UNC119	1.83184e-05	0.317079	up	NDUFS7	0.000626428	0.328754	up
	ARFRP1	3.10942e-06	0.274445	up	HNRNPM	0.000182276	0.442295	up					KIAA0100	1.6998e-05	0.307695	up	MAST3	0.00318771	0.353531	up
	GNAS	1.38043e-20	0.447269	up	KDELR1	3.20146e-08	0.391567	up					RPL23A	1.0993e-58	-1.24196	down	TRIM28	2.57491e-05	0.584916	up
	CEBPB	6.27925e-06	0.272319	up	RPL18	5.23178e-17	-0.286884	down					LIMD2	1.56908e-05	-0.284702	down	POU2F2	2.44277e-07	0.611849	up
	NXT1	2.97101e-05	0.306582	up	PIH1D1	0.000290538	0.322111	up					GRB2	2.93862e-05	0.283325	up	PSMD8	8.8489e-07	0.452911	up
	RAB5IF	1.64366e-14	0.453548	up	RPS11	3.19288e-11	-0.317227	down					PHB	1.09293e-05	0.350535	up	NAPSB	6.23968e-06	0.523131	up
	UBE2V1	4.62104e-16	-0.49632	down	NOSIP	0.000803325	0.302378	up					ARRB2	0.000202388	0.303775	up	C19orf48	0.0061588	0.323377	up
	ASXL1	1.50474e-05	0.321951	up	LSM7	1.88442e-13	0.620438	up					MED11	1.69312e-05	0.347592	up	RPS4Y1	5.65176e-09	-0.70185	down
	RBM38	1.7088e-09	0.410189	up	GADD45B	8.08148e-05	0.403078	up					PSMB6	1.19642e-06	0.372483	up	ADA2	0.000133669	-0.274093	down
	WASH5P	5.99842e-27	0.785695	up	DNAJB1	8.62895e-05	0.339413	up					STAT3	1.17879e-14	0.621502	up	VPREB3	6.02672e-07	-0.745885	down
	R3HDM4	3.47252e-14	0.486843	up	FCER2	5.53481e-34	-1.15184	down					ZNF207	2.62075e-06	-0.510883	down	PIK3IP1	0.000457256	0.366566	up
	OAZ1	2.79674e-90	0.878239	up	PTBP1	0.000193349	0.355875	up					MIF4GD	7.14871e-09	0.339774	up	CYTH4	0.00020634	0.281384	up
	CDC37	5.63984e-10	0.426964	up	RPL13A	5.32889e-14	0.400592	up					KRT10	0.000179031	0.279363	up	RPL3	5.19632e-17	-0.581202	down
	DDX39A	3.53818e-08	0.275678	up	GET3	0.000507027	0.427471	up					CD79B	1.02202e-09	-0.49001	down	SYNGR1	0.00125261	0.55731	up
	URI1	8.81636e-06	0.311645	up	JUNB	7.23871e-11	-0.335914	down					ANAPC11	2.0398e-05	0.340468	up	TSPO	3.78709e-05	0.610752	up
	SIPA1L3	3.32626e-08	-0.381158	down	SHKBP1	2.58934e-08	0.501908	up					SIRT7	2.29142e-05	0.329745	up	PACSIN2	0.00983209	0.345059	up
	ECH1	2.01172e-08	-0.374434	down	PGLS	3.60259e-07	0.388205	up					ACTG1	3.61694e-11	-0.493894	down	YWHAH	0.00770652	0.355943	up
	BCL3	1.16364e-19	0.662866	up	TLE5	1.88601e-16	-0.652475	down					P4HB	6.428e-11	0.63896	up	RRP7A	0.000310022	0.368036	up
	RPS19	4.35762e-78	0.497438	up	TGFB1	0.000513824	0.316706	up					UBALD2	3.03119e-07	0.430714	up	DGCR6L	0.00621918	0.410713	up
	CD79A	1.88869e-44	-0.485434	down	CDKN2D	0.00314274	-0.273199	down					KDM6B	0.00203999	0.262585	up	TRABD	0.000157932	0.659727	up
	RPS5	5.16801e-22	0.29882	up	ILF3	5.18721e-05	0.334464	up					SEPTIN9	1.44416e-06	0.276772	up	HMOX1	0.00481524	0.411146	up
	ZNF274	4.59817e-08	0.297148	up	NIBAN3	6.96559e-11	-0.507893	down					GALK1	1.82229e-08	0.461299	up	POLR2F	0.00164814	0.401304	up
	TMEM160	1.76262e-10	0.441373	up	STX10	2.83929e-05	0.479467	up					SLC25A39	1.4571e-11	0.496904	up	SDF2L1	0.00115903	0.463492	up
	TMEM147	1.75737e-25	0.663648	up	ALKBH7	1.82025e-07	0.508411	up					PHF12	0.00180021	0.28304	up	DERL3	0.00932486	-0.295539	down
	ZNF460	1.77457e-11	0.268822	up	GTF2F1	0.00451025	0.362407	up					ATP5PD	7.00934e-10	0.451693	up	MIF	0.000168381	0.414221	up
	CD37	2.07612e-117	-0.731196	down	YJU2B	0.00367228	0.302645	up					RNASEK	1.58129e-12	-0.753053	down	SLC25A1	0.00419812	0.320268	up
	EMP3	1.87455e-12	0.405922	up	SPINT2	1.07843e-07	-0.358684	down					ACADVL	1.49351e-36	1.1036	up	ACO2	0.00148336	0.390697	up
	CD22	1.6488e-38	-0.916715	down	PPP1R14A	1.88553e-08	-0.516524	down					GABARAP	4.80267e-05	0.300376	up	TYMP	0.00010563	0.493504	up
	RBM42	4.12808e-06	0.272736	up	CAPNS1	1.96846e-05	0.383454	up					CTDNEP1	2.02533e-11	0.630931	up	MYH9	0.000829832	0.394606	up
	PDCD5	3.06973e-10	0.390895	up	PRPF31	0.00235891	0.32107	up					TP53I13	3.10005e-05	0.420127	up	PITPNB	0.0057029	0.353224	up
	ZFP36	6.81214e-11	0.410475	up	TSEN34	0.00585747	0.329529	up					EIF1	4.3084e-21	0.515264	up	ARFGAP3	0.00370989	0.352759	up
	CALM3	3.21406e-12	0.312566	up	RPS9	5.68932e-17	-0.375374	down					RPL38	7.27277e-32	-0.811761	down	CYB5R3	0.00124768	0.293532	up
	VRK3	1.81988e-06	0.263651	up	MKNK2	6.08678e-12	0.714707	up					EVI2B	1.76289e-17	-0.786423	down	DDX17	0.00132235	0.415556	up
	CLEC17A	4.36532e-12	-0.46287	down	MYADM	0.00521589	0.38407	up					MFSD11	0.000146631	0.326387	up	BRD1	2.25218e-05	0.381761	up
	PKN1	3.40016e-10	0.33269	up	ARRDC2	0.00382581	0.326363	up					UBB	3.06034e-29	-0.987735	down	RRP7BP	0.00290251	0.345064	up
	AP2S1	4.50466e-08	0.360214	up	HMG20B	7.36826e-05	0.378013	up					PRKAR1A	7.1639e-05	-0.397385	down	CCT8	2.25842e-06	0.368839	up
	ARHGEF1	0.000117504	-0.272571	down	CCDC124	0.000190922	0.363193	up					CNP	0.000204573	0.31288	up	MORC3	0.00219167	0.505828	up
	PPP1R15A	3.28417e-12	0.481523	up	FKBP8	6.09265e-07	0.475841	up					RNF213	2.04594e-11	-0.602024	down	BACH1	0.000125447	0.518245	up
	FTL	1.72151e-12	0.283552	up	ATP5F1D	8.7121e-16	0.564064	up					PSMB3	1.19914e-05	0.265558	up	TTC3	0.00186648	0.478934	up
	FXYD5	8.05905e-10	0.271629	up	ZNF224	0.00369613	0.34758	up					GPS1	0.000273797	0.284087	up	RRP1B	0.00239081	0.282925	up
	RAD23A	2.56645e-06	0.372978	up	LAIR1	1.21968e-10	-0.691325	down					SUZ12P1	0.00471532	0.279068	up	CSTB	6.22919e-05	0.553091	up
	ZNF524	5.268e-11	0.435176	up	LENG8	0.00820298	0.278824	up					SNHG29	3.99664e-08	0.356778	up	ABCG1	8.37961e-07	0.559615	up
	ZNF580	1.40351e-16	0.545001	up	SPIB	0.000250694	-0.321393	down					NDUFV2	9.2317e-05	-0.398436	down	PFKL	8.1461e-06	0.61352	up
	ZNF581	5.8358e-09	0.424756	up	RPL36	1.99224e-28	-0.568601	down					RALBP1	0.00297855	0.340656	up	DOP1B	0.000277522	-0.336729	down
	SHFL	1.15956e-12	0.488235	up	CIRBP	2.42414e-07	-0.388862	down					TXNL1	1.38362e-05	0.440549	up	MT-RNR1	5.76676e-25	-1.40843	down
	MRPL4	9.53475e-09	0.341359	up	KMT2B	0.000340169	0.435661	up					RIOK3	9.35597e-07	-0.437681	down	MT-RNR2	3.63631e-18	-0.900606	down
	ICAM3	1.76538e-11	-0.38288	down	GPX4	6.74831e-09	0.548701	up					SEC11C	8.05908e-09	0.492746	up	MT-ND2	5.50883e-10	-0.376543	down
	JUND	3.29575e-09	0.355062	up	MED16	0.00125524	0.395493	up					TPGS2	0.00077102	0.333694	up	MT-CO1	2.33509e-13	-0.308235	down
	LSM4	1.00698e-13	0.542446	up	TRIM28	4.71362e-11	0.638991	up					TGIF1	5.31287e-07	0.400844	up	MT-ATP6	1.08156e-09	-0.356649	down
	PTOV1	6.70516e-10	0.429455	up	POU2F2	0.000285208	0.321405	up					PMAIP1	1.76827e-07	0.500825	up	MT-CO3	7.29523e-12	-0.307578	down
	AP1M1	5.45319e-05	0.27802	up	NAPA	0.000793853	0.403339	up					TCF4	7.27787e-08	-0.504457	down	MT-ND3	4.28614e-17	-0.54232	down
	RPS15	2.99743e-26	-0.270377	down	PSMD8	0.000176184	0.26154	up					MYL12A	4.423e-06	-0.284089	down	MT-ND6	0.000333648	0.404331	up
	CERS4	5.50956e-07	0.294419	up	GPR108	8.40599e-05	0.277026	up					CYB5A	0.000753151	0.321212	up
	RPS28	1.82389e-123	-0.834281	down	NAPSB	1.21547e-08	0.352147	up					RPL17	1.89482e-78	-2.01965	down
	RAB11B	0.000453123	0.275237	up	RPS4Y1	3.20787e-15	-0.746014	down					GALNT1	6.12004e-06	0.308271	up
	HNRNPM	2.02914e-06	0.333417	up	ADA2	1.27564e-09	-0.28957	down					RBFA	5.76815e-05	0.313225	up
	KDELR1	4.15577e-12	0.458549	up	IGLL5	6.97431e-23	-1.03059	down					SMAD4	0.000410021	0.273152	up
	ELOF1	0.00029389	0.261775	up	VPREB3	4.32782e-25	-0.99475	down					SMCHD1	7.26284e-09	0.415129	up
	RPS11	1.3582e-12	-0.300354	down	FBXO7	0.00521412	0.316237	up					TMX4	1.66404e-05	0.399946	up
	NOSIP	1.23814e-08	0.331878	up	TNRC6B	3.54115e-07	0.327993	up					ABHD12	4.14713e-06	0.306653	up
	LSM7	1.91304e-35	0.71823	up	IGLC3	0.00094978	-0.439116	down					XRN2	1.0676e-05	0.275786	up
	GADD45B	1.38014e-11	0.514516	up	PIK3IP1	1.05057e-12	0.764529	up					ADA	1.54607e-12	0.466217	up
	TECR	4.72735e-07	0.341183	up	RPL3	5.56589e-51	-0.628512	down					YWHAB	2.08521e-06	0.281686	up
	DNAJB1	1.71868e-14	0.57649	up	PARVG	4.52366e-05	-0.373985	down					AHCY	6.09646e-16	0.736587	up
	XAB2	3.9225e-06	0.306859	up	TSPO	8.99477e-09	0.68661	up					PSMA7	2.14276e-13	0.4819	up
	TRAPPC5	4.0839e-16	-0.510027	down	RBX1	1.94106e-12	-0.568946	down					GID8	0.000208406	0.284581	up
	FCER2	8.09882e-89	-1.28397	down	MFNG	0.00268715	0.307743	up					RPS21	4.12923e-94	-0.860213	down
	MAP2K7	5.36969e-07	0.368192	up	YWHAH	0.00532881	0.328014	up					ADRM1	5.23653e-08	0.459719	up
	PTBP1	6.15811e-17	0.50043	up	SMARCB1	0.000341387	-0.288955	down					NELFCD	0.00132624	0.295459	up
	ENSG00000285589	4.65926e-25	-0.592792	down	RRP7A	2.42879e-05	0.304702	up					ATP5F1E	8.30845e-09	-0.349847	down
	TRIR	3.5686e-12	0.386167	up	APOBEC3C	0.00494604	0.284789	up					PRELID3B	9.50304e-05	0.312744	up
	JUNB	4.38295e-58	1.06206	up	SNU13	0.000953308	0.260051	up					RPN2	4.80841e-06	0.293016	up
	SHKBP1	4.69944e-14	0.439828	up	TRABD	0.00218494	0.304104	up					TPD52L2	0.000417756	0.333224	up
	PGLS	3.01466e-05	0.340508	up	POLR2F	0.000479669	0.331681	up					MRPS26	6.99489e-11	0.547283	up
	TGFB1	3.66146e-21	0.573173	up	SDF2L1	0.00126858	0.337223	up					PSMF1	3.90007e-08	0.342122	up
	CDC34	7.5339e-11	0.430767	up	EWSR1	9.10585e-15	-0.650402	down					EIF6	2.99759e-06	0.395639	up
	NIBAN3	2.43106e-69	-1.02592	down	MIF	2.92871e-05	0.289259	up					DYNLRB1	2.70972e-07	-0.425746	down
	PRMT1	2.00917e-17	0.286423	up	SLC25A1	2.14807e-06	0.534747	up					SNX5	0.000241063	0.339786	up
	MRPL34	2.55503e-15	0.512653	up	MYH9	2.02565e-13	0.756102	up					STAU1	0.00170972	0.319649	up
	MAP4K1	1.41131e-06	-0.262869	down	XBP1	0.000132638	0.480834	up					MRGBP	3.25421e-06	0.441421	up
	STX10	3.24263e-15	0.483817	up	ARFGAP3	0.00026517	0.454955	up					OGFR	3.75066e-06	0.348871	up
	IER2	1.58764e-12	0.476154	up	DDX17	2.53912e-05	0.376036	up					COL9A3	5.47028e-06	0.367166	up
	CALR	1.1862e-08	-0.418115	down	TMEM50B	0.00691066	0.333994	up					C20orf27	3.78352e-06	0.426904	up
	BSG	1.21894e-05	0.276263	up	MORC3	0.0041049	0.385561	up					NSFL1C	4.12073e-09	0.499948	up
	GRAMD1A	1.88481e-05	0.311304	up	PAXBP1	8.9216e-07	0.471343	up					SCAND1	0.00369556	0.311961	up
	CLPP	4.50327e-07	0.303767	up	BACH1	0.000147815	0.465342	up					CTSA	8.8882e-09	0.39674	up
	ALKBH7	9.98517e-19	0.552135	up	TTC3	5.19553e-07	0.423786	up					GNAS	4.03387e-13	0.467338	up
	GTF2F1	1.69079e-12	0.448242	up	CSTB	3.38706e-10	0.755475	up					CEBPB	1.78312e-07	0.320043	up
	YJU2B	1.85969e-06	0.315084	up	ABCG1	1.45439e-08	0.580708	up					PTPN1	1.82055e-07	0.458776	up
	POLR2I	6.55669e-07	0.367847	up	PFKL	7.89325e-05	0.46155	up					NXT1	5.88851e-06	0.415156	up
	CAPNS1	2.78618e-09	0.409945	up	ADARB1	0.00131245	-0.379841	down					RAB5IF	5.41734e-08	0.373762	up
	NDUFA3	6.2876e-08	-0.415883	down	SOD1	7.00512e-05	0.331151	up					UBE2V1	5.14744e-05	-0.289085	down
	TSEN34	5.91558e-11	0.427134	up	DOP1B	1.8092e-05	-0.435341	down					RBM38	7.28007e-08	0.407374	up
	ARHGEF18	1.61234e-12	-0.334554	down	MT-RNR1	3.91549e-49	-1.16923	down					WASH5P	6.08719e-14	0.698373	up
	MKNK2	6.46108e-20	0.630446	up	MT-RNR2	1.1554e-37	-0.885859	down					R3HDM4	1.63151e-05	0.35035	up
	MYADM	3.46728e-07	0.355199	up	MT-ND2	1.95969e-19	-0.716708	down					POLR2E	1.10056e-05	0.270528	up
	ARRDC2	3.29494e-14	0.539119	up	MT-CO1	2.18015e-28	-0.578891	down					OAZ1	3.31972e-28	0.650751	up
	HMG20B	1.10814e-12	0.510835	up	MT-ATP6	6.57335e-19	-0.610194	down					PLIN3	1.59226e-06	0.368321	up
	CCDC124	2.79438e-05	0.298818	up	MT-CO3	1.18577e-25	-0.481612	down					MYDGF	7.80484e-09	0.357663	up
	FKBP8	1.13045e-25	0.584686	up	MT-ND3	1.45879e-29	-0.709142	down					CDC37	7.405e-09	0.447649	up
	REX1BD	0.000142716	0.301649	up	MT-ND4	5.16675e-11	-0.415714	down					ADGRE5	7.87717e-09	0.485819	up
	ATP5F1D	5.06806e-46	0.836179	up	MT-CYB	1.33447e-11	-0.393245	down					NDUFA13	0.00485632	-0.26248	down
	LAIR1	5.17115e-13	-0.535278	down									URI1	1.81297e-08	0.410296	up
	SPIB	9.95604e-17	-0.618329	down									ZNF428	1.24184e-05	0.350622	up
	RPL36	1.60298e-23	-0.352324	down									EGLN2	7.3297e-10	-0.42849	down
	MAP2K2	1.07322e-16	0.449125	up									ECH1	1.45653e-07	-0.489433	down
	FAM174C	6.1844e-05	0.343888	up									BCL3	5.16485e-08	0.547782	up
	PLEKHJ1	0.000204197	0.265104	up									RPS19	1.00026e-26	0.473033	up
	ZNF302	7.14063e-08	0.304974	up									CD79A	2.67449e-17	-0.429497	down
	GPX4	8.25998e-24	0.678329	up									RPS5	4.57147e-11	0.290628	up
	SIRT2	2.98159e-08	0.330671	up									BLVRB	9.83217e-08	0.448457	up
	MED16	2.53674e-08	0.386279	up									RABAC1	1.3991e-05	0.444583	up
	BAX	3.49235e-62	1.06749	up									TMEM160	3.5893e-12	0.592943	up
	RNF126	1.2025e-06	0.291185	up									TMEM147	9.01779e-15	0.618024	up
	TRIM28	8.51831e-19	0.603024	up									LIG1	3.21758e-05	0.411828	up
	NAPA	3.08369e-10	0.320357	up									VASP	0.000475596	0.31633	up
	PSMD8	7.40282e-07	0.278861	up									CD37	4.33037e-65	-0.917305	down
	GPR108	1.17888e-05	0.326169	up									CD22	1.17142e-05	-0.456462	down
	KDM5D	4.76851e-06	-0.277038	down									AKT2	8.91997e-06	0.342905	up
	ADA2	1.96752e-10	-0.458537	down									RBM42	0.00098727	0.286254	up
	IGLL5	9.61412e-49	-1.23638	down									ZFP36	6.48948e-09	0.472712	up
	VPREB3	3.79786e-69	-1.23032	down									CALM3	8.75642e-07	0.374338	up
	IGLC3	2.20431e-13	-0.77182	down									CD70	0.000320379	0.32727	up
	PIK3IP1	8.96264e-16	0.590673	up									CLEC17A	0.00770987	-0.314716	down
	CBX7	8.40456e-08	0.385205	up									BBC3	1.06699e-10	0.538151	up
	RPL3	2.07341e-48	-0.409711	down									FTL	5.72864e-06	0.283932	up
	PIM3	2.306e-11	0.413031	up									RAD23A	2.97776e-05	0.359731	up
	PARVG	4.90195e-06	-0.349114	down									UBE2S	0.00161755	0.284984	up
	TSPO	3.42251e-25	0.661726	up									ZNF524	1.81124e-05	0.394435	up
	YWHAH	1.9433e-10	0.435392	up									ZNF580	9.12476e-09	0.482533	up
	SNRPD3	2.19765e-19	-0.579374	down									ZNF581	0.000470092	0.303451	up
	CHCHD10	5.5027e-12	0.418544	up									PSMC4	0.00199993	0.295248	up
	NDUFA6	1.28037e-08	0.38405	up									SHFL	7.42151e-07	0.521227	up
	RRP7A	0.00122368	0.275991	up									MRPL4	0.00142286	0.323047	up
	TRABD	1.61181e-08	0.425427	up									ICAM3	7.63173e-09	-0.544459	down
	POLR2F	6.05084e-06	0.360053	up									SIGLEC6	4.77584e-10	-0.54986	down
	SDF2L1	2.08009e-13	0.516035	up									JUND	1.59803e-05	0.347747	up
	EWSR1	2.67238e-30	-0.828502	down									LSM4	7.45642e-07	0.437514	up
	SLC25A1	4.28289e-15	0.514011	up									SSBP4	4.25174e-08	0.328956	up
	ATF4	9.07701e-10	0.36968	up									PTOV1	2.30959e-11	0.592146	up
	XBP1	7.23765e-09	0.396624	up									MED25	0.00946632	0.290155	up
	ARFGAP3	1.65969e-09	0.448867	up									JAK3	3.23916e-09	0.443121	up
	PAXBP1	3.11253e-12	0.463016	up									CERS4	0.00438045	0.293927	up
	BACH1	3.08179e-10	0.513798	up									CD320	0.000841187	0.318614	up
	SON	7.62801e-19	-0.524492	down									RPS28	3.17749e-74	-0.786583	down
	RUNX1	8.3487e-06	-0.266264	down									HNRNPM	1.2687e-07	0.381002	up
	CSTB	2.14907e-25	0.721939	up									KDELR1	9.15358e-12	0.650508	up
	IFNGR2	8.67908e-14	0.27338	up									TMEM205	0.00154666	0.328431	up
	ABCG1	0.000149566	0.282029	up									RPS11	4.4846e-18	-0.472698	down
	ITGB2	1.03399e-11	-0.527953	down									HDGFL2	0.000178207	0.296078	up
	ADARB1	8.31106e-12	-0.497982	down									LSM7	1.09173e-11	0.512551	up
	DOP1B	3.81148e-06	-0.345033	down									GADD45B	5.452e-05	0.449659	up
	PRMT2	2.15077e-07	0.29769	up									ZNF787	2.30096e-05	0.329467	up
	MT-RNR1	6.24726e-122	-1.25752	down									DNAJB1	3.2765e-12	0.630067	up
	MT-RNR2	7.24384e-45	-0.619337	down									TRAPPC5	4.14241e-08	-0.482032	down
	MT-ND2	8.10048e-13	-0.39533	down									FCER2	0.00024894	-0.45841	down
	MT-CO1	1.65898e-122	-0.668853	down									PTBP1	0.00507898	0.296246	up
	MT-ATP8	2.88376e-35	-0.83037	down									RPL13A	2.21124e-13	-0.374366	down
	MT-ATP6	1.94087e-29	0.400822	up									ENSG00000285589	5.6188e-09	-0.487848	down
	MT-CO3	5.55159e-63	-0.520253	down									TRIR	0.000331884	0.266505	up
	MT-ND3	2.13299e-76	-1.1582	down									JUNB	8.76207e-51	1.42983	up
	MT-ND6	7.81808e-11	-0.427686	down									HOOK2	9.42567e-05	0.383127	up
	MT-CYB	1.29072e-25	-0.374593	down									LTBP4	3.79466e-05	0.292464	up
													DNMT1	0.00238688	0.272159	up
													PGLS	2.15911e-05	0.324228	up
													TLE5	6.64566e-09	-0.416173	down
													TYROBP	1.07731e-10	0.41533	up
													IL27RA	1.14733e-05	-0.29142	down
													TGFB1	4.74585e-08	0.446241	up
													TPGS1	0.000135166	0.336985	up
													CDC34	3.72491e-06	0.418353	up
													ILF3	0.000362876	0.329245	up
													NIBAN3	7.5665e-22	-0.922848	down
													PAFAH1B3	4.1202e-05	0.380842	up
													MRPL34	1.83922e-06	0.448746	up
													MRPS12	8.95592e-05	0.340197	up
													BRD4	0.000396241	0.295455	up
													STX10	2.05451e-05	0.364423	up
													BSG	0.000954936	0.308771	up
													CLPP	2.22816e-07	0.420642	up
													ALKBH7	3.87905e-05	0.365947	up
													C19orf53	1.0649e-05	0.399831	up
													PPP1R14A	8.92601e-10	-0.381333	down
													POLR2I	0.000342997	0.391683	up
													MBOAT7	5.15292e-06	0.368811	up
													TSEN34	4.831e-08	0.511585	up
													ARHGEF18	8.34069e-09	-0.418964	down
													MKNK2	4.36646e-07	0.450877	up
													TOMM40	0.000319689	0.274334	up
													MFSD12	6.05767e-06	0.380631	up
													HMG20B	9.3462e-09	0.513411	up
													CCDC124	4.63531e-10	0.474087	up
													FKBP8	2.59416e-09	0.470026	up
													REX1BD	5.47045e-05	0.385098	up
													ATP5F1D	1.29472e-34	0.868542	up
													SMARCA4	5.35081e-05	0.371659	up
													MYO9B	9.93337e-05	0.261498	up
													GATAD2A	0.0011169	0.2821	up
													SIGLEC10	1.16863e-05	-0.285008	down
													LAIR1	4.84582e-06	-0.393988	down
													NR1H2	7.45583e-06	0.43084	up
													SPIB	1.08895e-17	-0.89157	down
													RPL36	1.66245e-26	-0.399992	down
													EEF2	1.79786e-17	-0.285333	down
													MAP2K2	1.88324e-06	0.435936	up
													PLEKHJ1	2.19344e-07	0.441419	up
													USE1	1.4453e-06	0.357307	up
													GPX4	2.1135e-19	0.628868	up
													ZNF296	4.49038e-06	-0.457602	down
													NDUFS7	0.000249984	0.33977	up
													BAX	5.17587e-34	1.0066	up
													TRIM28	9.49387e-08	0.472832	up
													SDHAF1	1.09415e-05	0.366548	up
													POU2F2	2.12301e-05	0.311513	up
													ETHE1	9.4614e-08	0.471596	up
													PSMD8	1.51507e-07	0.345541	up
													GPR108	2.19308e-06	0.410684	up
													NAPSB	7.49432e-06	0.330721	up
													C19orf48	7.95664e-07	0.429431	up
													VPREB3	2.45972e-11	-0.731592	down
													IGLC3	3.06205e-05	-0.573402	down
													PIK3IP1	3.49462e-06	0.418082	up
													RPL3	2.71099e-17	-0.367814	down
													PIM3	1.45606e-06	0.388122	up
													SYNGR1	1.17772e-13	0.640905	up
													TSPO	9.8616e-14	0.734465	up
													YWHAH	3.37385e-09	0.411534	up
													SNRPD3	1.28271e-17	-0.770844	down
													SMARCB1	4.38143e-05	-0.300444	down
													NDUFA6	0.00262782	0.269092	up
													RRP7A	0.000133101	0.377751	up
													RPS19BP1	0.000282113	0.383862	up
													SNU13	7.60248e-06	0.279869	up
													DGCR6L	0.000775528	0.297537	up
													TRABD	5.44049e-12	0.647421	up
													MCM5	0.000731364	0.271981	up
													HMOX1	9.22567e-08	0.422223	up
													SDF2L1	0.000431905	0.344185	up
													EWSR1	1.32e-08	-0.506252	down
													MIF	1.90421e-08	0.389328	up
													SLC25A1	7.42546e-10	0.508576	up
													THAP7	0.00154846	0.296856	up
													TYMP	1.89988e-10	0.597067	up
													SHISA8	2.44629e-07	0.500471	up
													ATF4	0.000162451	0.276782	up
													SELENOM	0.00498455	0.325697	up
													PITPNB	0.000959412	0.280392	up
													ARFGAP3	1.1997e-07	0.41158	up
													TXN2	0.00605687	0.270572	up
													APP	0.00236857	-0.328344	down
													TMEM50B	0.000188282	0.26126	up
													BACH1	2.86742e-09	0.495104	up
													TTC3	0.000150007	0.335434	up
													SON	2.90886e-05	-0.307403	down
													CSTB	6.79817e-13	0.633103	up
													BRWD1	1.67233e-05	0.380833	up
													ABCG1	1.74362e-06	0.427028	up
													PFKL	0.000212927	0.338731	up
													DOP1B	2.67044e-05	-0.34901	down
													MT-RNR1	1.88884e-47	-1.19313	down
													MT-RNR2	2.98958e-15	-0.472091	down
													MT-CO1	3.61476e-53	-0.45373	down
													MT-ATP8	6.59163e-11	-0.558913	down
													MT-ATP6	3.90124e-19	0.536037	up
													MT-CO3	9.4798e-28	-0.30913	down
													MT-ND3	6.48274e-26	-0.885801	down
													MT-ND6	7.18854e-07	-0.340998	down

## Sheet: Heatstroke-specific genes
	Heatstroke-specific genes in Bn and Bm cells
	Bn cells		Bm cells
	Genenames	significance	Genenames	significance
	PTPRCAP	down	RPS17	down
	SPIB	down	PTPRCAP	down
	PARVG	down	RPL26	down
	RPL26	down	CD37	down
	ADARB1	down	PPP1R14A	down
	CD37	down	UBB	down
	NCF1C	down	LSP1	down
	UBB	down	CD24	down
	ATP5F1E	down	CPNE5	down
	MS4A1	down	RASGRP1	down
	DOP1B	down	TFDP1	down
	RPL36A	down	CD79A	down
	LSP1	down	PLD4	down
	SNX29P2	down	RPS28	down
	PLEK	down	CD82	down
	ELOVL5	down	RPL34	down
	HNRNPA2B1	down	HLA-DPB1	down
	RPL21	down	CD74	down
	SEPTIN1	down	CORO1A	down
	IGKC	down	HLA-DRA	down
	NIBAN3	down	MT-ND3	down
	SH3BP5	down	CD52	down
	SWAP70	down	VPREB3	down
	PLD4	down	HVCN1	down
	RPS28	down	LY86	down
	MZB1	down	RASGRP2	down
	RPL34	down	SCIMP	down
	CD74	down	RALGPS2	down
	CORO1A	down	IGHG1	down
	HLA-DRA	down	HSPA8	down
	MT-ND3	down	RPL27A	down
	CD52	down	PNOC	down
	VPREB3	down	PTPN6	down
	HVCN1	down	HDAC9	down
	GSAP	down	IL27RA	down
	APLP2	down	AHNAK	down
	CYBB	down	ENSG00000237550	down
	CLEC17A	down	RPL4	down
	NDUFA1	down	MT-CO1	down
	RALGPS2	down	RPS21	down
	CIITA	down	TAGAP	down
	HSPA8	down	CRIP1	down
	RPL27A	down	RPL35A	down
	PNOC	down	TTN	down
	RPL22L1	down	GLIPR1	down
	PTPN6	down	SUB1	down
	CD48	down	HLA-DPA1	down
	MT-ND2	down	HLA-DRB1	down
	RPS8	down	ITGB1	down
	ENSG00000237550	down	SSPN	down
	MT-CO1	down	LTB	down
	FCRL5	down	HLA-DMB	down
	RPS21	down	RPL37A	down
	ARHGEF1	down	CAPG	down
	ZNF92	down	RPS29	down
	IGHD	down	RPL23A	down
	ANXA6	down	HLA-DOB	down
	EWSR1	down	WDFY4	down
	RPL35A	down	RPL31	down
	IGLC3	down	LAT2	down
	TTN	down	RPS25	down
	HLA-DRB1	down	CD79B	down
	LTB	down	RPL39	down
	FCER2	down	RPS2P5	down
	HLA-DOA	down	COX7C	down
	HLA-DMB	down	CYB561A3	down
	HNRNPA3	down	RIOK3	down
	RPL37A	down	ANXA4	down
	RPL22	down	LHPP	down
	MPEG1	down	FCMR	down
	CD22	down	TOMM7	down
	RPS29	down	ACTG1	down
	KMO	down	RPS24	down
	MT-CO3	down	RPL38	down
	IGLL5	down	FCRL1	down
	PSMB8-AS1	down	HNRNPA1	down
	COL19A1	down	RPL37	down
	RPL23A	down	HLA-DQA1	down
	FCRLA	down	ATP2B1	down
	HLA-DOB	down	ATP2A3	down
	WDFY4	down	MT-RNR1	down
	BCL11A	down	TMEM154	down
	RPL31	down	UBC	down
	LAT2	down	BIN1	down
	RPS25	down	MEF2C	down
	CD79B	down	RNF213	down
	RPL39	down	IL2RG	down
	RPS2P5	down	RPS27	down
	COX7C	down	ARHGDIB	down
	CYB561A3	down	ECHS1	up
	PFDN5	down	RYK	up
	FCMR	down	CXCR4	up
	TOMM7	down	SLC25A3	up
	RPS24	down	CCNI	up
	RPL38	down	IMP4	up
	PAX5	down	SLC25A37	up
	FCRL1	down	TMX4	up
	HNRNPA1	down	SYNE2	up
	RPL37	down	NAXE	up
	VAV3	down	GALK1	up
	CTCF	down	RRP7A	up
	HLA-DQA1	down	SMARCD1	up
	ABLIM1	down	UBE2E3	up
	ATP2A3	down	PRDX6	up
	MT-RNR1	down	NAPSB	up
	EAF2	down	SLK	up
	GAPT	down	HLA-H	up
	UBC	down	ROCK2	up
	MEF2C	down	IMPDH2	up
	RPS27	down	SQSTM1	up
	RYK	up	PTOV1	up
	ARRB2	up	WDR54	up
	KLHL2	up	LTBP4	up
	CXCR4	up	HAGHL	up
	MOB2	up	BTG1	up
	ID3	up	STK17A	up
	ARRDC2	up	CCNY	up
	SOD2	up	TPI1	up
	HMG20B	up	SLC25A1	up
	SYNE2	up	SLC25A5	up
	NAXE	up	FAM89B	up
	NOSIP	up	ATP5F1D	up
	UBE2E3	up	PRPF19	up
	TAF7	up	NDUFS8	up
	PRDX6	up	TUBB	up
	IMPDH2	up	MXD4	up
	PDCD5	up	YWHAQ	up
	PTOV1	up	PPM1K	up
	RBM17	up	HMGN3	up
	MRPS34	up	RCSD1	up
	PLP2	up	LSM4	up
	CCDC124	up	MRPL34	up
	BTG1	up	EBPL	up
	ATP6V0B	up	GATAD2A	up
	RING1	up	TSC22D3	up
	TPI1	up	PRXL2C	up
	YJU2B	up	GTF3A	up
	SLC25A1	up	METRN	up
	PCMT1	up	RP9	up
	SLC25A5	up	HP1BP3	up
	ATP5F1D	up	TUSC2	up
	EIF1	up	GSTP1	up
	MGST3	up	AHCY	up
	TUBB	up	TUBA1B	up
	YWHAQ	up	ZFP36L2	up
	RTN3	up	SHFL	up
	HMGN3	up	CYSTM1	up
	NPM1	up	YY1	up
	RCSD1	up	H1-3	up
	UQCRC1	up	SEPTIN7	up
	CDK2AP2	up	STUB1	up
	TAF10	up	TP53I13	up
	TSC22D3	up	NENF	up
	EZR	up	MIIP	up
	GTF3A	up	FTH1	up
	METRN	up	PAFAH1B3	up
	ACTR1A	up	STARD3	up
	BAG1	up	AFF4	up
	GCA	up	HNRNPA0	up
	NT5C	up	ZYX	up
	CIAO2B	up	PAWR	up
	UBE2L6	up	PSMD8	up
	CENPX	up	IRF7	up
	MYL6	up	SERP1	up
	TUSC2	up	CYC1	up
	GSTP1	up	LDHA	up
	OSBP	up	DPP7	up
	PHF1	up	ACADVL	up
	AHCY	up	ORAI1	up
	TUBA1B	up	CBX1	up
	ZFP36L2	up	SAT2	up
	EIF4A3	up	CAMLG	up
	SHFL	up	TSPAN33	up
	ARID5A	up	GBP2	up
	PIM1	up	KDELR1	up
	CYSTM1	up	PARP4	up
	H1-3	up	PSMD2	up
	SSRP1	up	SMCHD1	up
	STUB1	up	DNAJC1	up
	AP2M1	up	FKBP5	up
	FTH1	up	PARD6A	up
	STARD3	up	GPX4	up
	ZFP36	up	CCDC85B	up
	WARS1	up	TXNL1	up
	RSRP1	up	GABPB1	up
	TUBA1A	up	WSB1	up
	VIM	up	NELFB	up
	NAA50	up	VAT1	up
	IRF7	up	CSNK1A1	up
	AURKAIP1	up	ADRM1	up
	LDHA	up	EXOSC8	up
	DPP7	up	SLC25A39	up
	C1orf122	up	PRR14	up
	ACADVL	up	ATG3	up
	TALDO1	up	SURF2	up
	DUSP1	up	TXNIP	up
	HCFC1R1	up	TMEM205	up
	CAMLG	up	ADA	up
	GBP2	up	S100A11	up
	KDELR1	up	CCND3	up
	PARP4	up	ENSG00000226571	up
	BAD	up	HEBP2	up
	ICE1	up	CRTAP	up
	MPHOSPH8	up	STMN1	up
	PSMD2	up	CCR7	up
	DNAJC1	up	BCL7C	up
	FKBP5	up	PABPN1	up
	GPX4	up	SUCLG1	up
	CCDC85B	up	MRPL43	up
	PDE4D	up	C16orf74	up
	GNL1	up	ATP6V1F	up
	PRPSAP1	up	NDUFB10	up
	TGFB1	up	CCDC107	up
	GCHFR	up	PPP1R2	up
	VAT1	up	NUTF2	up
	MRPS26	up	TUBA4A	up
	TUFM	up	HMOX1	up
	SLC25A39	up	MYLIP	up
	TXNIP	up	TYROBP	up
	ALKBH7	up	RPLP0	up
	S100A11	up	PAXX	up
	CCND3	up	TRABD	up
	HEBP2	up	CCS	up
	SRSF8	up	H2AZ1	up
	NME4	up	SESN3	up
	STMN1	up	IFITM3	up
	BCL7C	up	ZMYND19	up
	GADD45B	up	ZNF580	up
	ISG15	up	MAF1	up
	LSM7	up	DDIT4	up
	YWHAB	up	SRSF7	up
	FKBP8	up	DANCR	up
	MRPL43	up	CDK2AP1	up
	ANXA2	up	TOX4	up
	STK24	up	TSPO	up
	TAX1BP1	up	SNX9	up
	BUB3	up	PURA	up
	NDUFB10	up	SAP18	up
	CCDC107	up	SMARCA4	up
	PGP	up	UBE2E1	up
	SIGIRR	up	CPNE3	up
	NUTF2	up	DNAJC21	up
	TUBA4A	up	WASH5P	up
	PPP1R15A	up	PSMB4	up
	MYLIP	up	ARF5	up
	GLO1	up	ISG20	up
	SCAPER	up	METTL26	up
	RPLP0	up	LIG1	up
	PAXX	up	HIF1A	up
	H2AZ1	up	TSEN34	up
	IFITM3	up	OTUD5	up
	ZNF580	up	OGFR	up
	EIF1B	up	STAU1	up
	METTL9	up	TRIM28	up
	NOP56	up	AP3S1	up
	UBE2R2	up	STOML2	up
	CLIC4	up	UBXN1	up
	PPP1R14B	up	NFATC2IP	up
	FAM136A	up	KMT2A	up
	EIF5	up	NSFL1C	up
	CAPNS1	up	HBB	up
	DANCR	up	MLF2	up
	SESN1	up	CDC37	up
	GTF2F1	up	CCNH	up
	MXI1	up	C1orf35	up
	TSPO	up	EIF2AK4	up
	SNX9	up	SPSB3	up
	SERPINB1	up	MSRA	up
	HPCAL1	up	STX10	up
	EMD	up	SRSF2	up
	LDAF1	up	LAMTOR4	up
	XPA	up	HERC5	up
	CCNG1	up	BACH1	up
	ATP6V0C	up	SRSF9	up
	CD63	up	GTPBP6	up
	CPNE3	up	TMEM219	up
	PSMA7	up	DRAP1	up
	DNAJC21	up	PKM	up
	AKR1B1	up	AUP1	up
	WASH5P	up	FLOT1	up
	PSMB4	up	GUK1	up
	ISG20	up	TMEM50A	up
	METTL26	up	PPM1G	up
	TNIP2	up	RNF149	up
	SNHG8	up	MCRIP2	up
	NUDT16L1	up	YBX3	up
	SOCS1	up	RNF130	up
	TSEN34	up	RUFY3	up
	DDX54	up	H3-3B	up
	TRIM28	up	CNPPD1	up
	GLRX5	up	MIF4GD	up
	NSFL1C	up	TIMM17B	up
	HBB	up	P4HB	up
	MLF2	up	OAZ1	up
	S100A10	up	TXN	up
	C1orf35	up	SDF2L1	up
	EIF2AK4	up	DEK	up
	MRPS2	up	S100A12	up
	GRINA	up	BTG1-DT	up
	SPSB3	up	GAPDH	up
	TMUB1	up	IFRD2	up
	STX10	up	ANKRD13D	up
	ANKRD12	up	PVT1	up
	DHRS4	up	ETV6	up
	HERC5	up	PPA1	up
	TMEM123	up	MAGED2	up
	TGIF1	up	ECI1	up
	SRSF9	up	MT2A	up
	CIB1	up	ZFAND2B	up
	DCXR	up	HINT1	up
	DRAP1	up	PGD	up
	ADPRM	up	SMAP2	up
	PKM	up	CUTA	up
	AUP1	up	ARL5A	up
	FLOT1	up	TYMP	up
	BNIP3L	up	SYNGR1	up
	AKT1	up	YPEL3	up
	GUK1	up	H1-4	up
	TMEM50A	up	RPS6KA3	up
	TUBB4B	up	GNPTG	up
	TFEB	up	PNPLA2	up
	YBX3	up	H1-2	up
	SARAF	up	S100A9	up
	ACD	up
	CNPPD1	up
	ARRDC1	up
	P4HB	up
	PGLS	up
	OAZ1	up
	HDGF	up
	GKAP1	up
	TXN	up
	NFKBIA	up
	DEK	up
	S100A12	up
	BTG1-DT	up
	PHB	up
	GAPDH	up
	PSME2	up
	GNA12	up
	REXO2	up
	JUN	up
	SHKBP1	up
	ECI1	up
	MT2A	up
	CAST	up
	CALM1	up
	CENPT	up
	ANP32B	up
	PGD	up
	SMAP2	up
	MAP7D1	up
	CUTA	up
	GPS2	up
	TMEM147	up
	MAD2L2	up
	STX4	up
	YPEL3	up
	SMIM29	up
	H1-4	up
	LMBR1	up
	SAT1	up
	TRADD	up
	PNPLA2	up
	MYADM	up
	S100A9	up
	BIRC3	up
