# Supplementary material for: Specific immune landscape of heatstroke distinguished from sepsis and aseptic inflammation
Source: Int J Med Sci. 2025 Feb 26;22(6):1450–64. doi: 10.7150/ijms.108212 (PMC11898847; doi:10.7150/ijms.108212)
Supplement: Supplementary file 1 — Supplementary materials and datasets. [file ijmsv22p1450s1.zip › dataset4-NK cells.xlsx]

## Sheet: DEGs in NK cells 
	DEGs in CD56dim and CD56bri NK cells
	CD56dim NK cells												CD56bri NK cells
	HS group vs. Con group				HS group vs. CPB group				HS group vs. Spesis group				HS group vs. Con group				HS group vs. CPB group				HS group vs. Spesis group
	Genename	p value	average log2FC	significance	Genename	p value	average log2FC	significance	Genename	p value	average log2FC	significance	Genename	p value	average log2FC	significance	Genename	p value	average log2FC	significance	Genename	p value	average log2FC	significance
	RERE	2.91813e-05	0.475647	up	RERE	0.00094144	0.430534	up	RERE	0.00452095	0.459235	up	TNFRSF4	0.00136021	0.622558	up	TNFRSF4	7.3776e-06	0.6935	up	CPTP	0.00920838	-0.670075	down
	PARK7	0.0016144	0.319151	up	LAPTM5	2.56404e-11	-0.610321	down	PARK7	0.00807316	0.268502	up	TNFRSF18	0.00165001	0.820637	up	TNFRSF18	0.00475798	0.957313	up	RERE	0.00140343	0.500507	up
	LAPTM5	7.93818e-09	-0.536952	down	SYTL1	3.33258e-09	-0.582683	down	LAPTM5	1.31554e-11	-0.788704	down	PARK7	0.00694211	0.405521	up	RERE	0.00270458	0.46852	up	LAPTM5	0.00152192	-0.561181	down
	SYTL1	0.000183194	-0.433377	down	UQCRH	0.000401084	0.318055	up	C1orf122	0.002329	0.549805	up	LAPTM5	0.00269674	-0.534656	down	LAPTM5	0.00110634	-0.643983	down	RPS6KA1	0.00991482	-0.602266	down
	TNFRSF1B	4.1513e-08	0.512765	up	FHL3	0.00540818	-0.306431	down	CAPZB	0.000968036	-0.297863	down	RPL22	1.36774e-07	-1.56957	down	PAFAH2	0.00683993	-0.696306	down	SYTL1	0.00140906	-0.84758	down
	RPL22	3.63942e-25	-1.33977	down	GNL2	6.38303e-05	0.260995	up	S1PR1	7.0389e-06	-0.768673	down	INPP5B	0.00106838	0.404611	up	SYTL1	0.00282412	-0.898863	down	TNFRSF1B	0.00762629	0.340134	up
	UQCRH	1.60923e-07	0.498377	up	CAPZB	0.00425821	-0.298088	down	PLEKHO1	0.000550571	0.451917	up	GADD45A	0.00457372	0.481337	up	INPP5B	0.00472469	0.619264	up	USP1	0.00157058	0.45058	up
	C1orf122	6.97623e-06	0.455592	up	SCP2	0.00143274	-0.410272	down	S100A8	7.24048e-23	-0.461375	down	DPYD	0.000478629	-0.782731	down	USP48	0.00171618	0.447779	up	PRPF38A	8.82179e-05	-0.523215	down
	TMEM35B	2.43973e-07	-0.612013	down	S1PR1	5.15423e-10	-0.638599	down	S100A9	2.81293e-25	0.602075	up	S1PR1	0.0013093	-0.770313	down	ERI3	0.00732888	0.420147	up	DNTTIP2	0.00414742	0.437134	up
	MICOS10	8.0705e-07	-0.590903	down	TENT5C	6.32682e-12	-0.816095	down	TPM3	0.000115111	-0.405843	down	TGFBR3	3.78985e-07	-1.30775	down	PRPF38A	0.00437059	-0.264487	down	TM2D1	0.00597536	-0.453835	down
	SMIM12	0.00837148	0.275903	up	RNF115	6.21822e-05	0.310655	up	S100A12	2.26157e-12	1.27581	up	GATAD2B	1.58087e-06	0.369132	up	DMAP1	0.00899503	0.541297	up	DPYD	0.000353777	-0.651698	down
	CAPZB	0.000710255	-0.307352	down	S100A8	2.23266e-85	3.19182	up	TNFAIP8L2	0.000383623	-0.564154	down	S100A8	3.69824e-18	2.97871	up	VAV3	0.000760478	0.692238	up	S1PR1	0.000298652	-0.700002	down
	JAK1	2.47115e-06	-0.368693	down	S100A9	2.5317e-104	3.93623	up	CD160	1.4273e-08	-0.985215	down	S100A9	2.20146e-35	3.11564	up	TGFBR3	2.32003e-05	-1.04662	down	TGFBR3	1.98088e-05	-1.20155	down
	DPYD	0.000693099	-0.320003	down	TPM3	7.62726e-05	-0.350354	down	FASLG	0.000863992	-0.538807	down	S100A12	3.25517e-06	1.47634	up	STRIP1	0.00536196	0.307456	up	GATAD2B	0.00499648	0.720886	up
	S1PR1	4.78684e-17	-1.02332	down	S100A12	1.22552e-38	1.91328	up	CD48	6.67611e-08	-0.728512	down	CD160	0.00182881	-0.98694	down	TENT5C	0.00212644	-0.997241	down	S100A9	2.72148e-05	0.84625	up
	TGFBR3	5.36903e-06	-0.568824	down	TNFAIP8L2	0.00103799	-0.406788	down	SH2D1B	2.49856e-06	0.560974	up	RCSD1	0.00369962	-0.658884	down	GATAD2B	0.000141325	0.719564	up	TPM3	0.001652	-0.313985	down
	BCAS2	3.24249e-05	0.271422	up	MPC2	0.00120234	0.284686	up	ENSG00000287978	2.19008e-10	0.785554	up	COPA	0.00372291	0.681982	up	S100A8	1.50053e-16	3.41914	up	S100A12	0.00257893	1.1583	up
	RNF115	4.37727e-05	0.338561	up	CD160	4.24468e-14	-0.941771	down	XCL1	0.000626627	-0.326194	down	AGO3	0.0091102	0.395317	up	S100A9	6.78383e-25	4.02806	up	RCSD1	0.00196485	-0.851593	down
	PLEKHO1	4.1006e-06	0.442842	up	MGST3	3.21001e-05	0.461897	up	PRDX6	3.49743e-06	0.709988	up	CREG1	0.00219239	0.525046	up	INTS3	0.00429299	0.69293	up	CD48	9.39832e-05	-0.884206	down
	S100A8	1.45487e-78	2.44761	up	FASLG	0.00747328	-0.361831	down	SELL	0.00585602	-0.625896	down	FCRL3	0.00114079	-0.91722	down	S100A12	0.000298198	1.56427	up	DCAF8	0.00295615	0.402496	up
	S100A9	3.27079e-90	2.94957	up	TPR	0.00478483	0.383285	up	SLAMF7	0.000263292	-0.595045	down	SOAT1	7.0086e-05	-0.333053	down	MGST3	0.00352451	0.525155	up	CACYBP	0.000157823	-0.538655	down
	TPM3	0.00109073	-0.296664	down	NIBAN1	6.40968e-06	0.442581	up	LPGAT1	0.0092063	0.381595	up	BTF3L4	0.00150981	-0.410216	down	RCSD1	0.00917246	-0.595405	down	GNPAT	0.00259397	0.700853	up
	CD2	1.1462e-22	-1.24523	down	ENSG00000287978	3.94244e-06	0.502335	up	NEK7	0.00247045	0.399198	up	SLAMF7	0.00479572	-0.792665	down	COPA	0.00065159	0.867699	up	TRAF3IP3	0.0038515	-0.892431	down
	S100A12	1.49835e-35	1.84453	up	RGS2	0.00258153	-0.417509	down	ENSG00000213058	3.47817e-20	-1.21653	down	NSL1	0.000859408	0.319955	up	AGO3	0.00116755	0.562987	up	NENF	0.00968037	0.494274	up
	TNFAIP8L2	0.000283314	-0.428275	down	XCL1	6.03517e-08	0.304448	up	HNRNPU	0.000765386	-0.42578	down	GALNT2	0.00887154	0.640845	up	CEP350	0.00128221	0.407003	up	NTPCR	0.000642015	0.542507	up
	MPC2	0.00019162	0.300913	up	CEP350	0.00395125	0.336764	up	PINK1	0.000596466	0.49992	up	TRAF3IP3	0.000753517	-0.848001	down	NSL1	0.00523806	0.42293	up	ENSG00000213058	0.00032728	-1.06286	down
	CD160	6.11545e-28	-1.45247	down	PRDX6	1.08455e-08	0.566352	up	FCRL6	0.000110968	-0.648908	down	NENF	0.00193646	0.506398	up	GALNT2	0.00937582	0.796299	up	PGD	0.00101565	0.958793	up
	ILF2	3.15512e-05	0.286464	up	SELL	0.00214197	-0.551456	down	RBBP4	0.000348741	-0.507874	down	PTPRC	0.000590717	-0.330541	down	NENF	0.00272434	0.5943	up	SNRPE	6.17988e-06	0.495874	up
	RCSD1	0.00153956	-0.404624	down	BTG2	0.00667325	-0.41612	down	SYNC	0.00144977	-0.452672	down	PRKAB2	0.000927683	0.544284	up	RAB29	0.00132782	-0.919685	down	KIAA2013	0.00926387	-0.414494	down
	XCL2	0.000230428	-0.403704	down	TMEM59	0.000119099	0.308121	up	FCER1G	4.76205e-17	-0.909995	down	RPL11	0.00335813	0.42385	up	HNRNPU	0.000170376	0.603731	up	S100PBP	0.00862379	-0.964288	down
	TPR	0.00300227	0.387827	up	CACYBP	0.00180372	0.283193	up	THEMIS2	0.000186577	0.607866	up	PITHD1	0.00050959	0.8536	up	PITHD1	0.00184067	0.720529	up	FCER1G	0.000123749	-0.900162	down
	SH2D1B	6.24983e-10	0.355879	up	SLAMF7	0.001202	-0.421202	down	CD247	5.78303e-06	-0.463912	down	PGD	1.06695e-05	1.16124	up	KRTCAP2	0.001429	0.312421	up	RPS8	2.89479e-05	-0.400465	down
	ENSG00000287978	1.77386e-10	0.605251	up	SUCO	0.00599162	0.361352	up	ATP6V0B	0.000546585	0.520126	up	SNRPE	0.00432483	0.415835	up	PGD	6.4072e-07	1.20969	up	LRRC47	0.00314836	0.474929	up
	PRDX6	8.12129e-15	0.767441	up	NEK7	2.88577e-06	0.341146	up	SH3BGRL3	3.43603e-10	-0.635964	down	PRPF38B	0.00401404	0.403075	up	IL12RB2	0.00407511	-0.860443	down	USP33	0.00026293	0.753315	up
	SELL	2.80173e-05	-0.737612	down	NUCKS1	0.000225173	-0.500247	down	FCGR3A	3.33282e-21	-1.07999	down	B4GALT3	0.00829576	0.371577	up	PRPF38B	0.0023934	0.34287	up	MAPKAPK2	0.00636479	0.690692	up
	FCRL3	2.29832e-08	-0.582801	down	RAB29	1.52781e-07	-0.469031	down	H3-3A	0.00805153	-0.45981	down	FCER1G	2.61446e-05	-0.692614	down	FCER1G	0.000216343	-0.73329	down	ENSG00000224114	0.00065616	-0.779013	down
	TMEM59	4.36669e-07	0.472346	up	CD244	0.00605848	-0.3278	down	LCK	6.15477e-05	-0.564568	down	STMN1	0.000263615	1.01514	up	STMN1	0.00893498	0.890111	up	SH3BGRL3	0.00815462	-0.525693	down
	CACYBP	0.000268176	0.303872	up	FCRL6	0.00152329	-0.434706	down	MARCKSL1	0.0022012	0.458736	up	LRRC47	0.000618233	0.441201	up	RPS27	0.000146618	-0.586407	down	FCGR3A	2.02856e-07	-1.42637	down
	SLAMF7	5.08401e-10	-0.766167	down	KRTCAP2	0.00163793	0.34761	up	DENND2D	0.000468229	-0.513253	down	RPS27	7.48333e-08	-0.913774	down	C1orf21	0.000207381	-0.701177	down	ENSA	6.51042e-05	-0.469968	down
	TRAF3IP3	3.91012e-07	-0.501173	down	PGD	3.99731e-05	0.431617	up	SERBP1	0.00143761	-0.477491	down	USP33	7.08656e-06	0.664108	up	USP33	0.000137674	0.934572	up	C1orf35	0.00343602	0.856671	up
	LPGAT1	0.00160769	0.371932	up	CCT3	5.36261e-05	0.283425	up	AK2	0.00459663	-0.419595	down	FUBP1	0.00740024	0.428414	up	CD247	0.00024575	-0.876966	down	WDR26	0.0061565	0.431793	up
	NENF	0.0056272	0.297002	up	GLUL	6.18468e-05	0.304785	up	CTSS	3.51019e-06	-0.602328	down	CD247	0.00550246	-0.614603	down	CD52	0.000225673	-0.978774	down	DENND2D	0.000316937	-1.12432	down
	PTPRC	5.16601e-12	-0.414663	down	TAGLN2	0.0044984	-0.287914	down	GBP1	0.00010906	-0.583752	down	CD52	1.04079e-05	-1.19631	down	FCGR3A	0.0014978	-0.845067	down	PARP1	0.00748361	0.296398	up
	RAB29	1.73919e-08	-0.515387	down	MIIP	0.000119838	0.418662	up	GBP4	0.00774566	-0.493171	down	H3-3A	3.1199e-09	-1.58628	down	PABPC4	0.00105221	0.812459	up	GPBP1L1	0.00267877	-0.487746	down
	CD244	1.92809e-07	-0.625028	down	FCER1G	9.89632e-13	-0.614711	down	FGR	6.62704e-13	-1.00427	down	PABPC4	0.00686649	0.685578	up	ENSA	0.000236119	-0.732546	down	GUK1	0.00241203	0.662772	up
	HNRNPU	0.00118546	-0.312254	down	STMN1	0.00010142	0.51688	up	SH2D2A	0.00881458	0.295027	up	ENSA	0.000207195	-0.690789	down	WDR26	0.00273885	0.331318	up	MIER1	0.000918774	-0.42955	down
	RPL11	4.85289e-15	0.481643	up	RPS27	8.55473e-12	-0.365818	down	CCDC28B	0.00426659	-0.427021	down	DENND2D	0.00663755	-0.674685	down	FGR	0.00236547	-0.756162	down	CAP1	0.00854979	-0.481825	down
	PITHD1	6.71921e-05	0.396533	up	C1orf21	4.76818e-09	-0.655301	down	SRP9	0.00162971	0.387113	up	GPBP1L1	0.00298165	-0.260791	down	MRPL37	0.00335605	-0.623955	down	CTSS	0.000350181	-0.931983	down
	FCRL6	6.9551e-16	-0.959372	down	C1orf43	0.00255508	-0.424731	down	RSRP1	0.00091195	-0.505997	down	GUK1	0.00401601	0.597497	up	ADAR	0.00551511	0.760644	up	GBP1	0.00132323	-1.06217	down
	PGD	0.000110331	0.363252	up	UTS2	0.00273075	0.384551	up	YY1AP1	0.00910749	-0.266397	down	CTSS	0.00429629	-0.787196	down	EFCAB14	2.296e-05	0.31136	up	GBP2	0.000420078	-1.08028	down
	CCT3	6.13891e-05	0.285648	up	CD247	1.7748e-30	-0.854066	down	EFHD2	2.34715e-05	-0.444899	down	GBP1	0.00622532	-0.804711	down	TARDBP	0.00804184	0.260528	up	GBP4	0.00627783	-0.826745	down
	GLUL	0.000404244	0.344875	up	ATP6V0B	1.27376e-06	0.398913	up	SSU72	0.0026726	0.434946	up	FGR	0.000778218	-0.879491	down	EXOSC10	0.00254552	0.557273	up	FGR	0.000775088	-0.864165	down
	MIIP	0.00137236	0.27902	up	MMP23B	6.85416e-09	-0.545016	down	S100A4	7.78909e-09	-0.357724	down	GNAI3	0.000611354	-0.26444	down	TMEM50A	0.00341878	-0.364401	down	GNAI3	0.000281594	-0.603359	down
	SYNC	0.00480749	-0.324455	down	FCMR	0.00927048	-0.333346	down	TXNIP	4.85765e-14	0.737576	up	EFCAB14	1.28524e-05	0.347931	up	HNRNPR	0.00302165	0.413448	up	MRPL37	0.000475889	-0.786052	down
	S100PBP	0.000142327	-0.320444	down	SH3BGRL3	9.41366e-26	-0.748897	down	IFI16	0.00458399	0.275607	up	SH2D2A	0.000777482	0.7255	up	SNAP47	0.0027433	0.54484	up	SSBP3	0.00744646	-0.623392	down
	FCER1G	8.90648e-12	-0.579863	down	CD52	1.16097e-12	-0.94519	down	LYST	0.00530823	0.503934	up	EXOSC10	0.000361187	0.484795	up	S100A10	0.00136245	0.317826	up	KIF21B	0.00109976	-0.818958	down
	STMN1	0.00083685	0.464803	up	FCGR3A	8.46195e-10	-0.59102	down	ARHGEF2	0.000435264	-0.574403	down	HNRNPR	0.000434497	0.798186	up	TRNAU1AP	0.000248335	0.371269	up	RSRP1	0.000313663	-0.525431	down
	THEMIS2	0.00197761	0.296375	up	ACBD3	0.000184648	0.316185	up	AKR7A2	0.000797834	0.519709	up	SNAP47	0.000443272	0.746749	up	SFPQ	0.00494384	0.698778	up	EFHD2	0.00526756	-0.800641	down
	RPS27	1.34695e-18	-0.65265	down	MCL1	8.53412e-08	0.509391	up	SMAP2	4.95993e-12	1.16247	up	S100A10	0.00501603	0.442346	up	EFHD2	2.37739e-10	-1.33506	down	CDC42	0.00295545	0.622865	up
	ATP2B4	8.58478e-05	-0.51758	down	JUN	4.56708e-06	-0.441398	down	HP1BP3	4.54391e-06	0.654471	up	EFHD2	2.24742e-09	-1.13505	down	TXNIP	2.96645e-15	1.59131	up	S100A4	5.2029e-05	-0.840069	down
	CD247	1.99273e-12	-0.547051	down	LCK	0.000329369	-0.409236	down	ATP5PB	0.000511684	-0.476708	down	TXNIP	2.44733e-07	0.789573	up	S100A11	1.51959e-05	0.861085	up	TXNIP	0.000230326	0.630015	up
	ATP6V0B	6.68987e-10	0.565409	up	MARCKSL1	4.25502e-05	0.279424	up	C1orf162	0.00644096	-0.463419	down	S100A11	9.64894e-07	0.37061	up	ZNF644	0.00178879	-0.685664	down	S100A11	0.00169311	-0.29521	down
	FCMR	4.88686e-07	-0.575934	down	PARP1	0.0040235	0.39103	up	SELENOF	0.00144862	0.301541	up	ZNF644	0.00144534	-0.763787	down	ALDH9A1	0.00172061	0.58072	up	PNRC2	0.00146124	-0.864709	down
	CD52	1.44156e-07	-0.741834	down	PRDX1	0.00996695	0.281041	up	TRAPPC12	0.00261209	0.323286	up	PIAS3	0.000479323	0.550561	up	PIAS3	0.00577038	0.834859	up	ZNF644	0.000160946	-0.90822	down
	FCGR3A	4.74557e-13	-0.650597	down	SERBP1	0.000106122	-0.440736	down	ADI1	0.00108928	0.34089	up	RHOC	4.20766e-05	-1.28245	down	RHOC	0.00218043	-0.95607	down	PRDM2	0.00653673	-0.302735	down
	H3-3A	1.01111e-38	-1.37686	down	UCHL5	0.00219381	-0.387242	down	ZFP36L2	1.09938e-29	1.25777	up	EDEM3	0.000670905	0.497224	up	SMAP2	8.92619e-13	1.6063	up	SMAP2	2.72364e-07	1.62215	up
	ACBD3	0.000145134	0.410625	up	AKR1A1	9.59187e-07	0.393633	up	TMSB10	8.93783e-29	-0.6198	down	SMAP2	1.43886e-14	1.63458	up	AURKAIP1	0.00048676	0.382317	up	AURKAIP1	0.000996049	0.35781	up
	MCL1	1.19118e-08	0.504827	up	CTSS	0.00531318	-0.265123	down	PLEK	1.44329e-21	-1.11785	down	AURKAIP1	0.00779172	0.579012	up	TFAP2E-AS1	0.00616544	-0.40786	down	GAS5	0.00138929	0.363228	up
	YBX1	0.00045092	0.275719	up	GBP4	2.16413e-06	-0.568271	down	EML4	0.00672611	0.479587	up	GAS5	0.00267361	0.577624	up	GAS5	0.00141138	0.430833	up	FOSL2	0.00432947	0.996319	up
	LCK	9.19699e-07	-0.538958	down	FGR	3.0702e-12	-0.791652	down	DUSP2	5.1017e-15	1.50681	up	IAH1	1.2382e-05	0.747514	up	IAH1	0.00143299	0.555014	up	ACYP2	0.000445704	-0.26653	down
	MARCKSL1	0.0023764	0.427342	up	UBE2Q1	1.86217e-06	-0.445458	down	ACTR3	4.3456e-05	-0.536487	down	FOSL2	0.00912856	0.623253	up	ZFP36L2	1.02455e-14	1.3783	up	ZFP36L2	1.00075e-17	2.01183	up
	DENND2D	3.10795e-06	-0.466296	down	EFCAB14	0.00139155	0.350054	up	NCK2	0.000400943	0.302666	up	ACYP2	0.000357503	-0.386986	down	LBH	0.000640402	-0.910402	down	LBH	0.000276635	-0.985679	down
	PARP1	0.0033641	0.370174	up	TRAF5	8.77661e-06	0.435708	up	PTPN18	0.00803311	-0.513872	down	COX7A2L	0.000402823	0.421289	up	ARHGAP25	0.000652548	-0.819077	down	TMSB10	6.21058e-14	-0.87542	down
	AKR1A1	4.1318e-06	0.268395	up	SH2D2A	2.08037e-07	-0.57433	down	CXCR4	1.14554e-29	1.92664	up	PCYOX1	0.000174164	0.468428	up	TMSB10	4.47017e-10	-0.748616	down	SPTBN1	0.00747472	0.857844	up
	AK2	0.000295469	-0.396636	down	RNF11	6.34382e-08	0.429984	up	MIR4435-2HG	0.000896493	-0.425393	down	NBAS	0.00316524	0.301529	up	SPTBN1	8.43959e-06	1.10316	up	YPEL5	0.000558974	0.374057	up
	CTSS	2.88433e-05	-0.455976	down	CCDC28B	1.62931e-05	-0.512149	down	GYPC	1.96374e-05	0.52169	up	ZFP36L2	4.58721e-31	1.76869	up	PLEK	2.08506e-06	-1.13231	down	PLEK	4.95842e-08	-1.53946	down
	GBP1	7.03191e-05	-0.423048	down	SRP9	0.00177085	-0.326372	down	ANKRD44	0.0019489	-0.563805	down	LBH	0.000315413	-1.00399	down	CRIM1	1.47058e-05	0.821454	up	RMND5A	0.000231063	0.308784	up
	GBP4	0.000559388	-0.423844	down	TNFRSF14	0.00559413	-0.34474	down	STK39	0.000442636	-0.62334	down	ARHGAP25	0.000373991	-0.836114	down	SF3B6	0.00229521	0.4825	up	EML4	0.000874895	1.26543	up
	FGR	9.7894e-26	-1.16267	down	EFHD2	6.7464e-27	-0.786795	down	BIN1	2.9019e-10	-0.97896	down	TMSB10	3.78505e-15	-0.806948	down	IMP4	0.00845136	0.540656	up	DUSP2	1.07733e-07	1.94943	up
	TRAF5	0.00854361	0.26622	up	ZRANB2	8.06756e-05	0.485745	up	STK25	0.00692069	0.30492	up	PLEK	4.29467e-07	-1.27564	down	ZC3H15	0.00094129	0.285533	up	PTPN4	0.00467012	-0.527848	down
	NAXE	2.28461e-06	0.336234	up	IER5	8.39421e-05	-0.407543	down	STAT4	0.000252617	-0.609972	down	CRIM1	0.00037088	0.721996	up	ARL4C	0.00223388	-0.656004	down	SNRNP200	0.00469783	0.262309	up
	SH2D2A	8.10163e-23	0.806718	up	SSU72	4.67703e-07	0.483857	up	STAT1	0.000178974	-0.699414	down	EML4	4.32444e-05	0.82057	up	RPL37A	0.000256285	-0.301918	down	CXCR4	1.99104e-09	2.37318	up
	RNF11	2.58175e-06	0.436571	up	MIB2	0.00385029	-0.274039	down	NMUR1	2.20249e-05	-0.673006	down	DUSP2	7.37688e-12	1.91101	up	MRPS5	0.00139786	0.900223	up	GYPC	0.000326443	0.906385	up
	EPS15	0.00472326	-0.279945	down	LBR	0.000235078	0.291634	up	CNPPD1	0.00904945	0.288969	up	SF3B6	0.00210824	0.330194	up	REL	0.00139554	-0.58976	down	RPL37A	0.0016098	-0.279957	down
	RPL5	2.8923e-06	0.327996	up	CDC42	7.52371e-09	-0.636058	down	ZFAND2B	0.000253044	0.498123	up	MCM6	0.00472221	0.604293	up	RETREG2	0.00330673	0.371871	up	BIN1	0.00215288	-1.00915	down
	SRP9	0.000126645	-0.431311	down	EIF2D	0.00298659	0.313485	up	MZT2B	0.000346359	0.493846	up	CXCR4	5.48123e-23	2.44322	up	CLASP1	0.000535446	0.553187	up	MRPS5	0.00198943	0.514538	up
	SRM	8.72081e-07	0.470313	up	S100A6	6.51265e-07	0.44776	up	MBD5	0.00743176	-0.372095	down	GYPC	5.98263e-05	0.751271	up	HNRNPA3	0.000366291	-1.08298	down	SLC66A3	1.94005e-06	-0.454094	down
	HNRNPR	0.000684743	0.360074	up	TMED5	0.000407218	0.312456	up	HSPE1	0.0093375	0.304317	up	RPL37A	0.000112402	-0.434775	down	PTMA	0.000860062	-0.392329	down	HNRNPA3	0.00201806	-1.03108	down
	THEM4	0.000987472	0.300543	up	LGR6	1.57344e-05	-0.554426	down	METTL5	0.00577678	0.320993	up	MRPS5	0.00173616	0.722922	up	ARID5A	0.00256981	-0.903718	down	DOCK10	0.00535713	-0.571881	down
	S100A10	9.80657e-07	0.465478	up	LIX1L	0.00523828	0.284624	up	HSPD1	5.13306e-13	1.56504	up	SLC66A3	1.12416e-05	-0.284216	down	ORC2	0.00121471	0.628204	up	SP140L	0.00433649	-0.689048	down
	EFHD2	1.89489e-16	-0.624231	down	TXNIP	1.83598e-62	1.3057	up	HNRNPA3	0.000254651	-0.598983	down	CEBPZ	0.0098887	-0.440938	down	NDUFB3	0.00200906	0.374646	up	LRRFIP1	0.00620926	-0.340395	down
	SSU72	1.90397e-10	0.588892	up	S100A11	3.32615e-16	0.759793	up	FAM136A	0.00243897	0.381864	up	WDSUB1	0.00292235	0.672733	up	GMCL1	0.00703604	0.415794	up	DCTN1	0.00136256	-0.865147	down
	MIB2	0.00204144	-0.272809	down	NUDC	2.09785e-06	0.475668	up	DCTN1	0.00448491	-0.266074	down	HSPD1	0.000125281	0.528448	up	PCBP1	6.43563e-05	-0.817775	down	RPS27A	0.00665097	0.396902	up
	LBR	1.64253e-05	0.347107	up	NRDC	2.13817e-05	0.452716	up	PSD4	0.000559727	-0.438419	down	HNRNPA3	0.000253468	-0.990335	down	TUBA4A	7.61165e-10	1.4693	up	IL18R1	0.00301181	0.656018	up
	CDC42	2.42737e-15	-0.862443	down	LYST	1.04245e-07	0.452871	up	TUBA4A	0.00940903	0.45729	up	DOCK10	0.000325021	-0.398029	down	AGFG1	0.00453918	0.805592	up	ORC2	0.00719864	0.577481	up
	S100A6	0.000138683	0.33582	up	RHOC	1.58463e-07	-0.555412	down	ZAP70	0.00251948	-0.389906	down	DCTN1	0.00534899	-0.666876	down	DYSF	0.00137658	0.775121	up	GMCL1	0.000258155	0.285121	up
	TXNIP	7.58849e-31	0.844415	up	EPRS1	0.00137768	0.394757	up	ZEB2	0.00223362	-0.429871	down	RPS27A	0.00709359	0.3739	up	IWS1	0.00888103	-0.591761	down	TUBA4A	0.000462718	1.19598	up
	S100A11	0.000246141	0.397597	up	ADIPOR1	4.16886e-05	0.35678	up	EEF1B2	0.00135983	0.380148	up	ORC2	6.0732e-05	0.637474	up	ALMS1	0.000721577	0.4933	up	UBXN4	0.00875053	-0.506479	down
	NUDC	8.15467e-09	0.481974	up	AKR7A2	7.60957e-05	0.389586	up	GNLY	2.97242e-10	-0.780862	down	TUBA4A	2.58789e-09	1.36012	up	MOGS	0.000431375	0.472136	up	MFF	0.00350678	0.362979	up
	NRDC	0.00723168	0.301147	up	PSMB4	2.54548e-08	0.552357	up	ENSG00000236213	3.48444e-06	0.574571	up	MFF	0.00605221	0.473817	up	MPV17	0.00089945	0.746487	up	CFLAR	0.000464747	0.469011	up
	CD55	2.25796e-05	0.430693	up	SMAP2	6.48249e-18	0.889736	up	LRRFIP2	0.0050265	0.354034	up	AGFG1	0.00696335	0.577175	up	ZEB2	0.00240026	-0.704493	down	RBMS1	0.00103014	-0.5929	down
	PIK3CD	7.01676e-05	-0.5229	down	HP1BP3	4.0829e-09	0.585183	up	EOMES	0.00219768	0.421053	up	DYSF	2.63985e-05	0.653114	up	ZC3H8	0.00510657	0.523219	up	DBI	0.00146291	-0.970162	down
	RHOC	1.69392e-15	-0.947555	down	ATP5PB	4.27273e-06	-0.522893	down	RPL14	0.00208816	0.301139	up	RTN4	0.000522905	0.496474	up	NDUFS1	0.00380432	0.621143	up	MPV17	0.00274009	0.595335	up
	MACF1	1.34718e-05	-0.49669	down	C1orf162	0.000546729	-0.445563	down	SENP7	0.000496192	-0.584978	down	THAP4	0.00260669	0.42852	up	USP39	0.000183953	0.357676	up	ZEB2	0.00297725	-0.917618	down
	ADIPOR1	0.0021704	0.357768	up	ENSG00000286640	2.84457e-07	-0.483875	down	NR1D2	2.07528e-05	0.347818	up	RBMS1	0.0028597	-0.615028	down	GNLY	3.73536e-07	-0.886672	down	VAMP5	0.000365453	0.40216	up
	AKR7A2	2.70812e-05	0.41582	up	GAS5	4.14225e-08	0.53956	up	ARL6IP5	0.000791269	-0.334404	down	CUL3	0.0042993	0.585397	up	GCC2	0.00610304	0.745565	up	RNF181	0.000175005	0.827383	up
	PSMB4	6.16864e-07	0.613615	up	PPP1CB	0.00176865	0.358326	up	B4GALT4	0.000950252	0.489445	up	ZAP70	6.99614e-05	-0.890549	down	IL18RAP	1.87752e-05	-0.67531	down	GNLY	0.00321314	-0.659246	down
	SMAP2	3.56558e-25	1.0227	up	FOSL2	0.000350674	-0.505648	down	MSL2	0.000595108	0.51108	up	ZEB2	0.000230278	-0.890777	down	RFTN1	0.0067293	0.495852	up	CHCHD5	0.0091071	-0.445428	down
	HP1BP3	1.14202e-09	0.607987	up	ZFP36L2	2.97647e-33	0.990125	up	APPL1	0.00645355	0.409351	up	NDUFS1	0.00121573	0.299743	up	TOMM70	0.00159444	0.658095	up	CYTOR	0.00790532	-0.262813	down
	C1orf162	5.61595e-05	-0.476775	down	TMSB10	4.71015e-50	-0.618203	down	PPM1L	0.0064703	-0.284346	down	EEF1B2	0.00488863	0.412655	up	LRCH3	2.98941e-05	0.532616	up	STT3B	0.000117151	0.481974	up
	AURKAIP1	0.00141758	0.383211	up	SPTBN1	4.29614e-07	0.511014	up	SIAH2	0.00486799	0.367098	up	AAMP	0.00516987	0.627739	up	PPP1R2	0.00246522	0.929922	up	PDCD6IP	0.000100928	0.395023	up
	SRSF11	0.00292754	0.290707	up	PLEK	1.43434e-12	-0.641872	down	ATP1B3	0.00703353	0.417426	up	USP39	0.0029717	0.489728	up	CD96	0.0057703	-0.745469	down	MRPS25	0.00188151	-0.342859	down
	ENSG00000286640	4.75191e-08	-0.530094	down	TMEM131	0.00388925	0.266537	up	SERP1	2.39017e-06	0.574082	up	GNLY	6.07785e-06	-0.701222	down	PCNP	0.00625878	0.324856	up	TBC1D23	0.00689103	-0.304433	down
	GAS5	7.41795e-08	0.530604	up	RNF149	5.87628e-05	0.429318	up	CHST2	0.00476019	-0.432195	down	GCC2	0.00641879	0.680465	up	DALRD3	0.00156826	0.656727	up	TNFSF10	0.00997329	-0.587815	down
	ADI1	0.000207619	0.311883	up	LAPTM4A	9.29479e-06	0.294299	up	KLHL24	0.00277194	0.499606	up	LIMS1	0.00225791	-0.666707	down	TIGIT	0.00685114	-0.8121	down	SLC25A36	0.000104838	0.707261	up
	COX7A2L	0.00199849	0.350023	up	UBXN2A	0.00261411	0.335863	up	GK5	0.000259531	0.476771	up	IL18RAP	0.000479455	-0.451801	down	CX3CR1	1.48827e-08	-1.76592	down	TNIK	0.00308207	0.48911	up
	ZFP36L2	7.7175e-50	1.14041	up	DUSP2	7.16711e-05	-0.564298	down	ARF4	0.00460701	0.437644	up	LINC00299	0.00821576	-0.536648	down	WDR48	0.00699939	0.463427	up	CCDC50	0.00520994	-0.572419	down
	ARHGAP25	7.58343e-06	-0.530919	down	PTPN4	0.000513514	-0.394311	down	CD96	0.000382071	-0.334977	down	TBC1D5	0.00523314	-0.611851	down	CCDC66	0.00837808	0.509812	up	FYTTD1	0.000858583	0.707894	up
	TMSB10	2.88726e-53	-0.700411	down	ZC3H15	6.97792e-06	0.516484	up	GYG1	0.00219385	0.48776	up	RPL14	0.000399951	0.489756	up	TFDP2	0.00218214	-0.742325	down	PPP1R2	2.3763e-05	0.779993	up
	PLEK	2.42424e-17	-0.771597	down	CXCR4	5.69541e-05	0.295451	up	RPL24	0.000119362	0.408165	up	MRPS25	0.00878155	-0.290252	down	RPL29	0.000787133	-0.282199	down	CX3CR1	2.91598e-07	-1.88162	down
	RNF149	2.74779e-07	0.50038	up	ARL4C	1.75524e-17	-0.771753	down	DALRD3	0.00658718	0.418837	up	SMARCC1	0.00936015	0.503423	up	IMPDH2	0.00289096	0.751793	up	XPC	0.0012739	0.827773	up
	LAPTM4A	1.17544e-10	0.55483	up	CYTIP	0.000806246	0.383687	up	CX3CR1	1.40773e-35	-1.72207	down	DENND6A	9.99969e-05	0.346119	up	XRN1	0.00602732	-0.657559	down	NBEAL2	0.00936333	-0.611895	down
	UBXN2A	0.000312447	0.335898	up	SP100	0.000488495	0.345295	up	CNBP	0.000145431	0.46821	up	TOMM70	3.13251e-05	0.574905	up	GPX1	0.000159808	0.79057	up	ARHGEF3	0.00312803	-0.928921	down
	EML4	0.00431091	0.376588	up	BIN1	1.18253e-13	-0.904933	down	ARHGEF3	0.000342313	-0.539574	down	PPP4R2	0.00983786	0.553851	up	SS18L2	0.00150773	0.440305	up	ZNF148	0.00189343	-0.913261	down
	DUSP2	3.96676e-32	1.48526	up	CCDC93	7.01187e-07	0.456137	up	CISH	0.000321784	-0.641363	down	ATP1B3	8.33629e-06	0.9691	up	TOP2B	0.00804214	0.704792	up	IMPDH2	0.000673645	0.954106	up
	ACTR3	0.00014437	-0.404917	down	MRPS5	1.27296e-05	0.435669	up	RYK	0.000539754	0.507751	up	DHX36	0.00209129	0.447867	up	CLASP2	0.000434347	0.427882	up	XRN1	0.000766943	-0.758099	down
	PTPN4	6.36839e-06	-0.532472	down	NR4A2	3.17532e-13	-0.353077	down	TWF2	0.00101022	-0.302759	down	ATR	0.000894281	0.460398	up	SEC61A1	5.0791e-05	0.325217	up	ANAPC13	0.00486024	-0.666204	down
	ZC3H15	0.000120176	0.400124	up	STAT4	3.40246e-07	-0.64022	down	RPL39L	0.00646815	0.260619	up	GOLIM4	0.00794652	0.567962	up	RPSA	0.00942367	-0.36138	down	PXK	0.00486024	-0.733229	down
	CXCR4	2.76727e-79	2.19152	up	AUP1	2.92201e-07	0.564563	up	IMPDH2	0.00187505	0.548451	up	DALRD3	0.000793073	0.795509	up	AP2M1	0.0010299	0.396348	up	MKRN2	0.00709196	0.418566	up
	ARL4C	1.87028e-07	-0.385324	down	REL	0.00205003	-0.371432	down	CAPN7	0.000879316	0.314898	up	CX3CR1	1.53495e-10	-2.09714	down	NCBP2AS2	0.00938903	0.635787	up	FLNB	0.000779878	0.842795	up
	GYPC	8.1906e-16	0.699017	up	STAT1	0.00734128	-0.377904	down	ARPC4	0.00219328	-0.426036	down	XPC	0.00102249	0.648738	up	SPON2	0.00248128	-0.713181	down	MAP4	0.00629288	-0.564292	down
	ANKRD44	1.81422e-11	-0.794376	down	ANKZF1	9.16471e-07	0.399689	up	CAMP	0.000163067	-0.615312	down	CYB561D2.1	0.00780252	-0.573786	down	MCUB	0.00220603	-0.802043	down	LPP	0.00836676	-0.27493	down
	RPE	0.00100131	-0.380094	down	PPM1G	5.70847e-06	0.322056	up	LTF	2.56333e-10	-0.993146	down	IMPDH2	0.00383655	0.802556	up	PGRMC2	0.00184529	0.668087	up	HCLS1	0.00532624	-0.883204	down
	STK39	0.00894085	-0.359464	down	MBD5	0.00611243	-0.293444	down	IFRD2	3.28e-05	0.315877	up	GPX1	2.51651e-05	1.04998	up	RPS3A	0.00470305	-0.263454	down	AP2M1	0.00557109	0.518946	up
	BIN1	6.06134e-07	-0.622816	down	WDSUB1	7.88094e-06	0.415453	up	MBNL1	0.00483146	-0.368761	down	SS18L2	0.000439544	0.377701	up	PPM1K	6.79668e-05	0.272493	up	TRMT10C	0.00198099	0.643495	up
	CCDC93	0.00011474	0.41116	up	CD8A	4.3819e-15	-1.15955	down	LPP	6.12141e-08	-0.473103	down	UQCRC1	0.00199953	0.429602	up	PLRG1	0.00402819	-0.697859	down	FAM162A	0.00486806	0.324856	up
	MRPS5	8.41671e-05	0.419762	up	UBE2F	2.20148e-05	-0.395027	down	H1-10	7.11343e-12	1.38871	up	SATB1	2.9819e-05	0.303623	up	MAP9	0.000158135	0.604477	up	DTX3L	0.00178589	-0.577347	down
	STAT4	8.20916e-11	-0.778884	down	CLASP1	0.00159356	0.390591	up	NCBP2AS2	0.000408985	0.537661	up	TOP2B	0.0064892	0.340867	up	CDKN2AIP	0.00693958	0.34569	up	THUMPD3-AS1	1.81678e-05	0.738574	up
	WDR54	0.00386702	0.329345	up	HSPD1	4.1032e-58	2.16891	up	SPON2	1.50029e-06	-0.476354	down	PLXND1	0.00938272	0.500391	up	AREG	5.24906e-06	1.81201	up	WDR1	0.000246198	-0.978318	down
	AUP1	1.41312e-11	0.588572	up	NFE2L2	0.00183551	-0.419065	down	HOPX	8.63932e-05	-0.463693	down	HCLS1	0.00387753	-0.726281	down	FGFBP2	0.000273455	-0.889987	down	SPON2	0.000139924	-1.13755	down
	STAT1	7.49055e-06	-0.60437	down	HNRNPA3	1.01103e-05	-0.512231	down	SEC24B	0.00181334	0.421303	up	CDV3	0.00498031	0.409716	up	NOA1	0.000372466	0.701409	up	HOPX	1.34306e-07	-1.25066	down
	NMUR1	5.17791e-09	-0.712501	down	MTHFD2	0.000798698	0.313206	up	RPS3A	7.73404e-05	0.410867	up	DTX3L	0.0079127	-0.649181	down	HSD17B11	0.000416572	0.566191	up	H2AZ1	0.00070924	0.615483	up
	SP140	0.00267801	-0.384397	down	RAMP1	8.12457e-19	-0.906925	down	SRP72	0.00724832	-0.488765	down	TNIP2	7.41152e-05	0.927442	up	HERC5	0.000347636	1.00536	up	SEC31A	0.0056348	-0.519167	down
	PPM1G	0.000195317	0.320982	up	PSD4	0.0020033	-0.271292	down	PPM1K	0.0065888	0.492234	up	SPON2	5.1896e-05	-0.981593	down	RPL34	9.75328e-05	-0.533386	down	PGRMC2	0.000142677	0.506096	up
	MBD5	0.00591499	-0.350131	down	PTRHD1	6.8485e-06	-0.497949	down	AREG	7.75564e-06	1.23303	up	HOPX	4.3168e-06	-0.895737	down	SCARB2	0.00263105	0.506669	up	RPS3A	0.00135234	0.512514	up
	CD8A	2.47004e-07	-0.746779	down	LRPPRC	0.00151086	0.271872	up	TXK	6.6822e-05	-0.68584	down	OCIAD2	0.00615074	0.523864	up	ENSG00000170846	0.00282139	0.514582	up	CCNG2	0.00721479	0.504859	up
	BABAM2	0.000343267	-0.406432	down	TIA1	0.00606486	0.294547	up	FGFBP2	0.000855012	-0.320931	down	H2AZ1	1.18711e-07	0.919826	up	ELF2	8.51018e-05	0.350062	up	AREG	3.12248e-09	2.81539	up
	HTRA2	0.00748631	0.271762	up	TUBA4A	5.39191e-11	0.653128	up	CCNI	6.37217e-05	0.474869	up	PPA2	0.000225537	0.356128	up	IL7R	1.06432e-09	2.43131	up	FGFBP2	0.004368	-0.763971	down
	HSPE1	2.10745e-05	0.296095	up	UBXN4	0.00262677	0.359671	up	HERC5	3.63467e-08	0.623334	up	SEC31A	0.00701119	-0.388563	down	GZMA	2.96762e-10	-1.30404	down	NOA1	0.00377769	0.678735	up
	METTL5	0.000604735	0.37605	up	AGFG1	8.50208e-08	0.404613	up	ATP8A1	0.00501289	0.270844	up	PGRMC2	0.00266736	0.626172	up	SNX2	0.00551658	0.263821	up	IGFBP7	0.00412181	-0.854175	down
	HSPD1	4.82644e-66	2.08487	up	RAB10	2.864e-06	0.546856	up	HNRNPDL	6.58883e-06	0.612908	up	CDKN2AIP	0.00116346	0.575445	up	SNX18	0.00919341	0.332564	up	HSD17B11	0.0003583	0.633038	up
	HNRNPA3	5.60482e-11	-0.752231	down	IKZF2	1.37537e-06	-0.562609	down	SNHG8	0.000478306	0.535873	up	AREG	2.19751e-23	3.06477	up	DELE1	0.000412577	-0.331355	down	MFSD10	0.00455896	0.630117	up
	FAM136A	0.00125244	0.375277	up	MAP3K2	0.00204744	-0.406587	down	MED10	3.21116e-05	0.401035	up	ABCE1	0.00165701	0.616418	up	STING1	0.00124868	0.539375	up	SLC39A8	0.00606475	0.66604	up
	WIPF1	0.00111545	-0.318952	down	ROCK2	0.00588154	0.355686	up	VCAN	9.05489e-13	-0.783428	down	NOA1	0.000577688	0.677506	up	CCNG1	0.00752146	0.796133	up	UBE2D3	0.00657078	-0.646357	down
	MTHFD2	0.000150846	0.386743	up	PMS1	8.26983e-05	0.366577	up	CCNH	0.000130879	0.429057	up	BBS7	0.00419907	0.645236	up	RNF130	2.98695e-07	1.57976	up	MAN2B2	0.00343193	0.706407	up
	RAMP1	5.78841e-07	-0.289582	down	ITSN2	0.00078925	0.383372	up	GZMA	1.24152e-13	-0.687072	down	HERC5	0.00164284	0.871847	up	PARP8	3.52343e-07	1.24548	up	ANKRD17	0.00290751	-0.346494	down
	PSD4	1.23071e-06	-0.494102	down	CFLAR	4.59665e-07	0.414843	up	ERAP2	0.000322079	-0.364347	down	PLAC8	0.00715128	-0.502639	down	PAIP2	0.00669268	-0.416571	down	ZFR	0.000808973	-0.294084	down
	RPS27A	3.98345e-13	0.358979	up	DBI	0.00683792	-0.324127	down	STK10	0.00315429	-0.432028	down	RPL34	6.25741e-07	-0.723407	down	LCP2	0.000821908	-0.642478	down	VCAN	0.00253408	-0.490542	down
	AAK1	0.00414823	-0.332861	down	ZAP70	1.54024e-06	-0.487902	down	NDFIP1	0.00311024	0.441177	up	STX18	0.00105051	0.703438	up	CEP120	0.00223165	0.518173	up	CENPK	0.00642636	-0.483837	down
	TUBA4A	5.07065e-12	0.727402	up	ZEB2	0.00340277	-0.306942	down	GNPDA1	0.00371121	0.493845	up	ENSG00000170846	0.00278214	0.707692	up	CLINT1	0.00715175	-0.515359	down	IL7R	1.62284e-06	2.53209	up
	UBXN4	0.00148015	0.326444	up	CTDSP1	0.00409239	-0.37987	down	ANXA6	0.000888032	-0.523335	down	ELF2	0.000114654	0.51928	up	SAR1B	0.000335456	0.371816	up	ATG12	0.00269524	0.263848	up
	AGFG1	0.000261325	0.331008	up	GNLY	6.34393e-61	-1.48964	down	DNAJC21	0.00348474	0.319581	up	ICE1	0.000290039	0.847493	up	SRFBP1	0.000421464	0.766704	up	UBE2B	0.00992824	0.303084	up
	IKZF2	0.00772668	-0.298157	down	ENSG00000236213	7.16892e-11	0.664951	up	RNF130	0.000600183	0.664156	up	RPL37	2.61094e-05	-0.409338	down	CNOT8	0.00129054	0.550886	up	SLC25A46	0.00486024	-0.637933	down
	ROCK2	0.00454698	0.335423	up	CYTOR	0.000687181	0.411595	up	SQSTM1	2.72205e-08	0.666922	up	GPBP1	0.000961003	0.471884	up	CLTB	0.00189603	0.712231	up	PHAX	0.000521373	-0.351614	down
	ACTR2	0.000222629	-0.424257	down	MAP4K4	0.000744628	0.415791	up	PHYKPL	0.00197851	-0.526549	down	IL7R	3.74794e-14	2.39072	up	HMGCR	0.00244747	0.462805	up	TCF7	0.00475192	1.02803	up
	DBI	0.00112935	-0.356559	down	LRRFIP2	0.0052452	0.364233	up	PARP8	0.000865644	0.449405	up	GZMA	2.26578e-10	-1.3917	down	KDM3B	2.43794e-05	0.942302	up	GZMA	7.28317e-09	-1.57681	down
	ZAP70	1.95845e-07	-0.504564	down	EOMES	6.56692e-05	0.505391	up	HARS2	0.00447657	0.371716	up	PIK3R1	7.49676e-06	0.760207	up	IRF1-AS1	0.00137195	-0.846293	down	ERAP2	0.000193805	-0.486731	down
	ZEB2	1.64884e-07	-0.569734	down	RPL14	2.21721e-09	0.389275	up	LCP2	2.24457e-07	-0.72734	down	ANXA6	4.94128e-05	-0.812401	down	IRF1	3.54032e-06	-1.27872	down	PIK3R1	3.85642e-05	1.15114	up
	EEF1B2	5.55303e-09	0.47695	up	CBLB	0.00310413	0.350523	up	MGAT1	0.0019454	0.357555	up	ETF1	4.865e-05	0.592709	up	PRRC1	0.00419892	0.382138	up	STK10	0.00722425	-0.715163	down
	AAMP	0.000345779	0.283862	up	HEG1	0.000482653	-0.41424	down	TARS1	4.07794e-05	0.282231	up	STING1	0.00710987	0.278331	up	CLK4	0.000452515	0.844383	up	ANXA6	0.000318197	-0.847179	down
	TMBIM1	0.00134575	0.330479	up	NR1D2	0.00828272	0.289248	up	CAMLG	0.00112411	0.513185	up	CCNG1	0.000902292	0.8624	up	CD74	3.84241e-12	-1.70481	down	LINC00847	0.00891549	0.497478	up
	GNLY	3.37198e-48	-1.32142	down	APPL1	0.00439295	0.404673	up	NPM1	0.000614517	0.405606	up	DNAJC21	0.00348765	0.605758	up	DEK	0.00653921	0.461206	up	CXXC5	0.000624632	0.623079	up
	ERLEC1	0.000581002	0.411786	up	FNDC3B	6.40362e-06	0.36111	up	FYB1	2.90965e-07	-0.867985	down	RNF130	1.96633e-08	1.22125	up	HLA-A	1.50317e-09	-0.552051	down	DELE1	0.00118674	-0.416365	down
	ENSG00000236213	4.26557e-06	0.350385	up	SERP1	2.37278e-15	0.733895	up	IRF1-AS1	0.00203452	-0.573977	down	PARP8	5.36842e-07	0.841376	up	SRPK1	0.00931755	0.818369	up	BOD1	0.00309996	0.649461	up
	MAP4K4	0.000458865	0.301922	up	CHST2	0.000253358	-0.480766	down	IRF1	4.56135e-08	-0.772764	down	CCDC127	0.00588745	0.535257	up	SRSF3	0.000721326	-0.944518	down	CNOT6	0.00252869	-0.739945	down
	STT3B	0.000561119	0.406979	up	GK5	0.000328365	0.285743	up	TRIM52	0.0043985	-0.385495	down	NHP2	0.000257547	0.574616	up	ATG5	0.00464482	0.682848	up	ZFYVE16	0.00855686	0.46827	up
	LRRFIP2	1.05858e-05	0.491289	up	TTC14	0.00483921	0.372823	up	TAF7	5.68364e-05	0.598381	up	LCP2	1.10827e-06	-1.13486	down	HEBP2	0.00434061	0.518664	up	CCNG1	0.00682561	0.691518	up
	CMC1	0.000315789	0.30915	up	RAP2B	3.58581e-06	-0.59824	down	HNRNPA0	0.00294412	0.439781	up	ATOX1	0.00477231	0.491113	up	SAMD3	5.84786e-06	-1.09993	down	RNF130	2.4383e-05	1.42705	up
	RPL14	4.75731e-24	0.619172	up	CD96	0.000146278	-0.424955	down	DUSP1	5.70569e-05	0.85115	up	SRFBP1	0.000356974	0.760674	up	QKI	0.00663712	0.522311	up	PARP8	7.25697e-05	1.06066	up
	TUSC2	0.00616007	0.363835	up	U2SURP	0.00570081	0.369996	up	CD74	1.50198e-08	-0.710414	down	ADRB2	0.00218102	-0.549962	down	HLA-F	0.000442314	-0.77775	down	LCP2	9.14178e-06	-1.02027	down
	NUP210	0.00864718	-0.341665	down	DALRD3	8.12203e-07	0.376941	up	JARID2	0.00539734	0.36774	up	CDC42SE2	0.00750097	-0.616491	down	C6orf89	0.00446617	-0.319902	down	ADRB2	0.00164251	-0.639132	down
	MAPKAPK3	4.40836e-05	0.273891	up	CX3CR1	3.63572e-35	-1.44198	down	HLA-A	2.74199e-12	-0.379472	down	CLTB	3.90136e-05	0.919381	up	MRS2	0.00447442	0.579749	up	CLTB	0.00142461	0.863133	up
	SPCS1	4.9703e-06	0.372539	up	PSMD2	0.00409329	0.306725	up	MYLIP	0.000939809	0.518228	up	CANX	0.000973988	-0.907822	down	FAM120B	0.00916959	-0.549559	down	FYB1	0.00243605	-0.898782	down
	HEG1	0.000586554	-0.407266	down	RYK	6.72656e-06	0.463231	up	SMIM29	0.00601949	0.367449	up	KDM3B	0.00153446	0.794756	up	FKBP5	2.69898e-06	1.33016	up	CANX	0.000902949	-0.987393	down
	MSL2	2.07376e-07	0.376563	up	APEH	0.000136511	0.350156	up	HMGA1	0.00251192	0.431652	up	IRF1	0.00643581	-0.759886	down	H1-4	0.00317638	0.921416	up	IRF1	0.00103318	-0.917984	down
	PPM1L	0.000112239	-0.450914	down	EIF4A2	0.000285729	0.358118	up	PRDM1	0.000143348	0.54074	up	NSD1	0.00131885	0.695945	up	C6orf47	0.00954907	0.393166	up	PRELID1	0.00439604	-0.303649	down
	SIAH2	0.000102593	0.439303	up	RPL39L	8.93641e-06	0.363693	up	CD164	0.00478182	-0.429024	down	CCNJL	0.00694474	0.318362	up	HLA-DMA	0.00684376	-0.343766	down	AP3B1	0.00296967	-0.336003	down
	TNFSF10	9.06366e-05	-0.285593	down	PAK2	0.00851995	0.334119	up	HSP90AB1	7.2177e-05	0.32312	up	HNRNPA0	0.00984812	0.507148	up	SNHG32	0.00963901	0.559761	up	IK	0.00132855	-0.48572	down
	ATP1B3	5.43989e-05	0.451941	up	IMPDH2	2.65026e-08	0.449694	up	ENPP4	0.00199932	-0.467831	down	IK	0.00538981	-0.345511	down	TFEB	0.000630786	0.521146	up	DUSP1	0.00653013	1.0727	up
	SERP1	2.304e-14	0.682772	up	CGGBP1	0.00963035	0.275174	up	SCML4	0.00620649	-0.475171	down	CREBRF	4.26478e-05	0.311731	up	HLA-E	1.31324e-10	-1.07771	down	CWC27	0.00269486	-0.303225	down
	RAP2B	0.000225493	-0.493169	down	GPX1	2.67786e-06	0.474473	up	VTA1	0.00883578	-0.286378	down	ERGIC1	0.00193108	0.376156	up	PPP1R10	0.000757072	0.730557	up	CD74	4.65728e-08	-1.65633	down
	CD96	1.30125e-05	-0.406362	down	SACM1L	0.000206465	-0.394963	down	MAN1A1	0.00709943	0.321324	up	CD74	1.23814e-11	-1.43444	down	GPSM3	0.0032152	-0.803819	down	SSR1	0.000251282	-0.41411	down
	GYG1	0.000241916	0.265048	up	CAPN7	0.00793624	0.275264	up	NDUFAF4	0.000951501	0.484379	up	DEK	1.86205e-05	0.751259	up	PSMG4	0.00706078	0.771171	up	HLA-A	8.297e-08	-0.477413	down
	RPL24	1.33505e-08	0.412009	up	IFRD2	0.00203753	0.308785	up	SF3B5	0.00217098	0.377988	up	HLA-A	0.000245538	-0.338289	down	BTN3A2	1.75472e-05	-1.34779	down	TPMT	0.00570335	-0.348239	down
	DALRD3	1.29217e-06	0.439833	up	LPP	8.89628e-06	-0.343414	down	SAMD3	0.00283969	-0.560459	down	SRPK1	1.02992e-05	0.88669	up	SYTL3	7.24936e-06	1.05997	up	SRPK1	0.00394191	0.71615	up
	CX3CR1	1.12235e-56	-1.67394	down	H1-10	1.6293e-23	1.37321	up	RIPOR2	5.68875e-06	-0.690235	down	HMGA1	0.00113752	0.727815	up	H4C3	0.00170946	0.525461	up	PHIP	0.00967292	0.289011	up
	NGLY1	3.69819e-08	0.268807	up	TKT	4.92666e-06	0.488749	up	SERPINB9	0.00167342	-0.31814	down	RUNX2	0.00259252	0.382267	up	HLA-DPB1	0.00808758	-0.801692	down	MDN1	0.000789236	0.285264	up
	PSMD2	1.06295e-05	0.439021	up	ABCF3	3.58176e-06	0.327142	up	HLA-F	2.91153e-05	-0.615994	down	SRSF3	0.00104451	-0.937111	down	HLA-C	7.9035e-20	-0.956491	down	UBE2J1	4.21306e-05	0.600376	up
	ARHGEF3	1.53447e-08	-0.667955	down	RBM6	0.00783504	0.362217	up	SFT2D1	0.000298089	-0.623614	down	UBE2J1	2.31284e-05	0.895193	up	HLA-H	0.00155654	0.666751	up	HEBP2	0.00996221	0.558803	up
	RYK	1.13031e-05	0.456785	up	SRPRB	4.44566e-05	0.433638	up	REPS1	0.00604611	0.323371	up	ATG5	0.000395762	0.56081	up	HLA-DPA1	0.0021691	-0.866527	down	SAMD3	3.62207e-05	-1.16535	down
	PLSCR1	0.00502625	0.307181	up	TBC1D14	0.000198197	0.41212	up	FKBP5	9.91877e-07	0.671247	up	SAMD3	6.10713e-06	-1.20673	down	HLA-DQB1	0.00498607	0.310002	up	QKI	0.000104177	0.952119	up
	IMPDH2	1.31488e-07	0.380454	up	SPON2	1.15317e-07	-0.31205	down	H1-4	0.00121479	0.527732	up	FYN	0.00354835	0.45387	up	BAK1	0.00566716	0.521964	up	PNRC1	0.00906408	0.396652	up
	CD47	0.00301964	-0.35088	down	ZNF718	0.00633934	0.301057	up	NCR3	0.00701627	-0.507519	down	7SK.4	3.93885e-11	-3.03516	down	EZR	0.00324338	0.598356	up	ENSG00000230202	0.000480643	-0.708948	down
	GPX1	3.06317e-12	0.742156	up	PDS5A	1.46449e-05	0.514291	up	CLIC1	4.16883e-08	-0.541464	down	IFNGR1	0.00146662	0.619093	up	SHPRH	0.00874449	0.662458	up	CITED2	0.00612063	0.368976	up
	CAPN7	0.00644104	0.263556	up	KLF3	0.00756577	-0.373254	down	DDAH2	0.00710526	0.473438	up	RIPOR2	0.00236401	-0.641199	down	ENSG00000288970	0.00235009	-0.712695	down	IFNGR1	0.00689584	0.747241	up
	MBNL1	7.08201e-10	-0.63706	down	MCUB	0.000281997	-0.370453	down	FBXO9	0.00301983	0.338126	up	HLA-F	0.000135722	-0.852315	down	AOAH	0.00232396	0.476621	up	SERPINB6	0.00108996	0.300155	up
	LPP	1.54828e-08	-0.490382	down	SCLT1	0.00303142	-0.408877	down	PSMB8	0.00845039	-0.404652	down	CRYBG1	0.000951681	0.327281	up	TRGC1	0.000395747	-0.881075	down	HLA-F	0.00818256	-0.322997	down
	H1-10	9.64562e-33	1.57406	up	FBXW7	0.00445491	0.297097	up	PSMB9	5.61888e-15	-0.848953	down	C6orf89	0.00249052	-0.390895	down	SEC61G	0.00556641	-0.818722	down	C6orf89	0.00600242	-0.34067	down
	ABTB1	0.000839516	0.36098	up	AREG	1.01935e-07	0.913409	up	PPP1R18	0.000890312	-0.464465	down	FAM120B	0.00138457	-0.726067	down	GUSB	0.00848633	0.524702	up	MRS2	0.00389951	0.562874	up
	SELENOK	6.24711e-05	0.32293	up	DANCR	1.30594e-05	0.296259	up	RPL10A	0.00138581	-0.350097	down	FKBP5	1.97682e-08	1.33622	up	SND1	0.00433983	0.475977	up	FAM120B	0.000357986	-0.778232	down
	TKT	0.000126618	0.448061	up	RAP1GDS1	0.000109066	0.439249	up	H1-3	2.02185e-07	0.738992	up	H1-2	0.000541327	0.848528	up	BRI3	0.00201291	0.733217	up	FKBP5	9.41957e-06	0.893854	up
	SEC62	0.00153706	-0.306862	down	CD38	5.08227e-06	-0.576274	down	BTN3A2	4.96964e-09	-0.921002	down	H1-4	9.19706e-06	1.03523	up	AKR1B1	0.00448268	0.36564	up	H1-2	0.00484382	0.48322	up
	NCBP2AS2	1.33354e-06	0.491021	up	FGFBP2	8.79574e-09	-0.393635	down	SYTL3	4.05067e-11	0.938173	up	HLA-E	3.04477e-13	-1.02136	down	GARS1	0.00376775	-0.52099	down	H1-4	0.0033538	0.515672	up
	UBA7	0.00644044	-0.307266	down	CCNI	2.04789e-07	0.346449	up	MTCH1	4.79085e-06	0.413742	up	HLA-B	9.14656e-22	-0.567433	down	BRAF	0.000465755	0.327537	up	CLIC1	3.19886e-05	-0.787006	down
	SRPRB	0.00439919	0.3674	up	HERC5	2.35551e-07	0.511015	up	RNASET2	2.13071e-05	0.656163	up	PSMG4	0.000391847	0.851738	up	ACTB	7.42727e-05	-0.650154	down	HLA-DMA	0.00256164	-0.475179	down
	ATP5ME	0.00975259	-0.366093	down	RPL34	2.58017e-07	-0.265893	down	HLA-DPB1	2.42771e-07	-0.86959	down	H1-3	8.11953e-06	1.11545	up	GTPBP10	0.00541635	0.387289	up	PPP1R10	9.85517e-06	1.02995	up
	SH3BP2	0.00970365	-0.363041	down	NFKB1	0.00482243	0.341384	up	SLC39A7	0.00022946	0.357353	up	BTN3A2	1.76665e-07	-1.50929	down	PSMC2	0.00412292	-0.478377	down	FBXO9	0.00132606	-0.311121	down
	WDR1	0.000209388	-0.404467	down	KIAA1109	0.00117084	0.346649	up	PHF1	1.01206e-05	0.689494	up	SYTL3	1.26364e-15	1.5536	up	ATP6V1F	0.0040466	-0.34719	down	CCDC167	0.00486024	-0.795332	down
	SPON2	7.10774e-06	-0.26132	down	GRSF1	0.000213148	0.347958	up	GNL1	4.77806e-05	0.664208	up	ECI2	1.90869e-05	0.804899	up	HNRNPA2B1	0.00129516	-0.587542	down	PSMB9	0.00012459	-0.546194	down
	ZNF721	0.000122614	-0.433662	down	ELF2	0.000928263	0.311251	up	HLA-C	5.17301e-14	-0.358635	down	ECHDC1	0.00616331	0.322045	up	NUB1	0.00122023	-0.529465	down	HLA-B	1.33376e-07	-0.346673	down
	OCIAD2	0.00114465	0.29465	up	SNHG8	0.00878988	0.342071	up	ARHGAP18	0.00785614	-0.372954	down	HLA-DPB1	0.0030249	-0.989933	down	AKAP9	0.00350937	0.536436	up	HLA-DRA	0.00476924	-1.22414	down
	PDS5A	0.00185065	0.331063	up	CSNK1G3	3.16084e-05	0.413074	up	HLA-DQB1	0.00912587	-0.507869	down	CCND3	0.00531406	0.474054	up	KMT2C	0.001562	0.611304	up	PPP1R18	0.0091204	-0.704015	down
	H2AZ1	3.37224e-08	0.452398	up	ARRDC3	2.32425e-10	0.503328	up	TNFAIP3	0.00103583	0.659378	up	HLA-C	1.71724e-27	-0.932745	down	LMBR1	0.000713662	0.564135	up	PSMG4	0.00648572	0.884106	up
	SCLT1	0.00679911	-0.359323	down	GZMA	3.39325e-23	-0.723889	down	INTS1	0.0031905	0.331684	up	HLA-DPA1	0.000403953	-1.08031	down	SRPK2	0.00505719	0.553665	up	H2AC6	0.00797877	0.736403	up
	AREG	2.25964e-40	1.86159	up	HAVCR2	0.000495002	-0.458688	down	C7orf26	0.00218313	0.339668	up	HLA-DQB1	0.00380045	0.746939	up	P2RY8	0.000266672	-0.787555	down	H1-3	0.00927683	0.518125	up
	FRG1	0.00169398	0.306854	up	NDFIP1	0.00693088	0.355267	up	WIPI2	0.00100273	0.436389	up	HLA-DRB1	0.0081677	-0.702189	down	TMSB4X	2.97767e-22	-0.706438	down	BTN3A2	0.000648405	-1.04301	down
	TXK	2.39371e-07	-0.647634	down	GNPDA1	0.000222026	0.429429	up	UPP1	3.5443e-06	0.691372	up	TNFAIP3	6.62364e-05	1.09872	up	RBM3	1.40648e-10	-1.684	down	SYTL3	2.19405e-06	1.50786	up
	DANCR	0.000488508	0.339402	up	ANXA6	5.0043e-08	-0.596205	down	PDAP1	0.00602204	0.45242	up	EZR	0.00152515	0.388336	up	MAGED2	0.00562828	0.569602	up	HLA-DPB1	0.000451191	-1.15173	down
	CCNI	2.39547e-09	0.5065	up	CXXC5	0.000427503	-0.371252	down	LSM8	0.00804386	0.411184	up	H2BC4	0.0054098	-0.677805	down	CCNQ	0.00640838	-0.428758	down	HLA-C	2.20538e-09	-0.709332	down
	HERC5	9.25193e-06	0.474697	up	NR3C1	1.94347e-05	-0.546965	down	GIMAP4	1.14628e-08	-0.780193	down	BAG6	0.000233684	0.307603	up	PLP2	0.00435338	0.508579	up	HLA-H	0.00423791	-0.602236	down
	MFSD10	1.53665e-05	0.319877	up	CCNG1	0.00249169	0.27439	up	GIMAP7	5.26096e-08	-0.722992	down	RPA3	0.000901141	0.711502	up	PRPS2	0.00175189	0.52476	up	ARHGAP18	0.00920838	-0.600415	down
	PLAC8	0.000591854	-0.38113	down	RNF130	1.643e-12	0.760352	up	AKR1B1	0.00324529	0.291753	up	DNAAF5	0.000438987	0.612294	up	SASH3	0.00656787	-0.555338	down	HLA-DPA1	0.00193686	-0.86207	down
	RPL34	5.65531e-10	-0.3504	down	SQSTM1	3.57263e-07	0.355835	up	PPP1R35	0.00189114	0.371189	up	AOAH	0.00116336	0.704194	up	RAB9A	0.00416194	0.43934	up	HLA-DRB5	0.00336566	-1.17101	down
	HNRNPDL	9.97058e-05	0.320652	up	PARP8	5.09906e-12	0.730439	up	HERPUD2	0.00339771	0.473038	up	GIMAP4	0.00280255	-0.298988	down	RTL8C	0.00130659	0.455396	up	HLA-DRB1	9.99001e-05	-1.12573	down
	NFKB1	0.00221033	0.351698	up	HINT1	3.48841e-09	0.482925	up	NDUFB2	0.00874556	-0.356491	down	BRI3	0.000348751	0.83456	up	PGK1	6.66939e-05	0.539366	up	RARS2	0.00309962	0.521234	up
	UBE2D3	0.00174971	0.261516	up	TARS1	0.0087335	0.277714	up	HSPB1	3.03957e-16	1.18562	up	GIMAP7	0.00906545	-0.302754	down	CD99	0.00900042	-0.514662	down	DNAAF5	0.000813038	0.552435	up
	BLOC1S4	0.00153891	0.335404	up	CAMLG	0.000196331	0.339168	up	ACTB	6.15794e-26	-0.728975	down	MYO1G	0.000236513	-1.14058	down	PABIR2	0.00978873	0.563699	up	MALSU1	0.00691952	0.568882	up
	GRSF1	0.000475775	0.359014	up	NPM1	1.14412e-09	0.395636	up	DBNL	0.00816343	-0.401095	down	AKR1B1	5.72058e-05	0.559501	up	STAG2	0.000631577	-0.424907	down	TMEM248	0.0056243	0.714516	up
	MRFAP1	0.000241136	0.342493	up	FYB1	1.39718e-06	-0.526313	down	LAT2	0.00569635	-0.468227	down	ARPC1B	2.90932e-07	-1.55962	down	SH2D1A	9.08936e-06	-1.04482	down	TRGC1	0.000118677	-0.565061	down
	SNHG8	2.94312e-06	0.504441	up	CANX	3.50332e-05	0.318216	up	HNRNPA2B1	2.57019e-17	-0.844778	down	GIMAP1	0.0011601	-0.905728	down	NDUFB11	0.00325247	0.561068	up	SAMD9	0.00122076	-0.754843	down
	CCNH	5.65295e-08	0.479309	up	IRF1-AS1	7.29835e-13	-0.858677	down	GSTK1	0.0015186	-0.514432	down	ACTB	4.43472e-13	-0.850958	down	GRIPAP1	0.00103803	0.409094	up	SEC61G	0.00215187	-0.865353	down
	RPL37	5.79487e-07	-0.294958	down	IRF1	4.29296e-20	-0.959444	down	PTPN12	0.000386849	-0.660232	down	TRBC2	0.000395078	0.718157	up	ARMCX3	0.00899831	0.511487	up	GIMAP4	1.52593e-05	-0.639324	down
	UBE2B	0.002668	0.297405	up	ENC1	1.29912e-05	-0.403522	down	RBM33	0.00692249	0.473873	up	SRRT	3.39385e-05	0.639961	up	TSC22D3	2.90242e-10	1.6939	up	CHCHD2	0.00591444	0.310065	up
	CSNK1G3	0.000116755	0.46905	up	CERT1	0.00122984	0.274472	up	FASTK	0.000749259	0.330867	up	HNRNPA2B1	0.000249555	-0.537255	down	MIR223HG	0.00237537	0.821548	up	BRI3	0.00580448	0.431027	up
	LMNB1	7.83087e-08	0.533061	up	MACROH2A1	0.00688538	0.362442	up	KMT2E	0.00578659	0.357148	up	SMURF1	0.00144152	0.583171	up	SLC25A37	0.00280127	0.817208	up	GIMAP7	0.000719728	-0.445547	down
	GZMA	1.24219e-33	-0.77942	down	PDE4D	6.93644e-07	-0.646622	down	CYBB	5.69886e-07	-0.693927	down	NUB1	0.00267589	-0.374263	down	INTS10	0.00777113	0.379883	up	AKR1B1	0.00798133	0.743305	up
	PIK3R1	1.36292e-11	0.470134	up	HSPA4	0.00970094	0.325315	up	ALG13	0.0080177	-0.284853	down	GSAP	0.00642855	-0.842964	down	PPP2R2A	0.00233766	-0.422373	down	CDK6	0.000439605	-1.08306	down
	JAKMIP2	4.68914e-05	-0.372768	down	TAF7	3.89959e-12	0.717062	up	G6PD	0.000420943	-0.445107	down	HOTAIRM1	0.00509682	0.735383	up	PRKDC	0.000284508	1.01478	up	GARS1	0.00125753	-0.746722	down
	STK10	6.52213e-07	-0.49926	down	IQGAP2	0.00395105	0.311678	up	CCNQ	0.00101541	0.355732	up	ATP6V0E2	0.0015757	0.583915	up	YWHAZ	7.92404e-05	-0.689124	down	ACTB	1.36241e-07	-0.954482	down
	FCHSD1	4.52788e-06	-0.401557	down	F2R	0.0054652	0.398945	up	FLNA	0.00150425	-0.457996	down	HIP1	0.000140631	0.274322	up	PLEKHF2	0.00343865	0.646287	up	HNRNPA2B1	3.13522e-06	-1.03333	down
	LNPEP	2.84742e-05	-0.446227	down	ERGIC1	6.3435e-07	0.516757	up	MSN	5.56196e-11	-0.742605	down	TMEM120A	0.00682198	0.627984	up	LYPLA1	0.000284978	0.461583	up	SYPL1	0.00547847	1.01574	up
	GNPDA1	0.000359915	0.414628	up	CD74	1.67312e-22	-0.974024	down	GPR174	0.00102881	-0.561483	down	ENSG00000205485	0.000287709	0.691117	up	LSM1	0.00175766	0.331354	up	NUB1	0.000508102	-0.739703	down
	ANXA6	2.0911e-20	-0.949347	down	DEK	0.00196785	0.278222	up	SASH3	0.00145663	-0.518621	down	P2RY8	0.000165235	-0.842175	down	RNF19A	0.0054078	0.446913	up	AKAP9	0.000912907	0.718202	up
	CXXC5	1.61228e-05	-0.430103	down	GFOD1	7.08094e-06	0.494391	up	EMD	0.00691155	0.27853	up	TMSB4X	2.33141e-20	-0.642863	down	RAB2A	0.000847052	0.389056	up	ELMO1	2.03288e-05	0.58042	up
	ARHGAP26	0.000787471	-0.414223	down	TRIM27	0.00710475	0.366093	up	SAT1	0.00011557	0.317707	up	SLC25A6	0.00680589	0.300094	up	ENSG00000286122	3.34975e-07	1.65729	up	GSAP	0.00803046	-1.00312	down
	NR3C1	0.000403593	-0.469042	down	MYLIP	8.61535e-13	0.820306	up	TSPYL2	1.44715e-08	1.08354	up	GTPBP6	0.000909574	0.375486	up	PTK2	0.00839354	0.57107	up	PTPN12	0.00413087	-0.559234	down
	CYFIP2	0.00475266	-0.340786	down	HMGA1	1.49612e-05	0.299877	up	TSC22D3	1.22008e-12	1.06657	up	GPX1P1	0.00955254	-0.59998	down	FDFT1	0.00679344	-0.540945	down	HOTAIRM1	0.00134085	0.854663	up
	MGAT4B	0.008596	0.32395	up	PIM1	0.00668095	0.358146	up	DEFA3	1.34311e-13	-1.06134	down	RBM3	0.00578516	-0.859049	down	GRINA	0.000256339	0.6442	up	TRA2A	0.0024459	0.435656	up
	CCNG1	0.00345188	0.371253	up	RPS10	0.00823437	-0.318265	down	LEPROTL1	4.87654e-07	0.828194	up	SH3KBP1	0.00313854	-0.523333	down	HGH1	0.00933077	0.474674	up	POLR2J3.1	0.00920838	-0.58714	down
	DNAJC21	0.000232382	0.420775	up	PRDM1	4.53385e-19	0.941861	up	PLPBP	0.00892397	0.384477	up	SLC25A5	0.000313764	0.707429	up	PABPC1	0.00816759	0.584104	up	BAZ1B	0.00806095	0.406331	up
	RNF130	2.16914e-12	0.666857	up	NUDT3	7.93874e-05	0.488043	up	SARAF	2.70234e-15	1.02871	up	HTATSF1	0.00127569	0.720494	up	IKBKB	0.00671534	0.356132	up	ENSG00000205485	0.00067941	0.611975	up
	SQSTM1	1.22525e-09	0.551154	up	SRSF3	0.000998661	-0.346706	down	SDCBP	2.39972e-07	0.786098	up	LDOC1	0.00875607	0.423435	up	RPL8	9.14725e-11	0.732914	up	LRCH4	0.000322881	0.261478	up
	HNRNPAB	1.86928e-08	0.51379	up	HSP90AB1	7.22465e-37	1.1781	up	SLA	0.00421876	0.354989	up	IL2RG	0.000704605	-1.02946	down	ZNF250	0.00682308	0.571633	up	SEPTIN7	0.00654818	-0.51338	down
	PARP8	0.00111592	0.308429	up	SCML4	0.00129864	-0.359423	down	ENSG00000286122	5.83988e-20	1.62664	up	PRPS2	0.00325041	0.56609	up	RAD21	0.000152614	0.443611	up	LFNG	0.00246484	0.289406	up
	HMGXB3	0.000194855	0.387685	up	MAN1A1	0.00302033	0.320547	up	SHARPIN	0.00218113	0.483947	up	MSN	0.00482909	-0.607061	down	DOK2	0.000433179	-0.908436	down	CCDC71L	0.0050138	-0.274774	down
	MATR3.1	2.05249e-05	-0.478562	down	GOPC	0.000214381	0.395658	up	MAF1	0.000974722	0.506534	up	INTS6L	0.00198719	0.630037	up	EEF1D	0.00256521	0.506508	up	SRPK2	0.00296589	0.599684	up
	HINT1	2.67877e-20	0.726509	up	HECA	3.6732e-06	-0.522267	down	MTSS1	0.00506134	-0.47962	down	ZFX	0.00339484	-0.375637	down	PSIP1	0.00146899	0.816058	up	KMT2E	0.00138261	0.901555	up
	HARS2	0.00647923	0.27249	up	OGFRL1	0.00835498	0.310527	up	RPL8	9.51924e-16	0.683025	up	RTL8C	0.00190323	0.590857	up	CARD19	0.000277588	0.829608	up	MDFIC	0.00233744	0.477111	up
	LCP2	1.2714e-05	-0.501281	down	NDUFAF4	0.00352764	0.39427	up	MYOM2	8.47118e-66	-3.00609	down	PGK1	1.7008e-07	0.735175	up	OSTF1	0.000929	-0.451505	down	P2RY8	0.00132478	-0.482519	down
	CAMLG	0.000210981	0.473878	up	HEBP2	0.00302048	0.425709	up	EEF1D	2.6706e-05	0.419641	up	EMD	0.00317953	0.407369	up	ANXA1	3.407e-06	-0.768138	down	ASMTL	0.0043098	0.552777	up
	NPM1	7.29678e-13	0.566031	up	OSTM1	0.00119277	0.386391	up	LINC00861	1.4889e-07	-0.864616	down	SAT1	9.97559e-05	0.5964	up	PTRH1	0.0016292	0.750223	up	WAS	0.000684903	-0.721244	down
	ERBIN	0.00424766	-0.382563	down	SAMD3	1.08942e-08	-0.667653	down	ENSG00000167912	0.00145742	-0.519372	down	TSPYL2	7.72369e-06	1.12755	up	TLN1	0.0013869	-0.301836	down	SH3KBP1	0.000885953	-0.792421	down
	CLTB	0.00221924	0.3858	up	WRNIP1	0.000949388	0.358734	up	SNHG6	2.67632e-05	0.594128	up	KDM5C	0.000887117	0.588727	up	FAM120A	0.000830541	0.637725	up	HTATSF1	0.00651016	0.440878	up
	FYB1	5.27384e-15	-0.853921	down	HLA-F	3.41343e-13	-0.761912	down	PSIP1	0.00731919	0.429486	up	STAG2	0.000884459	-0.510067	down	CEP78	0.00877696	-0.577151	down	OGT	0.00355887	-0.792909	down
	IRF1-AS1	0.000133108	-0.508336	down	TCP1	4.27355e-15	0.625548	up	NFIL3	0.00843699	0.353487	up	SH2D1A	0.000674155	-0.846921	down	CLIC3	8.88834e-06	-1.31164	down	CCNQ	0.00282903	-0.304816	down
	IRF1	2.40713e-09	-0.640696	down	CRYBG1	0.00207486	0.29777	up	ANXA1	0.000193388	-0.350173	down	PQBP1	0.00463745	0.4045	up	AGPAT2	0.00902051	0.280706	up	DDX3X	0.00267827	0.580122	up
	CERT1	7.808e-05	0.267955	up	REPS1	0.000352585	0.30841	up	DNAJA1	3.11919e-06	-0.834659	down	ARMCX3	0.000217836	0.480015	up	RABEPK	0.00744473	0.373968	up	ZFX	0.00237691	-0.29136	down
	PAM	1.0113e-05	-0.536777	down	FKBP5	2.77858e-38	1.35921	up	TLE1	0.000466113	0.594622	up	TSC22D3	9.71424e-10	1.3234	up	SPTAN1	0.00207459	0.425752	up	GSPT2	0.00843991	-0.412338	down
	RACK1	1.49436e-13	0.431014	up	H1-2	0.00381242	0.406353	up	PLIN2	0.000730364	0.361967	up	LAGE3	4.10808e-07	0.601445	up	VCP	0.00332422	0.315644	up	CD99	0.00255924	-0.707415	down
	MACROH2A1	2.08397e-05	0.512608	up	H1-4	0.000100474	0.507835	up	BAG1	0.00453678	0.516317	up	ERICH1	0.00418544	0.366734	up	ERCC6L2	0.00619927	0.556286	up	TSPYL2	0.000630506	0.899443	up
	PRELID1	0.00617069	0.309724	up	NCR3	7.62522e-05	-0.527149	down	CDK9	0.000599977	0.333611	up	HMBOX1	0.00112667	0.421368	up	HACD4	0.00242031	0.374595	up	EIF2S3	0.00242404	-1.02648	down
	PDE4D	0.000223749	0.307684	up	DDAH2	9.87784e-05	0.472647	up	TLN1	3.6126e-08	-0.667604	down	LEPROTL1	1.2368e-05	0.618973	up	SNHG7	0.00011941	0.75242	up	HPRT1	0.00317765	0.266776	up
	DIAPH1	0.00205229	-0.411374	down	HSPA1A	1.38001e-13	0.697813	up	MRPL41	0.00145339	0.430116	up	BNIP3L	0.00854623	0.687708	up	FTH1	5.8357e-14	1.84467	up	PABIR2	0.00395638	0.550613	up
	BTF3	1.42572e-08	0.417663	up	SNHG32	0.000524485	0.373515	up	CLIC3	1.47745e-08	-0.836403	down	PPP2R2A	0.00142826	-0.465337	down	BEST1	0.000253608	0.436814	up	STAG2	2.60398e-05	-0.624897	down
	TAF7	5.61631e-17	0.778211	up	EHMT2	0.00182028	0.396448	up	VCP	0.000366149	0.452663	up	SARAF	2.75579e-06	0.694288	up	MAML2	0.00313722	-0.301763	down	SH2D1A	0.000688504	-0.55707	down
	DUSP1	7.10215e-19	0.942119	up	IGF2R	0.000128749	0.322354	up	KLF9	0.0011416	0.335137	up	PRKDC	0.000692515	0.772069	up	SORL1	0.00658367	0.547122	up	ARMCX6	0.00702981	-0.312757	down
	ERGIC1	4.00837e-05	0.449078	up	HLA-E	3.23665e-23	-0.548705	down	NUP214	0.00606499	0.419553	up	YWHAZ	0.00460842	-0.612464	down	HSPA8	2.34629e-12	-1.70762	down	ARMCX3	8.1855e-05	0.848934	up
	CD74	1.42923e-20	-0.889794	down	FBXO9	9.41256e-08	0.498487	up	FCN1	0.000120078	-0.474251	down	WRN	0.000714948	0.418149	up	POLR2L	0.00698334	0.49412	up	TSC22D3	2.0475e-05	1.22712	up
	DEK	1.25652e-05	0.440161	up	NOL7	0.000317043	0.396958	up	SNHG7	3.96439e-06	0.785721	up	LSM1	3.87698e-05	0.591257	up	LSP1	0.000572763	-0.704282	down	HMBOX1	0.00542792	0.606918	up
	GFOD1	2.08416e-06	0.314807	up	PSMB8-AS1	1.10187e-05	-0.473195	down	CUTALP	2.24011e-09	0.914248	up	NCALD	0.00907719	-0.697642	down	REXO2	0.000189698	1.09082	up	SLC25A37	1.3309e-05	0.801303	up
	MYLIP	1.16094e-15	0.8773	up	AHI1	0.00628656	0.299915	up	MADD	0.00357893	0.561511	up	RAB2A	1.2934e-05	0.475168	up	PLAAT4	5.56493e-05	-0.934896	down	DEFA3	0.00652983	-1.10798	down
	SMIM29	0.000330917	0.367686	up	HLA-B	2.34133e-06	-0.321153	down	FTH1	1.4129e-34	1.39572	up	FAM91A1	0.00323622	0.288585	up	TMEM223	0.00109897	-0.59258	down	PPP2R2A	0.000466044	-0.664684	down
	NEDD9	0.00552542	-0.371119	down	GPSM3	0.00297204	-0.323646	down	PRR5L	0.000774895	-0.582601	down	ENSG00000286122	1.69086e-10	1.68062	up	PPP1CA	0.000959336	-0.692279	down	SARAF	2.82144e-07	1.01539	up
	STK38	0.00278734	-0.405407	down	PPP1R18	0.000770956	-0.378477	down	TTC17	0.00701174	0.353175	up	ATP6V1H	0.000746439	0.445036	up	EIF4G2	0.000582955	0.653449	up	YWHAZ	0.00408048	-0.562478	down
	HMGA1	0.000434824	0.418934	up	TUBB	2.27604e-06	0.483023	up	AHNAK	6.68543e-09	-0.740659	down	NSD3	0.000792305	0.47079	up	UCP2	0.00823394	-0.775593	down	PTDSS1	1.31364e-05	0.540227	up
	PRDM1	2.27463e-09	0.640621	up	PNISR	0.00664622	0.305546	up	ZFPL1	0.00353272	0.444171	up	ENY2	0.00861874	0.378473	up	VEGFB	0.00331237	0.902927	up	SLA	0.00823151	-0.512677	down
	NUDT3	5.5988e-07	0.476347	up	H2AC6	4.43902e-13	0.744724	up	HSPA8	1.19024e-56	-1.99114	down	PABPC1	1.25348e-05	0.843948	up	CFL1	0.00098466	-0.514285	down	ENSG00000286122	0.00580292	1.60004	up
	SRSF3	0.00078181	-0.354434	down	H1-3	3.52376e-12	0.744789	up	EHD1	0.00229012	0.392175	up	AP3M2	0.00517894	0.658702	up	CTSW	3.7755e-11	-1.43692	down	SMIM19	0.00911506	0.929437	up
	CD164	0.00357225	-0.358194	down	BTN3A2	1.24403e-16	-0.943369	down	HBB	1.61892e-09	2.20301	up	RPL8	1.94324e-17	0.992595	up	NUP98	0.0034361	0.848618	up	GRINA	0.00899191	0.506503	up
	HSP90AB1	1.0075e-35	1.13942	up	SYTL3	5.09256e-06	0.467035	up	PNPLA2	1.05941e-07	0.751739	up	MYOM2	1.09757e-05	-2.03902	down	IFITM1	7.34811e-06	-0.505802	down	ENY2	0.000312437	0.402711	up
	NCOA7	3.12721e-05	0.275409	up	MTCH1	0.000506437	0.367051	up	CHID1	0.000306473	0.298738	up	EIF3H	0.00389423	0.439579	up	DDB1	0.00289059	0.487641	up	RPS20	0.000102117	-0.849606	down
	ENPP4	0.0011361	-0.343966	down	ECI2	0.000987678	0.35346	up	CAPN1	0.00959989	-0.478208	down	RAD21	0.00284891	0.345853	up	SLC3A2	0.00424045	0.595354	up	AP3M2	0.00183945	0.71264	up
	SCML4	0.000265289	-0.463568	down	RNASET2	8.16976e-09	0.608522	up	LSP1	1.35084e-07	-0.633515	down	DOK2	0.0052562	-0.807242	down	TM7SF2	0.000322577	0.701881	up	GSR	0.000563834	-0.447935	down
	NDUFAF4	5.27582e-06	0.469162	up	HLA-DPB1	1.15577e-06	-0.650462	down	FIBP	0.000156146	0.400975	up	EEF1D	2.86235e-06	0.696708	up	CASP4	0.00194293	-0.585776	down	IKBKB	6.56014e-05	0.658807	up
	HEBP2	0.000933687	0.44816	up	SLC39A7	0.00196301	0.316845	up	C11orf68	0.00269389	-0.403249	down	LINC00861	0.00356509	-0.718805	down	RELA	0.00131727	0.358341	up	VPS13B	0.0014706	-0.530625	down
	SF3B5	2.96534e-06	0.418791	up	RPS18	9.16395e-09	-0.263402	down	REXO2	0.000106396	0.484767	up	CARD19	2.64401e-05	0.881983	up	NUMA1	0.000392225	0.479705	up	RPL8	5.36029e-10	0.871267	up
	SAMD3	1.44018e-06	-0.561246	down	PHF1	1.79627e-05	0.495143	up	SSRP1	0.00419094	0.478654	up	CEMIP2	2.60523e-06	1.06055	up	MOB2	0.000478216	0.287042	up	MYOM2	6.3628e-07	-2.25125	down
	GINM1	0.000161819	0.39178	up	GNL1	4.06995e-06	0.395862	up	PLAAT4	7.14056e-08	-0.640065	down	ANP32B	0.00187337	0.692249	up	NCAPD3	0.00399906	0.488057	up	RAD21	0.000121834	0.312131	up
	7SK.4	4.95166e-47	-3.05003	down	HLA-C	1.47197e-58	-0.518035	down	POLD4	0.000993873	-0.306245	down	ANXA1	0.00255739	-0.329588	down	AP2A2	0.000150125	0.87334	up	EEF1D	0.00468638	0.58666	up
	IFNGR1	1.03526e-06	0.502513	up	HLA-H	6.57786e-25	1.03254	up	PTPRCAP	2.2286e-08	-0.881742	down	TLN1	0.000360605	-0.483449	down	ATP5MG	0.00271689	-0.769662	down	LINC00861	0.000511702	-0.884178	down
	RIPOR2	3.14344e-18	-0.911432	down	HLA-DRB1	0.00737712	0.368269	up	UBE2L6	0.000162521	-0.618403	down	MLLT3	0.00134179	0.543138	up	AKR1C3	0.000248272	-0.979431	down	PSIP1	0.000866645	0.796549	up
	SERPINB9	1.09168e-06	-0.577698	down	UTRN	0.000472305	-0.430292	down	UCP2	3.01932e-07	-0.771206	down	CEP78	0.00601804	-0.729411	down	PIP4K2A	0.00704825	0.642555	up	RNF38	0.000181716	0.795096	up
	HLA-F	3.9641e-15	-0.825972	down	CNPY3	6.09139e-05	0.267391	up	NCAM1	1.30617e-07	-0.882087	down	CLIC3	8.4944e-06	-1.25026	down	ANXA11	4.45691e-05	0.397766	up	CARD19	0.00146776	0.840408	up
	TMEM14B	6.35663e-05	0.343941	up	TNFAIP3	3.82183e-08	-0.413227	down	VEGFB	0.00238854	0.431051	up	DPP7	0.00301164	0.804792	up	TNKS2	6.75446e-05	-0.46408	down	OSTF1	2.94467e-05	-0.845753	down
	TCP1	1.01622e-13	0.634037	up	H2BC12	0.00166017	0.370603	up	CFL1	1.11585e-10	-0.518323	down	TLE4	0.00445612	-0.472389	down	BCCIP	5.91171e-05	0.841562	up	CEMIP2	9.56221e-05	1.13694	up
	FKBP5	7.95675e-37	1.32594	up	ENSG00000288970	4.52744e-08	-0.645703	down	MUS81	0.00481007	-0.322174	down	UBE2R2	0.00167739	0.696439	up	ZMYND11	0.00174231	0.718474	up	ALG2	0.00120689	0.583719	up
	H1-2	2.09992e-08	0.658484	up	INTS1	7.99594e-05	0.393167	up	CTSW	2.4473e-59	-1.98153	down	NDUFB6	0.00053254	0.819137	up	MAP3K8	0.00431357	-1.01111	down	NINJ1	0.00290836	1.10875	up
	H1-4	1.02883e-09	0.639298	up	GLCCI1	0.00320534	-0.274925	down	PRCP	0.00157125	-0.413525	down	EEF1A1P5	0.000166349	-1.01776	down	FUT11	0.00142634	-0.379389	down	ANXA1	0.00687331	-0.482918	down
	NCR3	4.21004e-06	-0.582304	down	SKAP2	0.000642739	0.341302	up	IFITM1	1.11326e-06	-0.314557	down	SPTAN1	0.000251189	0.361247	up	SUPV3L1	0.001218	0.827872	up	STOM	0.00237422	-0.615932	down
	CLIC1	7.73345e-05	-0.28348	down	TRGC1	0.00382002	-0.328066	down	IFITM3	1.1647e-13	-0.866418	down	PRPF4	0.000422879	0.642839	up	PTPRE	0.000447523	-0.559035	down	MAPKAP1	0.00920838	-0.675798	down
	DDAH2	0.00123271	0.378111	up	UPP1	1.28319e-14	0.79632	up	TMEM9B	0.0022324	0.403281	up	HDHD3	0.00870758	0.409435	up	DDIT4	1.80406e-05	1.07362	up	TLN1	0.0014401	-0.506735	down
	EEF1A1	2.87572e-09	0.277578	up	VOPP1	0.00769984	-0.314089	down	UBXN1	1.55528e-07	0.506953	up	SNHG7	0.000767964	0.734129	up	STAM	0.00550992	0.753153	up	CEP78	9.06305e-05	-0.927339	down
	HSPA1A	7.72047e-15	0.343651	up	AUTS2	0.00294434	-0.387126	down	SLC3A2	0.000261133	0.655524	up	FTH1	5.22171e-30	2.26357	up	TCTN3	0.00424956	0.50901	up	CLIC3	2.92992e-05	-1.2682	down
	SNHG32	3.1061e-06	0.298746	up	BRI3	1.43865e-06	0.522561	up	CASP1	1.80967e-07	-0.568651	down	PDE3B	0.00876943	0.645134	up	WAC	0.0088796	0.384442	up	DPP7	6.2779e-05	0.670953	up
	CSNK2B	1.16738e-09	-0.723586	down	MYO1G	0.00671665	-0.365025	down	CBL	0.000221897	0.464648	up	AHNAK	1.44913e-08	-1.25761	down	TAF5	0.00585259	0.548265	up	RC3H2	0.00136194	0.312123	up
	NEU1	0.00539529	0.289879	up	AGK	3.64135e-08	-0.317041	down	TRIM5	0.00341538	-0.366947	down	EEF1G	6.9163e-11	-2.42503	down	CELF2	1.32349e-05	0.996624	up	ABHD17B	0.00126443	0.334495	up
	HLA-E	1.67003e-28	-0.527459	down	RSBN1L	4.15287e-06	0.517482	up	CREBZF	0.00318175	0.441268	up	NAALADL1	0.00822179	0.40371	up	VIM	0.00705091	0.801637	up	ATP6V1G1	0.000511608	0.393681	up
	FBXO9	0.00063909	0.357342	up	GALNT11	0.00967617	0.280883	up	CCS	0.00279846	0.290225	up	MAML2	0.00129924	-0.527731	down	FOXJ2	0.00935121	0.531102	up	UBE2R2	0.000377273	0.748027	up
	NOL7	1.34778e-05	0.436036	up	HSPB1	2.90482e-33	1.58845	up	RPS13	4.97492e-08	0.435395	up	HSPA8	1.08304e-18	-1.9984	down	GABARAPL1	0.00588653	0.302516	up	DCTN3	0.00923001	-0.265467	down
	PSMB8-AS1	0.000167794	-0.352168	down	ACTB	4.49806e-14	-0.286657	down	CD3E	9.00444e-05	0.775246	up	KMT5B	0.00023311	0.460602	up	KLRD1	6.32473e-05	0.630543	up	NDUFB6	0.00267147	0.709202	up
	PSMB9	2.24275e-06	-0.438913	down	PPIA	1.57543e-13	-0.479229	down	NUCB2	0.000198534	0.593547	up	DPF2	2.23969e-07	0.50179	up	KLRB1	9.55301e-07	-1.21163	down	SPTAN1	0.0010442	0.429138	up
	AHI1	6.23605e-12	0.669083	up	GNB2	0.000411495	-0.304457	down	IFITM2	2.73116e-07	-0.418678	down	CCDC88B	0.00320474	0.697462	up	SINHCAF	9.42246e-05	0.269663	up	IARS1	0.000555209	0.513575	up
	HLA-DRA	9.04821e-10	-0.556247	down	HNRNPA2B1	8.79183e-10	-0.501009	down	CARD16	0.00634585	-0.491934	down	CAPN1	0.00787795	-0.586868	down	RESF1	0.000919919	0.298198	up	SNHG7	0.00256493	0.641072	up
	PPP1R18	0.00795012	-0.308993	down	CHST12	4.89894e-09	-0.704357	down	ENSG00000254682	2.04128e-06	0.808624	up	LSP1	0.00146391	-0.616585	down	SLC16A7	0.00643133	0.578634	up	FTH1	3.1511e-16	2.58774	up
	TAGAP	1.17426e-06	-0.63185	down	GSTK1	0.00142862	-0.411778	down	SNHG1	5.39503e-05	0.502611	up	FIBP	0.00435976	0.600977	up	CTDSP2	0.00198428	0.678889	up	ARHGAP1	0.00129708	0.612517	up
	NELFE	0.000420557	0.371275	up	DDX56	0.00246277	0.349443	up	KLF6	0.00255037	0.497459	up	RAB1B	0.00697313	0.498603	up	BIN2	0.00184052	-0.826975	down	AHNAK	0.000503843	-0.85039	down
	H2AC6	0.000705645	0.364576	up	SRI	0.00439719	0.283317	up	APBB1IP	0.00424333	-0.389154	down	REXO2	0.000144882	0.883349	up	BTG1	1.2346e-08	0.801049	up	NAALADL1	0.000873981	0.400906	up
	H1-3	2.05807e-14	0.842449	up	PTPN12	4.73919e-10	-0.783923	down	COMTD1	0.000782164	0.408653	up	IL10RA	0.00706534	-0.436095	down	LYZ	0.000298198	0.836537	up	MAML2	0.0014064	-0.664397	down
	BTN3A2	4.25427e-23	-1.18414	down	RBM33	0.00591865	0.341588	up	BUB3	0.000313369	0.524429	up	RAB6A	0.005407	0.530814	up	LTA4H	0.00865822	0.285973	up	ENSG00000227615	0.00470135	0.47601	up
	BTN3A1	2.3746e-06	-0.598344	down	LMBR1	0.00037407	0.261903	up	VCL	0.00828478	-0.322326	down	PLAAT4	0.0013702	-0.768083	down	RAP1B	0.000708386	-0.801668	down	KDM2A	8.1434e-05	0.383452	up
	BTN3A3	0.00212692	-0.429051	down	BAZ1B	0.000282113	0.44841	up	SUPV3L1	9.06764e-07	0.494447	up	TMEM223	0.00685644	-0.359623	down	CMAS	0.00289329	-0.306891	down	HSPA8	1.61845e-16	-2.41488	down
	SYTL3	5.97869e-40	1.26206	up	TMEM120A	1.3383e-05	0.421106	up	ACSL5	0.00363762	-0.288067	down	PTPRCAP	1.97439e-14	-2.38916	down	NOPCHAP1	0.00684762	0.563001	up	CHORDC1	0.00755693	-0.506359	down
	MTCH1	0.000101328	0.368213	up	KMT2E	0.0041392	0.29076	up	FBXL15	0.000618625	0.504619	up	PGM2L1	0.00239838	0.609958	up	NCKAP1L	0.00328098	0.474391	up	PRDX5	0.000171014	0.554427	up
	ECI2	0.000160511	0.444615	up	CHPF2	0.00133952	0.319594	up	PSAP	0.000115315	-0.549926	down	UCP2	0.00049133	-0.891444	down	PEBP1	9.25369e-11	1.4288	up	PNPLA2	1.42132e-05	1.04039	up
	RNASET2	1.91212e-07	0.587042	up	P2RY8	5.85084e-06	-0.520097	down	SPOCK2	5.45869e-05	0.665322	up	VEGFB	7.69324e-10	1.07836	up	EP400	0.00839085	0.436197	up	NKAPD1	0.00313598	0.4413	up
	HLA-DPB1	6.04569e-08	-0.675561	down	TMSB4X	1.08851e-92	-0.567981	down	VIM	5.78762e-10	-0.850188	down	CTSW	1.99153e-13	-1.37858	down	ANKLE2	0.00153292	0.498554	up	LSP1	0.00568836	-0.612862	down
	SLC39A7	0.000469703	0.378303	up	RBM3	1.01548e-31	-1.30388	down	ZNF518A	0.000801743	0.431231	up	PGAP2	0.00188503	0.375529	up	CHPT1	0.00140002	0.814142	up	PLAAT4	0.000387345	-1.05919	down
	RING1	0.00260062	0.306684	up	MAGED2	0.000592472	0.360583	up	MRPL43	9.33112e-05	0.356825	up	IFITM1	1.99138e-06	-0.442227	down	ADIPOR2	0.00794899	0.445914	up	TMEM179B	0.00123165	0.618246	up
	DAXX	2.23191e-05	-0.512801	down	SH3BGRL	6.81477e-06	-0.330541	down	CREM	8.91819e-07	0.613102	up	DDB1	9.8087e-05	0.373727	up	TMPO	0.0036452	0.803226	up	FERMT3	0.00636498	-0.598718	down
	PHF1	1.64359e-05	0.437381	up	G6PD	0.000786885	-0.428299	down	GABARAPL1	0.000487092	0.717066	up	SLC3A2	0.000405441	0.702115	up	KLRC3	0.00683993	-0.62756	down	CTSD	0.00973918	0.812051	up
	CUTA	8.21148e-06	0.422083	up	BCAP31	0.000383059	0.278685	up	KLRD1	0.000310444	0.423024	up	TM7SF2	0.00137301	0.593558	up	TUBA1B	0.0045361	0.331492	up	TIMM10	0.002647	0.464934	up
	PCMT1	4.56722e-08	0.292869	up	FLNA	1.39358e-05	-0.431358	down	STRAP	0.00101598	0.549498	up	CASP4	0.00197326	-0.291546	down	DGKA	7.7207e-05	0.555803	up	VEGFB	5.20089e-05	1.19411	up
	GNL1	5.21564e-08	0.482405	up	MSN	6.089e-11	-0.571371	down	SLC38A2	1.41792e-06	0.700958	up	GSTP1	0.00199987	0.552688	up	ING4	0.00619289	-0.391895	down	CTSW	6.94726e-12	-1.71577	down
	SYNE1	1.59285e-06	-0.512903	down	SASH3	1.76474e-06	-0.560989	down	ITGB7	2.13713e-06	-0.794069	down	RPS13	0.00162496	0.422739	up	ISCU	9.47963e-05	0.804323	up	IFITM3	0.00179431	-0.548457	down
	HLA-C	8.01472e-39	-0.318839	down	RTL8C	6.76494e-07	0.482182	up	BIN2	3.4777e-05	-0.560364	down	FAM89B	0.002288	0.581265	up	SELPLG	0.00010794	-0.986734	down	SLC3A2	0.00515125	0.887877	up
	HLA-H	8.63757e-13	0.79437	up	TSPYL2	3.96902e-12	0.779735	up	BTG1	1.40714e-39	1.30512	up	RELA	0.0029331	0.426705	up	KLRC1	0.000858473	0.269032	up	CASP4	3.66396e-05	-0.754061	down
	HLA-DPA1	9.132e-05	-0.370463	down	EIF2S3	0.000905516	0.373463	up	LYZ	8.11779e-11	-1.04828	down	PTPRJ	6.20135e-05	0.412714	up	TAPBPL	0.00101255	-0.751835	down	CASP1	0.00127506	-0.850212	down
	UTRN	7.00923e-10	-0.712061	down	SH2D1A	2.90794e-05	-0.513546	down	CMKLR1	0.00457159	-0.385102	down	MOB2	2.09401e-07	0.536053	up	HNRNPA1	6.62815e-10	-1.25027	down	NADSYN1	0.00418386	0.550909	up
	CNPY3	7.16186e-06	0.388571	up	RBM10	0.00367425	0.320412	up	AEBP2	1.38343e-06	-0.387288	down	LDHA	1.96197e-05	0.634265	up	GNS	0.00312882	0.49908	up	FAM111A	0.00538732	-0.505744	down
	TNFAIP3	7.5852e-11	0.635684	up	TSC22D3	2.03598e-55	1.62276	up	RAP1B	0.00700357	-0.324971	down	AKR1C3	0.00829558	-0.679748	down	ARPC3	0.00145173	-0.677476	down	RSF1	0.00522412	0.688112	up
	H2BC12	0.00018283	0.314169	up	LAGE3	0.00207968	0.263706	up	PEBP1	1.13008e-05	0.720828	up	PFKFB3	0.000324359	0.674113	up	HVCN1	0.000226517	-0.366238	down	LTBP3	0.00392474	0.628053	up
	ENSG00000288970	7.98347e-07	-0.564262	down	RPS6KA3	0.000181878	0.325076	up	RPS2P5	9.52029e-09	-0.824672	down	RBM17	0.00420393	0.358838	up	MTRFR	1.82491e-06	0.831762	up	NUMA1	0.00511162	0.286049	up
	WIPI2	0.00402068	0.324637	up	HOOK3	1.00849e-06	0.395157	up	KLRG1	0.00897738	-0.532569	down	ANXA11	6.79263e-08	0.275866	up	ARHGDIB	0.000209648	-0.672413	down	MOB2	0.00656153	0.393976	up
	GLCCI1	0.000611638	-0.397498	down	SARAF	4.51905e-15	0.588806	up	CLSTN3	0.00500122	-0.340571	down	CCSER2	0.00472622	0.417075	up	KRAS	0.00490626	0.530983	up	LDHA	0.00147806	0.316555	up
	CCT6A	2.4162e-05	0.373114	up	MTDH	5.75525e-05	0.391201	up	DYNLL1	4.43036e-06	-0.684643	down	TNKS2	0.000415915	-0.569725	down	RPL6	3.48259e-05	-0.466155	down	TMEM138	0.00197268	0.383754	up
	SKAP2	0.00190062	0.341857	up	YWHAZ	0.000302103	-0.343376	down	PTPN6	0.00012664	-0.580085	down	BCCIP	0.000173557	0.724309	up	C12orf76	0.00269946	0.583734	up	ATP5MG	0.000567048	-0.820423	down
	UPP1	2.12747e-17	0.828739	up	CEBPD	1.36969e-09	0.628932	up	CCND2	2.28558e-05	-0.607372	down	PPP2R2D	0.00456841	0.394274	up	UBC	2.14782e-16	-1.86061	down	ANXA11	2.76807e-06	0.328335	up
	VOPP1	0.00921519	-0.338613	down	CHD7	9.05562e-05	0.447147	up	TMEM106C	0.00528086	0.379266	up	SRGN	0.00783334	0.571534	up	RPLP0	7.56013e-05	0.533176	up	RPS24	0.00161134	-0.454105	down
	LSM5	0.00448941	0.276844	up	SDCBP	0.00245152	0.43018	up	ISCU	5.96371e-06	0.735582	up	KIFBP	0.00116248	0.615187	up	KLRF1	8.66041e-07	-1.18145	down	GSTO1	0.00166639	0.708917	up
	BUD31	0.00490706	0.32979	up	SLA	1.59601e-05	0.414927	up	KLRC1	0.000204553	0.800856	up	FUT11	0.00502596	-0.393761	down	C1RL-AS1	0.000752103	0.728961	up	GOT1	0.00387465	0.495125	up
	TES	0.0020275	-0.407075	down	LY6E	0.000285452	-0.414154	down	MLF2	2.64968e-08	0.726646	up	SUPV3L1	0.000476973	0.691376	up	PCED1B-AS1	0.000661988	-0.941301	down	BUB3	0.00107868	0.367926	up
	AUTS2	4.23486e-06	0.347006	up	ENSG00000286122	7.98074e-45	1.60595	up	RPS26	2.24586e-30	1.39746	up	PFKP	0.000628983	0.437818	up	UFM1	0.00471878	-0.48679	down	ACTR1A	0.00168638	-0.903683	down
	MKRN1	0.00158814	-0.337127	down	RPL7	0.00244807	0.282785	up	NDUFA12	5.41137e-05	-0.549614	down	PTPRE	0.000411946	-0.560168	down	ITM2B	0.00759465	-0.58063	down	PTPRE	0.00051784	-0.559106	down
	GIMAP4	4.90169e-11	-0.635626	down	HSF1	0.000394328	0.347353	up	PWP1	0.000105827	0.333998	up	DDIT4	2.6115e-21	2.14953	up	LCP1	0.000147229	-0.920025	down	ANAPC16	0.00443376	0.766206	up
	GIMAP6	0.000218007	-0.478214	down	PPP3CC	0.00231792	0.296924	up	ARHGDIB	0.00186294	-0.371253	down	STAM	0.000391418	0.625341	up	MYCBP2	0.000472122	0.390634	up	DDIT4	0.00318219	0.837547	up
	BRI3	1.898e-07	0.600662	up	GRINA	0.00800287	0.296456	up	UBC	1.19116e-22	-1.10922	down	DDX50	0.0024448	0.479015	up	TRDC	3.09811e-05	-1.24795	down	TCTN3	0.00651552	0.656965	up
	GIMAP7	2.67672e-09	-0.563949	down	RPS20	1.06508e-12	0.663867	up	RPLP0	0.000635216	0.329992	up	TCTN3	0.00531444	0.689769	up	SNX6	0.00599515	-0.524583	down	WAC	4.0891e-05	0.566564	up
	MYO1G	4.07442e-08	-0.665072	down	DENND3	0.00313269	-0.324427	down	KLRF1	0.00218588	-0.391217	down	NCOA4	0.00647581	-0.446464	down	PCNX4	0.0019874	-0.267305	down	OGA	0.00881953	-0.666019	down
	PRKAG2	0.000698691	0.27617	up	CPNE3	0.000446909	0.354328	up	CLEC2B	1.28213e-05	0.565901	up	NPM3	0.000126704	0.345621	up	FOS	3.4101e-05	1.12109	up	SFMBT2	0.00860573	-0.484627	down
	AGK	6.69911e-06	-0.349385	down	RPL8	1.39557e-18	0.555369	up	HSPH1	2.18511e-06	0.425583	up	OGA	0.00227567	-0.552008	down	TMX1	0.000290502	0.269812	up	ZNF32	0.0024824	0.323948	up
	AKR1B1	0.000392398	0.392571	up	MYOM2	3.04688e-28	-1.64079	down	OLFM4	6.94503e-08	-0.768016	down	GLUD1	0.000336323	0.279479	up	EVL	0.000466342	-0.403567	down	PRF1	0.00437492	-0.369372	down
	ZNHIT1	0.000981654	0.31017	up	DOK2	1.56581e-07	-0.614485	down	LCP1	2.092e-09	-0.645268	down	ABLIM1	0.00113604	-0.387737	down	UBR7	0.00774278	0.559582	up	ATE1	0.0026366	0.499269	up
	RSBN1L	2.5247e-05	0.464694	up	EEF1D	6.29512e-05	0.304099	up	EPSTI1	0.000174291	-0.624172	down	FOXJ2	0.0003595	0.635368	up	HSP90AA1	4.95347e-05	-0.407154	down	VIM	0.00575508	-0.308308	down
	ARPC1B	2.4429e-33	-1.5963	down	LINC00861	0.000110259	-0.514601	down	TRDC	9.64397e-08	-0.938842	down	YBX3	0.000841402	1.01816	up	PSME1	0.00337623	-0.441671	down	KLRD1	0.00642132	0.5172	up
	GIMAP1	1.4642e-13	-0.967513	down	PSIP1	1.91592e-05	0.404043	up	MNAT1	0.00150024	-0.27997	down	KLRK1	8.51297e-07	-1.33004	down	ARID4A	0.00501107	0.567028	up	KLRB1	0.00369508	-0.58854	down
	GALNT11	0.00242677	0.270241	up	SMARCA2	0.00703142	0.280004	up	FOS	0.000506444	1.79721	up	STRAP	0.00103128	0.784603	up	PIP4P1	0.00526239	0.553959	up	RPAP3	0.00920838	-0.742521	down
	HSPB1	3.33163e-43	1.55258	up	NMRK1	6.0209e-05	0.394366	up	SRSF5	4.82311e-05	0.509404	up	SINHCAF	0.000510244	0.331334	up	GZMH	0.000427013	-1.0285	down	SMAGP	0.0074321	0.284694	up
	ACTB	1.84534e-53	-0.709996	down	CEMIP2	0.000265084	-0.45826	down	PTGER2	1.08064e-05	0.687564	up	SHMT2	0.00857721	0.484684	up	CPSF2	0.00147522	-0.355266	down	CTDSP2	0.00634086	0.466983	up
	FGL2	2.16036e-08	-0.594666	down	ANP32B	0.00141592	0.364818	up	GPR65	0.000355897	-0.391284	down	RESF1	5.94613e-05	0.370062	up	TOX4	0.000118668	0.669296	up	PPP1R12A	0.00166765	-0.830797	down
	LAT2	0.00307096	-0.408039	down	NFIL3	0.000118389	0.392508	up	EVL	0.000204624	-0.495636	down	CTDSP2	0.000683672	0.475558	up	VRK1	0.00248107	0.435701	up	BIN2	0.000619484	-0.744219	down
	TRBC2	1.64644e-06	0.44499	up	ANXA1	0.000231736	-0.348515	down	HSP90AA1	9.66647e-05	-0.286846	down	ATP23	0.000755809	0.516559	up	MAP4K5	0.00621471	0.673137	up	BTG1	3.15844e-12	1.52037	up
	KDELR2	0.000462313	0.337227	up	DNAJA1	0.00101794	-0.375285	down	SIVA1	0.00257478	0.302712	up	BIN2	0.00447947	-0.792817	down	DYNC1H1	0.000600507	0.443725	up	GNPTAB	0.000241727	-1.0645	down
	HNRNPA2B1	8.87056e-15	-0.595353	down	FGD3	4.84509e-05	0.284499	up	ZC3H14	0.00790391	0.282351	up	BTG1	1.72952e-16	1.21662	up	PLEKHG3	9.95256e-05	-0.275098	down	PEBP1	0.000154648	1.20189	up
	MAD1L1	2.66417e-05	-0.483558	down	SYK	0.00601719	0.339575	up	PSME2	1.3666e-05	-0.5953	down	GNPTAB	4.18545e-05	-1.009	down	AKT1	0.000353182	0.766181	up	CHPT1	0	1.00688	up
	GSTK1	0.00342412	-0.388502	down	PLIN2	4.98892e-06	0.37225	up	BATF	0.0027796	-0.337421	down	RAB21	2.27188e-05	0.448284	up	SIPA1L1	0.00115062	0.923292	up	PTPN6	2.53149e-06	-1.42213	down
	GSAP	1.15576e-06	-0.634987	down	RGS3	4.00015e-05	-0.525036	down	GZMH	1.14652e-05	-0.681952	down	RAP1B	8.66363e-08	-1.01541	down	HIF1A	0.00290607	0.815893	up	TNFRSF1A	0.000226679	-1.09335	down
	PTPN12	3.16704e-06	-0.606434	down	MRPS2	4.04346e-05	0.315291	up	PLEKHG3	0.00459176	-0.407371	down	ITPR2	0.00522828	0.32539	up	GZMB	9.36843e-07	-1.32998	down	SART3	0.0085899	-0.505983	down
	TRIM56	0.0052297	-0.325807	down	CCDC107	4.92902e-05	0.383779	up	GZMB	5.34751e-05	-0.323234	down	PEBP1	2.75735e-12	1.33273	up	SYNE2	0.00010425	-0.282214	down	SELPLG	0.00180712	-1.01374	down
	GPR141	0.00138005	-0.361121	down	MRPL41	4.36386e-05	0.499677	up	EAPP	0.00251435	0.40174	up	ANKLE2	0.00834963	0.344614	up	CALM1	1.53896e-05	-0.682879	down	TAPBPL	0.00537744	-0.629775	down
	POM121C	0.00674385	-0.315851	down	CEP78	0.000911632	-0.388328	down	ENSG00000289137	4.36542e-05	-0.723443	down	CHPT1	0.000320308	0.876866	up	ENSG00000289137	7.13505e-06	-0.304511	down	HNRNPA1	4.359e-05	-0.86634	down
	FASTK	0.000332448	0.262352	up	PTGDS	8.63727e-08	-0.733996	down	GABPB1-IT1	1.64472e-06	0.730758	up	NOC4L	0.00951369	0.300366	up	GTF2A2	0.00981265	-0.472415	down	RASSF3	0.00625162	-0.342731	down
	IKZF1	3.05375e-07	-0.57677	down	CLIC3	9.85322e-20	-0.934078	down	PML	0.00300924	-0.310375	down	ADIPOR2	0.00674163	0.450848	up	TMED3	0.00235009	-0.652904	down	HSP90B1	0.00957481	-0.572106	down
	KMT2E	8.20191e-10	0.425851	up	TUBB4B	1.93742e-08	0.514189	up	ANP32A	8.2773e-05	-0.569721	down	KLRG1	7.23319e-05	-1.30736	down	UNC45A	0.00110294	0.899668	up	ARPC3	0.000512712	-0.667663	down
	CHPF2	0.00545153	0.26768	up	PMPCA	0.00570627	0.308586	up	C15orf61	0.00246711	0.435774	up	CDK4	0.00274803	0.566589	up	RORA	0.00598443	-0.790842	down	RPS26	1.24924e-07	1.40124	up
	TRG-AS1	0.00200055	-0.445623	down	AKNA	0.00285117	-0.332849	down	RCN2	0.00222934	0.482111	up	PTPN6	0.000211374	-1.14898	down	CHD2	0.000793455	0.688612	up	SBNO1	0.00316583	0.938969	up
	P2RY8	4.32357e-09	-0.530869	down	B4GALT1	1.41324e-06	-0.451624	down	PSTPIP1	0.000651235	-0.327089	down	NAP1L1	0.00468972	0.682885	up	SIN3A	0.000377723	0.916707	up	MTRFR	0.00489294	1.01734	up
	TMSB4X	2.14526e-86	-0.58289	down	DPM2	0.00729484	0.282529	up	EID1	0.00531381	0.43785	up	DGKA	2.95915e-06	0.592885	up	EMC7	4.17425e-05	-1.01276	down	ARL6IP4	0.00795379	0.365144	up
	SLC25A6	3.339e-05	0.334974	up	GSN	0.000397483	-0.468001	down	LYSMD2	0.00322564	-0.532042	down	ISCU	4.75565e-11	1.03335	up	USP8	0.00384248	-0.655055	down	H2AJ	0.00850289	0.26892	up
	RBM3	2.29812e-08	-0.636795	down	VCP	1.40137e-06	0.396152	up	SERF2	0.000662348	-0.308696	down	LDHB	0.00775423	-0.862862	down	POLG	0.00468661	0.423775	up	WBP11	7.30661e-05	0.626822	up
	ATP6AP2	7.57223e-07	0.396975	up	SEMA4D	6.65412e-08	0.450569	up	ISG20	1.04939e-05	0.686266	up	SELPLG	0.00108104	-0.862168	down	BCL2A1	1.51293e-05	0.913219	up	ARHGDIB	0.00103084	-0.595558	down
	SH3BGRL	6.96293e-05	-0.333698	down	KLF9	4.35397e-05	0.439008	up	IQGAP1	0.00715746	-0.368874	down	TAPBPL	0.0010497	-0.747011	down	CCDC32	9.75668e-05	0.565115	up	C12orf76	0.00342109	0.563461	up
	SLC25A5	8.22496e-13	0.635673	up	IARS1	7.9388e-05	0.34301	up	B2M	1.97936e-22	-0.35115	down	GAPDH	1.47129e-05	0.731576	up	FES	8.98241e-05	1.28468	up	UBC	2.3056e-07	-1.36472	down
	ARHGEF6	0.00250619	-0.396968	down	NUP214	3.97825e-07	0.560443	up	MCTP2	4.114e-05	-0.586969	down	MLF2	0.00361206	0.616746	up	PPIB	0.00556596	-0.483295	down	CD69	0.00207786	1.22765	up
	UBE2A	0.00521612	0.30068	up	GOLGA2	1.65225e-06	0.317287	up	PDIA3	6.58254e-05	-0.524134	down	HNRNPA1	0.00326203	-0.634421	down	IL16	0.00210806	-0.297814	down	LINC02384	0.00252869	-0.829625	down
	BCAP31	0.000700114	0.286777	up	SNHG7	1.42466e-07	0.606873	up	ENSG00000237550	0.000120769	-0.524012	down	GNS	0.00123103	0.479686	up	MAP2K1	0.00983978	0.396923	up	PCED1B-AS1	0.00672698	-0.810986	down
	NAA10	0.000916701	-0.407074	down	EIF3M	2.88238e-13	0.431949	up	CHASERR	0.000880041	0.434297	up	RPS26	0.000849262	-0.944925	down	RPL4	0.000472225	-0.721379	down	ELF1	0.00274609	-0.318381	down
	HCFC1	0.00225481	-0.39892	down	API5	0.000747051	0.405555	up	PGP	0.000392076	0.565613	up	RPL41	2.91396e-10	0.746835	up	B2M	2.09074e-37	-0.922173	down	ANKRD10	0.00985754	0.399414	up
	HNRNPH2	0.00218685	-0.363586	down	SVIP	1.9718e-05	0.340928	up	STUB1	0.000865082	0.444748	up	SBNO1	2.23134e-05	0.894042	up	PKM	0.00267941	0.395564	up	LCP1	1.08684e-05	-1.10645	down
	IL2RG	3.66774e-14	-1.01237	down	OSBP	0.000113483	0.298376	up	ECI1	0.00175325	0.490729	up	MTRFR	2.21443e-13	0.770471	up	MGA	0.00331659	0.595553	up	TPP2	0.00708046	0.305022	up
	PLP2	0.00010107	0.348954	up	FTH1	1.1987e-22	0.824546	up	PHKB	0.00139016	-0.396411	down	WBP11	0.000100479	0.458174	up	CRTC3	0.00278024	0.465676	up	ENSG00000273149	0.00109753	1.14773	up
	ATRX	0.00962765	-0.349117	down	PRR5L	0.000168654	-0.511667	down	NUTF2	0.0086701	0.316837	up	KRAS	0.00780489	0.569902	up	PDIA3	0.00372862	-0.687001	down	STK24	0.00130678	0.386596	up
	FLNA	1.12365e-13	-0.71588	down	FAU	6.88575e-09	0.328139	up	DYNC1LI2	0.00731656	0.290623	up	RPL6	0.000640398	-0.466873	down	FAM234A	0.00631332	0.891889	up	NAA16	0.00101799	0.452822	up
	SMC1A	0.00253046	-0.357486	down	ZFPL1	6.48571e-05	0.40859	up	NLRC3	0.00243605	-0.545495	down	C12orf76	0.000170467	0.732708	up	GSPT1	0.000515461	0.443707	up	TRDC	0.000234901	-1.29607	down
	MSN	4.71104e-19	-0.781377	down	PRSS23	3.99424e-05	-0.494403	down	STX4	0.00115566	0.268261	up	UBC	4.47329e-13	-1.52736	down	RPS15A	9.80837e-05	-0.427835	down	SNX6	0.00122483	-0.861004	down
	GPR174	0.000651528	-0.453024	down	HSPA8	4.26439e-26	-1.01573	down	PYCARD	0.00293623	-0.458388	down	ORAI1	0.00173934	0.352342	up	CCDC102A	0.00518215	-0.277271	down	PTGDR	0.000528373	-0.637802	down
	SEPTIN6	0.00782236	-0.261555	down	STT3A	8.73331e-07	0.420619	up	MT2A	3.2051e-11	-1.05873	down	RPLP0	1.93547e-12	0.922641	up	IRF8	0.000528221	-0.541216	down	PPM1A	0.00805029	0.376498	up
	SASH3	1.48954e-07	-0.608288	down	PPP1R14B	8.99574e-05	0.471355	up	SPN	2.5444e-10	-0.883591	down	CD69	1.79987e-05	0.738024	up	CFDP1	0.00513688	0.732722	up	FOS	0.00049416	1.66084	up
	ATP6AP1	0.000151943	0.322555	up	HBB	1.77739e-25	2.2333	up	YPEL3	1.71637e-11	0.847066	up	KLRF1	2.35444e-07	-1.32406	down	PSMB10	7.62002e-05	-0.532117	down	GLRX5	0.00171177	0.819434	up
	RTL8C	8.38875e-05	0.369193	up	TALDO1	3.35287e-09	0.529369	up	CORO1A	2.01334e-07	-0.497063	down	CAPRIN2	0.000188953	0.562219	up	KAT8	0.00471325	0.589517	up	CCNK	0.00252786	-0.520017	down
	EMD	0.00014661	0.343763	up	PNPLA2	0.00101862	0.334698	up	ITGAM	0.000134558	-0.606734	down	C1RL-AS1	0.0070348	0.652608	up	TUFM	0.00942951	0.688234	up	EVL	0.00256949	-0.512963	down
	CD99	0.000999525	0.280358	up	CAPN1	0.00196096	-0.409145	down	ALDOA	0.00216086	0.33698	up	PCED1B-AS1	0.00274487	-0.867225	down	SPN	0.00205962	-0.749101	down	HSP90AA1	0.000108065	-0.864794	down
	TSPYL2	3.14212e-22	1.19235	up	TSPAN32	7.66907e-06	-0.57429	down	SPSB3	0.00518154	0.41309	up	MPHOSPH8	0.00102333	0.601756	up	CORO1A	0.000725015	-0.710844	down	PSME1	3.02397e-05	-0.558527	down
	SH2D1A	2.54367e-07	-0.634198	down	STIP1	1.02962e-06	0.346994	up	NUBP2	0.00957558	0.316338	up	UFM1	0.000939893	-0.665172	down	GLG1	0.000424776	0.393886	up	ENSG00000260669	0.000140574	0.675438	up
	TSC22D3	5.3766e-45	1.4252	up	LSP1	1.91883e-11	-0.603519	down	NDE1	0.00893698	0.319892	up	LCP1	5.70521e-07	-1.08387	down	ITGAX	0.00265983	0.828152	up	GZMH	6.55577e-06	-1.21788	down
	LAGE3	0.00512564	0.330874	up	NAP1L4	5.40217e-05	0.289709	up	METRN	3.18014e-09	0.853684	up	ENSG00000273149	2.4404e-07	1.51101	up	METRN	3.33878e-05	1.1122	up	CPSF2	0.00504844	-0.268234	down
	RPS6KA3	8.68808e-06	0.378991	up	FAM76B	0.00198966	-0.338903	down	ANTKMT	1.96886e-05	0.404454	up	TPT1	0.000113197	0.519181	up	XPO6	2.55066e-05	0.844951	up	DYNC1H1	0.000390163	0.312681	up
	LEPROTL1	1.25371e-14	0.515367	up	FIBP	0.0011601	0.351614	up	RPL13	6.29043e-11	0.30417	up	NAA16	0.00389819	0.459931	up	PHAF1	0.00314931	0.491835	up	ACIN1	0.00274676	-0.496454	down
	BNIP3L	0.00667409	0.333401	up	TMEM258	0.0037987	0.275885	up	ITGAL	1.58826e-08	-0.573529	down	RPL21	0.00153065	-0.534571	down	FBRS	0.00132684	-0.415106	down	PLEKHG3	0.00217571	-0.281181	down
	SARAF	1.02533e-33	0.858232	up	REXO2	0.000109418	0.303392	up	PRKCB	0.000197329	-0.570003	down	TRDC	0.000142086	-1.19624	down	LDAF1	0.00624913	0.787649	up	AKT1	0.00412721	1.06491	up
	MTDH	3.02509e-05	0.479079	up	SSRP1	0.00210611	0.342939	up	SOCS1	0.00390956	0.456497	up	PTGDR	0.009173	-0.318149	down	MMP25	0.00290534	0.494815	up	HIF1A	0.00736468	0.798166	up
	ZNF706	0.000544272	0.387893	up	UBE4A	9.31243e-05	0.314213	up	IL32	0.00591524	-0.341771	down	PPM1A	0.00892644	0.531958	up	SOCS1	9.1134e-05	1.13409	up	GZMB	1.27346e-08	-1.64062	down
	YWHAZ	2.90254e-12	-0.609309	down	RAB6A	0.00171263	0.281196	up	MVP	0.000365219	-0.568985	down	FOS	1.23838e-05	1.61327	up	NDUFB10	0.000354593	0.606567	up	SYNE2	0.000120965	-0.623201	down
	UQCRB	5.50963e-05	0.348947	up	LPXN	0.000461784	-0.462453	down	APOBR	0.00024939	-0.684482	down	TMX1	0.00740671	0.283419	up	TMEM219	0.00413393	-0.857521	down	CCDC88C	0.000347335	-0.316114	down
	CEBPD	8.74185e-10	0.62092	up	PLAAT4	2.05522e-10	-0.56302	down	CMIP	0.00934948	0.514157	up	PTGER2	0.00215879	0.422983	up	SPAG7	0.000989413	-0.727005	down	GMPR2	0.00332967	0.333817	up
	CHD7	0.00248634	0.355237	up	RTN3	0.000272456	0.339238	up	NDUFB10	0.00611043	0.380315	up	EVL	0.00077299	-0.575756	down	DERL2	0.00135842	-0.775725	down	CALM1	0.000234454	-0.626503	down
	SDCBP	8.34487e-10	0.625019	up	PPP1CA	5.70992e-05	-0.3196	down	RPS2	0.00124987	0.3524	up	RBM23	0.00161494	-0.352343	down	PFN1	6.36349e-09	-0.650356	down	HECTD1	0.0091642	0.580983	up
	NCALD	0.00595568	-0.351557	down	UCP2	1.35563e-19	-0.963975	down	GFER	0.00398897	0.356968	up	RPS29	0.000151261	-0.710002	down	ATP2A3	0.00175764	0.432221	up	EIF2AK4	9.84854e-05	0.358574	up
	SLA	5.35818e-07	0.388946	up	NCAM1	0.00565936	-0.394323	down	RAP1GAP2	0.000761501	-0.556078	down	HSP90AA1	0.00150044	-0.5028	down	WSB1	0.00310431	0.407165	up	NPTN	0.00398671	-0.274743	down
	LY6E	1.47302e-07	-0.592619	down	CFL1	1.90798e-28	-0.665244	down	PFN1	4.26221e-29	-0.556173	down	PSME1	0.00724143	-0.393337	down	ENSG00000274767	0.00212803	0.645449	up	RMDN3	0.000638406	-0.950594	down
	ENSG00000286122	1.75902e-56	1.6608	up	CTSW	4.59165e-76	-1.78057	down	WSB1	0.0014923	0.398049	up	ARID4A	0.00423291	0.271257	up	ACACA	0.000951946	0.71715	up	PSTPIP1	0.000571516	-0.580596	down
	SNTB1	0.00876843	-0.322251	down	IFITM1	2.28365e-15	-0.328349	down	CCL3	0.00014886	0.908799	up	DAAM1	0.00296222	0.658257	up	CCL4	0.00659041	-1.00343	down	SEC11A	0.00140094	0.654864	up
	NSD3	0.00281684	0.357925	up	IFITM3	4.24392e-05	0.393617	up	ENSG00000274767	0.00117153	0.519166	up	METTL17	0.000234578	0.427153	up	GGNBP2	0.00921468	0.612597	up	MRPS11	5.90347e-05	0.53263	up
	HSF1	3.4467e-05	0.367426	up	APLP2	0.00844578	0.314793	up	CCL4	1.68358e-07	1.21459	up	TOX4	2.55292e-06	0.884694	up	MSL1	0.00446997	0.63626	up	UNC45A	0.00499267	0.586774	up
	COPS5	0.000935356	0.32022	up	UQCC3	9.35684e-08	0.34068	up	CCL4L2	0.00176834	1.20344	up	DYNC1H1	6.20261e-09	0.433551	up	VAT1	2.25579e-06	1.02411	up	EMC7	0.00032728	-0.984323	down
	GRINA	2.5295e-07	0.358261	up	UBXN1	3.98226e-12	0.514497	up	ORMDL3	0.00176922	-0.40738	down	ZFP36L1	0.00863662	-0.527284	down	CLTC	0.000144183	0.743008	up	ABHD2	0.00220797	0.916348	up
	CYC1	0.000131149	0.440847	up	SLC3A2	4.6458e-08	0.505339	up	TSPOAP1	0.00357926	-0.39262	down	PLEKHG3	0.00183132	-0.60017	down	ATP5MC1	0.000677914	0.89469	up	SPPL2A	0.0048016	-0.62217	down
	SHARPIN	0.000854629	0.347241	up	CASP1	0.00156222	-0.28803	down	DCXR	1.35018e-06	0.689208	up	AKT1	0.000233482	0.818098	up	GNA13	0.00461054	0.640296	up	CCDC32	0.00980977	0.561297	up
	RPL8	6.6572e-45	0.875541	up	TRAPPC4	0.0022737	0.357664	up	EIF4A3	0.00943494	0.351243	up	CHURC1	0.000319434	-0.604497	down	DCXR	8.93677e-10	1.21632	up	RPL4	0.00884703	-0.725413	down
	MYOM2	1.04184e-99	-3.4925	down	CBL	7.53646e-05	0.440302	up	SAT2	0.00138544	0.545375	up	PABPN1	1.71807e-05	0.747388	up	CBX4	0.00229477	-0.861292	down	B2M	8.74102e-11	-0.501883	down
	TPD52	0.000118808	-0.430766	down	CDK2AP2	1.07666e-06	0.441359	up	SLC38A10	1.08482e-05	-0.331168	down	SIPA1L1	2.69263e-06	0.945687	up	CENPX	0.00222595	0.827899	up	SNRPA1	0.00509836	0.438706	up
	EIF3H	2.63977e-05	0.417622	up	TPP1	0.000661293	0.384769	up	VAMP2	2.95984e-06	0.719527	up	HIF1A	0.000137744	0.797028	up	SAT2	8.12115e-05	0.750688	up	PDIA3	0.00157326	-0.745131	down
	ELOC	0.00230438	0.307826	up	TRMT112	7.79878e-10	0.547149	up	SRSF2	0.000808161	0.541823	up	CRIP1	8.69851e-07	-1.78229	down	NDUFAF8	0.00228293	0.438076	up	RTF1	0.0020825	0.323673	up
	DOK2	9.26894e-05	-0.497122	down	RPS13	2.45424e-20	0.540363	up	H3-3B	1.15121e-07	0.577497	up	SYNE2	7.30419e-05	-0.458406	down	RPL27	0.00971363	-0.313055	down	FLYWCH2	0.00121476	0.854057	up
	EEF1D	7.30746e-15	0.547925	up	CD3E	0.000207303	0.616133	up	LIMD2	0.000565735	-0.414384	down	ENSG00000289137	5.03968e-07	-0.666849	down	MPRIP	0.00812831	0.460473	up	PGP	0.000353599	1.12034	up
	LINC00861	1.81073e-29	-1.30292	down	SIPA1	3.73613e-08	-0.63561	down	TBX21	0.00373738	-0.431433	down	SCAPER	0.00540676	-0.317683	down	SEC14L1	1.50362e-05	0.985228	up	ECI1	0.00125735	0.883727	up
	SNHG6	1.67678e-05	0.491392	up	OTUB1	0.00403979	-0.344283	down	MRPL10	0.00987867	0.401726	up	MAN2A2	9.88303e-07	0.60443	up	EFTUD2	0.00568651	0.597139	up	ACD	0.000795575	0.856136	up
	PSIP1	4.75316e-08	0.479641	up	CD44	0.000229173	0.298239	up	PECAM1	0.00906019	-0.433054	down	UNC45A	8.65589e-07	0.648399	up	TRIM65	7.25452e-07	0.557365	up	MVD	0.00358109	0.270349	up
	ANP32B	4.35372e-08	0.524757	up	NUCB2	3.07448e-07	0.536311	up	MIF4GD	0.00297598	0.41838	up	RORA	0.00159923	-0.922671	down	SRP68	0.000569144	0.744619	up	RNF166	0.000219692	0.495113	up
	NFIL3	5.05729e-07	0.538407	up	BCL9L	0.00387306	-0.406339	down	SYNGR2	0.00461126	0.435126	up	SIN3A	7.38938e-06	0.756425	up	RPL23A	0.00149969	-0.737492	down	FTO	0.00934857	0.375937	up
	TXN	0.000309701	0.41091	up	ATP5MG	1.17754e-05	-0.423528	down	SIRT7	0.00122702	0.511527	up	EMC7	0.00719888	-0.644142	down	LIMD2	2.32333e-10	-1.32615	down	KAT8	0.00135693	0.810249	up
	TLE1	5.16149e-07	0.446501	up	CARD16	0.00625417	-0.363305	down	P4HB	0.00016748	0.550846	up	ABHD2	1.48308e-09	0.897426	up	TBX21	0.000184987	-1.0652	down	MT1F	0.00920838	-0.631785	down
	SYK	1.60407e-06	0.495594	up	GVINP1	0.00630453	0.310203	up	METRNL	0.000216609	0.63903	up	CIAO2A	0.00296958	0.526772	up	SCRN2	0.00181194	-0.397257	down	SPN	0.00664287	-0.648336	down
	TGFBR1	3.09533e-08	-0.72262	down	ENSG00000254682	0.000110157	0.339626	up	SLC25A39	0.00195425	0.39267	up	RNF111	0.00973126	-0.2701	down	ARHGDIA	0.00042141	-0.424217	down	INO80E	0.00700977	0.642645	up
	PLIN2	0.00131583	0.398588	up	NEAT1	0.000421126	0.420393	up	DDX52	0.000250787	-0.494113	down	BCL2A1	0.000575832	0.87829	up	ACTG1	0.00524991	-0.507133	down	CORO1A	0.00013632	-0.784773	down
	RGS3	1.11301e-05	-0.551008	down	AKR1C3	3.04989e-08	-0.712727	down	MRPL58	0.00385982	0.360911	up	PDCD7	0.00782902	0.269131	up	KDM6B	0.00547769	0.768963	up	GLG1	0.000149982	-0.53218	down
	MRPS2	9.67537e-05	0.31837	up	KLF6	6.02055e-20	0.976828	up	GABARAP	8.9885e-06	0.619162	up	RPLP1	0.000220031	0.488513	up	STAT5A	9.06042e-05	0.56439	up	AMFR	0.00746065	0.596253	up
	BAG1	0.00342559	0.363599	up	NUDT5	0.00789984	0.261463	up	CTDNEP1	0.00193094	0.420986	up	CERNA1	0.00925988	0.523979	up	CHD3	0.0074992	-0.461075	down	SPSB3	0.00413023	0.412997	up
	RPL12	1.99942e-10	0.354054	up	PIP4K2A	0.00355209	0.30188	up	CD300A	2.73346e-06	-0.75728	down	CCDC32	5.54483e-05	0.697541	up	ACADVL	6.55102e-08	1.03497	up	GGA2	0.000703825	0.765739	up
	SH2D3C	0.00635844	-0.371626	down	COMTD1	0.00213164	0.352672	up	UBB	2.01702e-33	-1.6209	down	ZNF106	0.000754346	0.270089	up	CCL5	2.38933e-11	-2.12828	down	METRN	0.00224747	0.990743	up
	HNRNPK	0.00187974	-0.308562	down	BUB3	0.000139514	0.444535	up	TRPV2	0.00662081	-0.348867	down	FES	2.59226e-08	1.0963	up	LGALS9B	0.00581664	-0.405929	down	USP10	0.00665238	0.378332	up
	CCDC107	1.03302e-11	0.670277	up	MAP3K8	8.10522e-06	-0.593657	down	RNF213	1.37921e-05	-0.599736	down	FURIN	1.16752e-05	0.922831	up	UBB	2.30274e-15	-1.86254	down	ZC3H18	0.0032543	0.945156	up
	TLN1	5.30509e-05	-0.429195	down	SRGN	2.69908e-09	0.458176	up	SNHG29	5.94063e-07	0.685549	up	ISG20	0.00267505	0.706138	up	DDX42	0.00070958	0.680837	up	XPO6	0.00438273	0.924224	up
	MRPL41	0.00432539	0.338863	up	VPS26A	6.60364e-06	0.308931	up	RALBP1	0.0016585	0.534543	up	DUT	0.00660986	0.371277	up	SPAG9	0.00724422	0.615992	up	RPL13	0.00335818	0.350763	up
	CEP78	0.000224898	-0.417345	down	SUPV3L1	1.57452e-10	0.656711	up	MBP	6.99209e-09	-0.823392	down	MAP2K1	0.000129157	0.525159	up	RNF213	0.00235681	-0.726785	down	ARL2BP	0.00287517	0.388411	up
	PTGDS	7.70815e-17	-2.30363	down	NOLC1	0.00295231	0.378074	up	TGIF1	3.14093e-07	0.643215	up	B2M	5.68061e-36	-0.819694	down	TAF15	0.00613676	0.37128	up	FHOD1	4.26013e-06	0.601199	up
	PAXX	0.00141707	0.303121	up	PFKP	0.000192185	0.360525	up	MYL12A	6.6645e-07	-0.413983	down	PDIA3	0.00363669	-0.579309	down	MAPRE2	2.64452e-05	-1.193	down	FBRS	0.00124569	-0.541488	down
	CLIC3	8.7597e-24	-1.03114	down	HERC4	2.24887e-05	0.43961	up	SMCHD1	0.000307422	0.489928	up	FAM234A	0.00068486	0.850048	up	TXNL1	0.000534047	0.755099	up	CSNK2A2	0.00292857	0.293694	up
	TMEM203	0.000887376	0.267598	up	MXI1	0.000387551	0.319644	up	STK4	0.000225067	0.340988	up	PGP	0.00115056	0.817298	up	ZCCHC2	0.00466129	0.272828	up	ADCY7	0.00836334	-0.759921	down
	DPM2	0.000308757	0.383304	up	HK1	0.000115521	0.38454	up	CST3	0.00635763	-0.485524	down	ECI1	2.44435e-05	0.893046	up	RIOK3	0.00253245	-0.809272	down	BCL7C	5.3676e-05	1.19008	up
	ATP6V1G1	0.00253696	0.292389	up	ANAPC16	2.27339e-08	0.529307	up	BLCAP	0.00981156	0.430877	up	NUTF2	0.00133056	0.792196	up	MALT1	0.00615823	0.338522	up	GOT2	0.00363484	0.779072	up
	GSN	4.90608e-05	-0.527212	down	DDIT4	2.39274e-16	0.711045	up	ADRM1	0.000956866	0.344448	up	DYNC1LI2	0.000129571	0.539881	up	MYL12A	3.1877e-07	-0.712704	down	AP1G1	7.47863e-05	-0.565019	down
	UBE2R2	3.49112e-09	0.515373	up	ECHS1	1.69175e-07	0.30572	up	PPDPF	3.8522e-09	0.654277	up	ACD	0.000704365	0.523791	up	TRAPPC8	0.000318236	0.542165	up	CBFB	0.00456151	0.391615	up
	SMC5	0.000329383	0.292141	up	IDI1	0.000597451	-0.431294	down	RPN2	0.00268424	0.330246	up	IRF8	0.00104199	-0.446136	down	CYB5A	0.00792969	0.439326	up	SOCS1	0.000103212	1.18508	up
	EEF1A1P5	1.08039e-13	-0.781968	down	GLUD1	0.00203509	0.397053	up	SLA2	0.00847034	0.494317	up	COX4I1	0.000432275	0.475453	up	SMAD4	0.00496988	0.403438	up	ATXN2L	0.00283412	0.511976	up
	VCP	1.65432e-05	0.393853	up	FBXL15	0.0027465	0.299214	up	MRPS26	0.00109554	0.337182	up	PSMB10	0.0058339	-0.346499	down	SMCHD1	0.00655661	0.75795	up	PAGR1	0.0072152	0.302187	up
	NUDT2	0.0025181	0.329428	up	SFMBT2	4.40237e-06	0.492947	up	CTSZ	0.00495118	-0.336727	down	KAT8	0.00206149	0.777601	up	XRN2	0.00403732	0.756743	up	APOBR	0.00788052	-0.965732	down
	KLF9	0.00151586	0.304858	up	PTEN	0.000244761	0.328812	up	ZFAS1	3.67241e-07	0.692721	up	SPN	0.000378549	-0.873485	down	CST7	1.61289e-07	-0.686818	down	NDUFB10	0.000146979	0.756689	up
	NUP214	0.0001693	0.374147	up	HNRNPH3	0.000152977	0.406178	up	ADNP	0.00845318	0.393508	up	TBC1D10B	0.00291609	0.390714	up	APMAP	0.0050117	-0.71686	down	SNTB2	0.00340491	0.627765	up
	SNHG7	6.23385e-13	0.778988	up	VIM	4.24269e-11	0.82681	up	SAMHD1	0.000119445	-0.62343	down	CORO1A	9.38566e-06	-0.777881	down	ADA	0.00164602	-0.954127	down	SPAG7	0.0086015	-0.614758	down
	CUTALP	1.75087e-06	0.499601	up	CREM	1.91557e-08	-0.849506	down	CEBPB	0.000444963	0.542009	up	GGA2	0.00286551	0.621529	up	PPP1R16B	0.00168802	0.572047	up	PFN1	1.69617e-15	-0.846191	down
	EIF3M	1.80785e-07	0.420935	up	FKBP4	1.78216e-11	0.623864	up	RAB5IF	0.000282644	0.494196	up	METRN	1.18733e-05	1.07843	up	PREX1	0.00587405	0.481461	up	TTC19	0.000529916	0.571384	up
	ENSG00000244313	7.884e-11	0.487777	up	SLC2A3	0.000121723	-0.446389	down	MATK	7.20885e-08	-0.696022	down	ZC3H18	0.00199701	0.534823	up	MRPS26	0.00916063	0.376377	up	ENSG00000274767	0.00363484	0.775548	up
	FTH1	4.95223e-91	1.54342	up	GABARAPL1	2.92647e-09	0.402734	up	MYO1F	0.000217168	-0.619799	down	XPO6	1.14019e-05	0.743594	up	PCIF1	0.00386463	-0.430322	down	ACACA	0.00266018	0.72775	up
	PRR5L	2.24123e-05	-0.543006	down	KLRD1	8.22116e-13	0.545259	up	TPM4	9.43331e-06	-0.688794	down	RPL13	0.000975389	0.427391	up	TBC1D20	0.00167569	0.351251	up	CCL4	0.0040783	-1.35773	down
	PDE3B	0.000350961	0.463898	up	KLRB1	7.31824e-06	-0.397061	down	GMIP	0.000549134	-0.510341	down	TSR3	0.00413175	0.267328	up	CEBPB	0.00333888	0.692822	up	MSL1	0.00178348	0.816156	up
	AHNAK	9.66656e-30	-1.12127	down	STRAP	0.00221897	0.272747	up	RPS5	4.88927e-06	0.462849	up	FBRS	0.000191171	-0.624944	down	RALGAPA2	0.00328997	0.679794	up	CCL4L2	0.00388398	-0.798439	down
	EEF1G	8.58994e-34	-1.68825	down	RESF1	0.00179679	0.354482	up	KIR3DL1	0.000652364	0.806524	up	ITGAL	0.000132084	-1.06123	down	ASXL1	0.00339341	0.682107	up	P3H4	0.00463179	0.669813	up
	NDUFS8	0.000198258	0.43575	up	ITGB7	6.67611e-05	-0.518819	down	ZNF274	0.00285179	0.450107	up	LDAF1	0.00312809	0.671448	up	SBNO2	0.000625583	0.818825	up	VAT1	0.000277995	1.08446	up
	FAU	5.92771e-17	0.460125	up	BIN2	8.17007e-12	-0.652366	down	LAIR2	0.00898173	-0.472694	down	BCL7C	9.91217e-05	0.779766	up	SAFB2	0.00216257	0.453104	up	IGFBP4	6.03666e-06	1.58717	up
	PDGFD	0.00259283	-0.358068	down	BTG1	1.35995e-13	0.456591	up	CLASRP	0.00309438	0.283838	up	AP1G1	0.00163318	-0.322459	down	MATK	0.000700903	-0.654433	down	PSMD12	0.00266271	-0.887736	down
	ZFPL1	1.9897e-05	0.392142	up	CAND1	0.00172639	0.301358	up	SLC1A5	0.00441445	0.534404	up	CIAO2B	0.00672069	0.482328	up	CDC37	0.000381964	0.639024	up	GNA13	0.0020997	0.96231	up
	PRSS23	0.000499553	-0.430643	down	NUP107	0.00234255	0.307618	up	CD37	0.00550611	-0.380482	down	SOCS1	1.98133e-13	1.74185	up	COX6B1	0.000144078	-0.396464	down	CENPX	3.16427e-06	1.01164	up
	HSPA8	3.94308e-51	-1.35999	down	GNPTAB	0.00918132	0.274858	up	EMP3	6.31536e-07	-0.657482	down	KIF22	5.94997e-05	0.692499	up	RPS5	0.000259453	0.544385	up	NDUFAF8	0.00751175	0.4126	up
	RPS3	5.07488e-08	0.266466	up	OSBPL8	0.00411616	-0.303386	down	RPL18A	1.90023e-08	0.430418	up	APOBR	0.00904927	-0.855988	down	UBA2	0.00954024	0.663576	up	VAMP2	0.00998461	0.730161	up
	PPP1R14B	8.59545e-06	0.480984	up	DAZAP2	0.000611971	-0.332142	down	ZFP36	3.94748e-07	0.679859	up	PLCG2	0.0084967	-0.280415	down	TMEM160	0.000868275	0.343412	up	SEC14L1	0.00788165	0.9748	up
	HBB	4.73362e-23	2.18439	up	LTA4H	0.00481141	0.373672	up	RPS16	0.00363841	0.27584	up	NDUFB10	6.43862e-05	0.728602	up	LIG1	0.00053398	0.577322	up	ACAP1	0.00137467	-0.92316	down
	TALDO1	4.63172e-06	0.397957	up	RAP1B	9.58245e-06	-0.405954	down	TNFSF14	3.37687e-05	-0.700044	down	SNTB2	0.00448891	0.591803	up	SLC1A5	3.36738e-09	1.6587	up	CALCOCO2	0.00229271	-0.434646	down
	PNPLA2	3.96159e-14	0.648086	up	NCOR2	4.63608e-06	0.543811	up	ARHGEF1	0.000146267	-0.535907	down	HSBP1	0.00361993	-0.472367	down	EMP3	0.00367972	-0.579816	down	RPL23A	0.00148863	-0.366807	down
	NPAT	0.00939598	-0.289658	down	TAOK3	0.000219757	-0.474791	down	FTL	4.24926e-14	0.647169	up	RAP1GAP2	0.000573392	-0.981115	down	NOP53	0.0023751	0.660069	up	TBX21	2.2221e-05	-1.14461	down
	SDHD	0.00119135	-0.376139	down	PEBP1	8.62115e-05	0.458727	up	RPL28	5.86758e-07	0.332327	up	DERL2	0.00225791	-0.67506	down	JOSD2	0.00326634	0.701262	up	NMT1	0.00902445	-0.326738	down
	C11orf21	0.00286518	-0.356926	down	RPS2P5	7.03705e-08	-0.604266	down	ZNF524	0.00672136	0.377017	up	PFN1	1.44508e-09	-0.593198	down	KLF2	0.00993795	0.439523	up	POLR2A	0.00762674	0.70954	up
	CAPN1	0.00296669	-0.414215	down	EP400	0.00029057	0.371611	up	ZNF580	0.00317403	0.439962	up	WSB1	0.0063821	0.50297	up	FTL	0.00136841	0.58596	up	PHB	0.00244472	0.339965	up
	TSPAN32	4.47041e-05	-0.538229	down	M6PR	5.43531e-06	0.288157	up	EPN1	0.00450731	0.310481	up	TTC19	0.00298589	0.416827	up	FXYD5	0.00669389	0.571317	up	MINK1	0.00310249	0.443474	up
	LSP1	4.94135e-18	-0.716358	down	DTX3	0.00142665	-0.309478	down	DAZAP1	0.00827856	0.375423	up	ACACA	0.0063919	0.606125	up	EPN1	0.000474953	0.4914	up	STAT3	0.000268241	0.762385	up
	LAMTOR1	0.00227068	0.323168	up	C12orf75	1.36396e-05	-0.543453	down	ICAM3	1.31659e-08	-0.904475	down	P3H4	0.00102074	0.645436	up	EIF3G	0.000605832	-0.699955	down	ARHGDIA	2.25549e-05	-0.608607	down
	FIBP	5.56757e-08	0.529408	up	POP5	0.000225417	0.298291	up	IL12RB1	0.00974955	-0.482887	down	VAT1	0.00213941	0.818804	up	JUND	0.00489674	-0.826095	down	ACTG1	2.95707e-05	-0.755241	down
	CCDC85B	0.00749016	0.281594	up	ETNK1	0.000575929	-0.308373	down	LSM4	0.00120536	0.49657	up	IGFBP4	0.00255233	0.849913	up	IGFLR1	0.002653	-0.327839	down	P4HB	0.00324059	0.32983	up
	SF3B2	0.00341018	0.303288	up	CCND2	0.000734912	-0.370563	down	JAK3	0.000930615	-0.542171	down	TSPOAP1	0.00106991	-0.78586	down	HNRNPM	1.68514e-05	1.02782	up	KANSL1	0.00709497	0.261078	up
	REXO2	0.00120333	0.406502	up	HDAC7	0.000754877	-0.301676	down	HDGFL2	0.00429622	0.382025	up	ATP5MC1	0.00235228	0.654376	up	MAP2K7	0.00146376	0.387021	up	CHD3	0.00123135	-0.684023	down
	FKBP2	1.63455e-06	-0.555937	down	TMEM106C	0.00578763	0.319551	up	LSM7	0.00110605	0.41743	up	GNA13	0.00282512	0.675537	up	RPL13A	2.67608e-06	0.802209	up	ACADVL	0.00102367	1.1191	up
	UBE4A	0.000494128	0.287378	up	ISCU	7.96768e-07	0.531925	up	DNAJB1	1.34946e-08	0.285117	up	DCXR	3.46848e-05	0.888326	up	JUNB	0.0012304	-1.00308	down	CCL5	2.25295e-06	-1.99359	down
	COPB1	0.00190713	-0.383776	down	EIF4B	0.000315497	0.311026	up	JUNB	0.000107933	0.670309	up	CENPX	3.31156e-06	0.736354	up	TLE5	1.22667e-11	-1.28821	down	HDAC5	0.00391584	0.807779	up
	PLAAT4	1.39209e-11	-0.58862	down	KCTD10	4.51665e-06	-0.554767	down	TLE5	0.00944289	-0.302245	down	SSH2	0.00682581	0.342727	up	HCST	7.50952e-10	-1.07543	down	UBB	2.6445e-07	-1.59509	down
	RTN3	1.14016e-05	0.38179	up	VPS37B	2.10242e-09	-0.783739	down	HCST	1.04929e-06	-0.534221	down	SAT2	0.00308695	0.716713	up	PRKACA	0.00584586	0.671516	up	ACLY	0.00823742	-0.4226	down
	POLD4	7.3964e-05	-0.420003	down	TAPBPL	9.15283e-06	-0.571157	down	IL27RA	5.72825e-05	-0.635068	down	RAB5C	0.00387513	-0.88153	down	TGFB1	0.00438687	-0.50197	down	NARF	0.00355015	1.0131	up
	PTPRCAP	3.87576e-79	-2.54677	down	PTGES3	0.000232737	0.307129	up	GZMM	1.97365e-13	-0.931851	down	RPL26	5.99822e-12	-1.72846	down	GZMM	2.30284e-13	-1.81514	down	FAM104A	0.000284092	-0.39411	down
	EIF3F	3.27784e-05	0.294768	up	GAPDH	1.20422e-06	0.336408	up	ILF3-DT	0.00285306	0.403063	up	SRSF2	0.00799099	0.485873	up	CDKN2D	0.003303	-0.687188	down	RNF213	4.40748e-06	-1.25948	down
	UCP2	2.73872e-27	-1.15476	down	MLF2	1.68348e-08	0.535554	up	ZNF146	0.00165181	-0.296557	down	SEC14L1	3.08593e-08	1.11723	up	ZNF865	0.00765173	0.346379	up	TAF15	7.63604e-06	0.288842	up
	NCAM1	1.52514e-10	-0.818178	down	CNOT2	0.00153202	-0.44448	down	MRPL34	0.00110967	0.512228	up	CD7	0.00212024	0.539035	up	HSH2D	0.0036803	-0.822837	down	DCAF7	0.000667234	-0.75838	down
	VEGFB	2.08014e-07	0.558327	up	HNRNPA1	2.29146e-12	-0.628389	down	MRPS12	0.00414153	0.297211	up	SRP68	0.000629898	0.56131	up	IER2	0.00131233	-0.828549	down	SNHG29	0.00127682	0.547079	up
	CFL1	1.60901e-16	-0.519288	down	ARPC3	0.00034807	-0.316716	down	ACTN4	1.69096e-08	-0.850696	down	RPL23A	4.5581e-07	-1.09939	down	ALKBH7	6.24396e-06	1.19756	up	MAPRE2	0.00078671	-1.13611	down
	CTSW	5.08592e-70	-1.59916	down	RPS26	1.79638e-05	0.385494	up	BST2	2.08891e-05	-0.613492	down	LIMD2	8.12374e-05	-0.862337	down	AKAP8L	0.00763154	0.302818	up	ATP5F1A	0.00606765	-0.283097	down
	CD6	3.56473e-07	-0.535841	down	WNK1	1.47072e-05	0.471298	up	CLPP	0.00738191	0.375457	up	TBX21	4.44798e-05	-1.16659	down	ARRDC2	0.00949475	-0.511982	down	TTC39C	0.00202737	0.268945	up
	IFITM1	6.77437e-20	-0.431653	down	PYM1	0.00183421	0.269896	up	YIF1B	0.00156453	0.337564	up	PHB	0.00452003	0.333518	up	CCDC124	0.00431693	0.397998	up	ZCCHC2	0.00605381	0.480115	up
	C11orf98	1.10262e-07	-0.588111	down	ARL6IP4	0.00898288	-0.298811	down	POLR2I	0.00183838	0.515346	up	COASY	0.00265247	0.278584	up	ATP5F1D	0.00827396	0.492007	up	MBP	0.00562143	-0.760695	down
	UQCC3	7.26828e-07	0.326117	up	ERP29	9.60801e-09	0.561644	up	MBOAT7	1.85643e-07	0.812356	up	STAT3	3.41198e-05	0.640292	up	NKG7	6.36894e-29	-1.71721	down	MYL12A	7.89912e-07	-0.692672	down
	UBXN1	1.91413e-18	0.707969	up	ARHGDIB	2.03159e-15	-0.594297	down	NKG7	2.17058e-46	-0.714956	down	ERN1	0.00397587	-0.536836	down	CIRBP	0.00486124	-0.518194	down	SMAD4	0.00180805	0.57668	up
	HNRNPUL2	2.22489e-07	-0.561286	down	MLEC	9.62495e-08	0.500812	up	LAIR1	0.00500195	-0.449664	down	ARHGDIA	0.000131217	-0.422261	down	FBL	0.00348904	0.478086	up	PIK3C3	0.000149663	-0.277321	down
	SLC3A2	4.99437e-11	0.683419	up	KMT2D	0.00521026	0.348734	up	FAM174C	0.00102722	0.362368	up	RPAIN	0.00249028	0.356419	up	S1PR5	6.20765e-05	-1.05637	down	CST7	1.09172e-05	-0.591735	down
	ASCL2	0.000203539	0.403432	up	UBC	2.17205e-85	-1.55833	down	TBC1D17	0.000935365	0.479537	up	STAT5A	0.00308676	0.444882	up	KIR2DL4	0.00255366	1.07521	up	NCOA6	0.00593044	-0.427759	down
	CASP1	7.62571e-08	-0.542657	down	MDM2	2.56994e-10	0.403738	up	KIR2DL4	9.14728e-11	1.05689	up	METRNL	5.96848e-09	1.4197	up	GPX4	0.00559279	0.391906	up	PPP1R16B	0.00747536	0.76657	up
	TRAPPC4	0.000112048	0.44515	up	RPLP0	6.28802e-18	0.57369	up	GPX4	6.19215e-07	0.685796	up	MRPL27	0.00223331	0.335402	up	ELAVL1	0.000299412	0.356682	up	ELMO2	0.00180166	-0.369896	down
	CBL	0.00720739	0.325755	up	KLRF1	1.66042e-20	-0.92251	down	DDX3Y	5.56949e-06	0.357777	up	SYNRG	0.00623887	-0.374786	down	PIK3IP1	6.6258e-05	0.828503	up	NFATC2	0.000726522	-0.841342	down
	CDK2AP2	5.45717e-08	0.55763	up	LINC02384	0.000388577	-0.450105	down	PIK3IP1	0.00961969	0.457598	up	CHD3	0.00715286	-0.481593	down	RPL3	1.78237e-06	-0.611783	down	MRPS26	0.00987717	0.378997	up
	GSTP1	0.00133601	0.288165	up	PCED1B-AS1	3.26967e-05	-0.431619	down	LGALS1	2.89521e-12	-1.16527	down	RNASEK	5.80704e-05	-1.17254	down	PIM3	0.00593057	0.492908	up	DIDO1	0.00563491	0.300047	up
	TRMT112	4.33414e-07	0.503546	up	PARP4	0.00051789	0.342422	up	TPST2	0.00304282	-0.404377	down	ACADVL	5.7057e-08	0.939678	up	TPST2	0.000135562	-0.783073	down	NORAD	0.000284447	0.623315	up
	CCS	0.00120298	0.316903	up	MPHOSPH8	1.68499e-06	0.504326	up	IL2RB	2.54066e-05	-0.596668	down	CCL5	1.35898e-12	-1.91923	down	IL2RB	0.000286745	-0.93303	down	RBCK1	0.00995496	-0.297191	down
	RBM4	0.00317484	-0.354842	down	HSPH1	6.28172e-22	0.845278	up	RAC2	3.95341e-06	-0.458141	down	UBE2G1	0.00420087	0.360382	up	RAC2	0.00510752	-0.387508	down	SAMHD1	0.00640717	-0.758635	down
	RPS13	1.06391e-23	0.582568	up	UBAC2	0.00298767	0.26166	up	SH3BP1	0.00186554	-0.554879	down	HDAC5	0.00206955	0.595062	up	CHCHD10	4.36242e-05	1.13049	up	ZBP1	0.00920838	-0.699851	down
	DNAJC4	0.000134381	0.365411	up	ZMYM5	0.00286752	0.30613	up	XRCC6	0.005616	-0.308256	down	UBB	1.95051e-10	-1.55176	down	CBX6	0.00379048	0.487027	up	MHENCR	0.00785524	0.264035	up
	MED19	0.000487949	0.297048	up	PCID2	0.00280541	0.316324	up	MEI1	0.00430461	0.393928	up	PRKAR1A	0.00472081	-0.789543	down	RGL4	0.00213405	-0.350297	down	SBNO2	0.006216	0.771561	up
	CD3E	0.00874016	0.465049	up	ITM2B	4.37456e-05	-0.299765	down	MIF	9.46469e-08	0.668032	up	SPAG9	0.00193794	0.592769	up	MYH9	6.25989e-05	0.774829	up	TMEM259	0.00199939	0.356285	up
	FAM89B	0.00100197	0.304196	up	LCP1	1.04688e-05	-0.405862	down	MLC1	0.000450021	-0.485414	down	NARF	0.00974355	0.67465	up	GART	0.000361008	0.89624	up	TPM4	0.000642328	-0.838411	down
	PCSK7	0.00639167	-0.335514	down	TPT1	6.54237e-11	0.407564	up	APOL6	0.00159578	-0.540689	down	RNF213	3.08657e-06	-1.05187	down	SLC5A3	0.00683635	0.730419	up	COX6B1	0.000998105	-0.585708	down
	NUCB2	4.12656e-06	0.507652	up	CARS2	0.000513832	0.345607	up	S100B	1.21995e-05	-1.09265	down	SPECC1	0.00900975	-0.379337	down	DIP2A	0.000889253	0.852253	up	RPS5	0.00249274	0.596044	up
	IFITM2	7.49505e-12	-0.458022	down	ZMYM2	8.91774e-08	0.547499	up	ANKRD20A11P	2.57528e-08	0.656023	up	SNHG29	4.8926e-06	0.877993	up	ANKRD20A11P	7.4398e-06	-1.57302	down	TMEM160	0.000242001	0.304803	up
	LDHA	0.000512579	0.417284	up	MYCBP2	0.0064887	0.26472	up	ABCG1	0.00209379	0.453371	up	MAPRE2	0.00072903	-1.04648	down	BTG3	0.00871311	0.546416	up	ZC3H4	0.000254569	0.287949	up
	ATM	1.16922e-11	-0.723539	down	SUPT20H	3.6296e-08	0.464474	up	ITGB2	1.94743e-16	-0.90196	down	TXNL1	0.0014548	0.701759	up	PDXK	0.000438162	0.808978	up	UQCRFS1	0.0081382	0.348807	up
	TAF10	2.91899e-06	0.444977	up	N4BP2L2	0.00640467	-0.316222	down	MT-ND1	3.51015e-06	0.475087	up	ZCCHC2	0.000836089	0.292316	up	RRP1	0.00680591	0.631536	up	CLASRP	0.00223978	0.600826	up
	BCL9L	1.87278e-05	-0.57469	down	TRDC	5.85766e-10	-0.840035	down	MT-CO1	1.73953e-33	-0.885738	down	SLC39A6	0.00601259	0.55336	up	ITGB2	4.21056e-05	-0.903544	down	SLC1A5	0.00450449	1.07251	up
	CARD16	0.000761302	-0.439238	down	PCNX1	0.00178773	0.344257	up	MT-CO3	1.16439e-15	-0.431231	down	MBP	0.00826199	-0.62382	down	SOD1	0.00561158	0.418252	up	CD37	0.00504838	-0.764007	down
	ENSG00000254682	2.05479e-07	0.63187	up	FOS	1.60132e-09	1.89547	up	MT-ND4	0.000708944	-0.271253	down	MYL12A	2.05971e-07	-0.835202	down	MT-RNR1	9.0751e-05	-1.36084	down	PLD3	0.00302282	0.358489	up
	NEAT1	2.76994e-06	0.528474	up	RTRAF	0.000393683	0.282473	up	MT-ND6	2.17854e-05	-0.740227	down	RPL17	4.14679e-11	-1.93803	down	MT-ND1	0.0052181	0.419265	up	ZFP36	0.00173555	0.84417	up
	KLF6	2.95069e-07	0.4211	up	PTGER2	3.91549e-18	0.920347	up					XRN2	1.04247e-05	0.673727	up	MT-CO1	1.54518e-07	-0.895343	down	NOP53	0.000439557	0.829797	up
	MARCHF5	0.00805732	0.270308	up	GPR65	3.46819e-07	-0.549593	down					CST7	0.000189553	-0.470381	down	MT-CO2	0.00066642	-0.396879	down	FTL	0.000141049	0.807273	up
	COMTD1	0.000210732	0.37392	up	EVL	0.000209426	-0.333353	down					APMAP	0.000808502	-0.827439	down					FXYD5	3.09309e-05	1.05629	up
	EIF3A	0.000166156	-0.289983	down	KTN1	0.0051824	0.289814	up					CRLS1	0.00453733	0.561879	up					RAB11B	0.00370299	0.376016	up
	PGAM1	0.00627633	-0.348101	down	RIN3	5.94296e-05	-0.53641	down					IDH3B	0.00114607	0.348333	up					SCAMP4	0.000805747	0.581475	up
	FRAT2	0.000552912	0.290634	up	PSMB5	0.00199948	0.349892	up					B4GALT5	0.00311053	0.455083	up					PET100	0.00552484	0.400683	up
	BUB3	2.94436e-06	0.509782	up	HSP90AA1	1.39222e-06	0.271922	up					RPS21	0.00102788	-0.495136	down					MAP2K7	0.00896773	0.505595	up
	VCL	0.00240884	-0.4381	down	SIVA1	0.000538828	0.315121	up					NFATC2	0.000255221	-1.03413	down					ZNF493	0.00898342	0.657454	up
	SRGN	2.9857e-16	0.608909	up	PSME1	0.000714764	-0.308963	down					NORAD	0.000196767	0.482205	up					JUNB	0.00074964	1.01317	up
	FUT11	0.000374565	-0.442568	down	GZMH	3.55442e-17	-0.906572	down					NSFL1C	0.00150953	0.764105	up					PRDX2	0.00562957	0.745091	up
	SUPV3L1	5.33201e-13	0.605227	up	FOXN3	0.00145055	0.302749	up					CEBPB	1.28122e-10	1.12471	up					HCST	0.0002434	-0.786701	down
	PFKP	0.00042708	0.366237	up	TOX4	0.000238847	0.351	up					UBE2V1	0.00067798	-0.904452	down					TYROBP	0.00898152	-0.290244	down
	PTPRE	0.00883531	-0.387445	down	NFKBIA	0.000830237	0.482315	up					ASXL1	0.00453054	0.620576	up					GZMM	0.00185932	-1.01624	down
	MXI1	5.78713e-08	0.484317	up	MAP4K5	3.08236e-07	0.530211	up					WASH5P	0.00210513	0.777214	up					HSH2D	0.00489796	-0.569791	down
	ANAPC16	0.00119494	0.26365	up	BTBD6	0.00603705	-0.29475	down					SBNO2	4.4193e-06	0.769534	up					MRPL34	0.000157383	0.747429	up
	DDIT4	3.20439e-66	1.67183	up	SIPA1L1	5.39486e-05	0.483039	up					SAFB2	0.000545708	0.301559	up					ACTN4	0.00107421	-0.985309	down
	ADAM8	0.0044192	-0.375313	down	IRF2BPL	0.000570246	0.328196	up					CDC37	0.00758778	0.61552	up					BSG	0.00959468	0.648514	up
	FAM107B	1.06379e-06	-0.608116	down	GZMB	1.76122e-20	-0.659461	down					COX6B1	0.00294625	-0.285804	down					ALKBH7	0.00309779	0.862608	up
	ACSL5	0.0002235	-0.419013	down	DDX24	0.000249156	0.307257	up					RPS19	6.15163e-06	0.579146	up					MBOAT7	0.00898014	0.436794	up
	GLUD1	8.75818e-05	0.45014	up	HNRNPC	0.000518517	0.312468	up					RPS5	3.80258e-07	0.736149	up					CCDC124	0.00156302	0.465929	up
	FBXL15	2.17786e-06	0.458409	up	GNG2	8.98154e-07	-0.294027	down					TMEM160	0.00125372	0.693687	up					ATP5F1D	0.00828673	0.326413	up
	SFMBT2	0.00197985	0.362367	up	KLC1	1.6147e-06	0.419584	up					TMEM147	0.00431436	0.756714	up					NKG7	7.40579e-20	-1.53643	down
	PSAP	0.000229626	-0.412603	down	GABPB1-IT1	1.82201e-08	0.409768	up					SLC1A5	1.47547e-11	1.68776	up					HNRNPUL1	1.12902e-05	0.358877	up
	CREM	6.73969e-12	0.727942	up	RCN2	0.000232281	0.41528	up					CD37	0.0049336	-0.623035	down					ELAVL1	0.00501909	0.67375	up
	FKBP4	6.33387e-11	0.544218	up	PSTPIP1	0.00214925	-0.392383	down					EMP3	0.000425509	-0.527802	down					DDX3Y	0.00913355	0.370269	up
	GABARAPL1	2.50714e-11	0.641334	up	AKAP13	1.51121e-05	0.424232	up					GEMIN7	0.000875098	0.484839	up					TNRC6B	0.00141789	-0.321732	down
	KLRK1	7.1421e-21	-1.17136	down	NOP10	0.00078804	0.358574	up					RPL18A	6.73954e-05	0.437044	up					PIM3	0.00323526	0.492187	up
	PCED1B	0.0035482	-0.332692	down	CCNDBP1	0.00151757	0.392492	up					ZFP36	5.60248e-06	0.974497	up					LGALS1	3.59688e-08	-2.34004	down
	STRAP	2.48877e-10	0.580197	up	LYSMD2	0.00149289	-0.364816	down					NOP53	0.00182131	0.675835	up					TFIP11	0.000728489	-0.382565	down
	SLC38A2	2.56216e-05	0.463636	up	RPLP1	4.26064e-15	0.442257	up					JOSD2	0.00271783	0.55667	up					TPST2	0.00316146	-0.606063	down
	SHMT2	0.0017368	0.315093	up	TARS3	0.000547531	0.377995	up					ARHGEF1	0.00367221	-0.690965	down					RAC2	0.00254973	-0.562413	down
	ITGB7	1.57227e-05	-0.541005	down	RAB27A	0.00187702	-0.30211	down					FTL	7.04088e-07	0.788984	up					APOBEC3C	0.00640625	-0.843776	down
	BIN2	1.36242e-08	-0.552067	down	ISG20	4.01375e-10	0.660496	up					FXYD5	0.00124649	0.627896	up					TRABD	0.00311262	0.661421	up
	BTG1	2.46067e-72	1.25403	up	NGRN	3.28868e-07	0.278968	up					EPN1	0.000125333	0.709372	up					MIF	0.00627886	0.770552	up
	LYZ	5.53539e-06	-0.535103	down	CSK	0.00075244	-0.326218	down					C19orf25	0.00113578	0.435961	up					MLC1	0.00252869	-0.726074	down
	CMKLR1	4.21489e-05	-0.438652	down	RPL4	4.10957e-12	-0.555936	down					EIF3G	0.00371081	-0.537121	down					RGL4	0.00296965	-0.348167	down
	TESPA1	0.000869623	-0.385105	down	B2M	2.63913e-128	-0.616266	down					ICAM3	0.0049083	-0.711099	down					APOL6	0.0071376	-0.415092	down
	RAP1B	8.65401e-13	-0.612274	down	PKM	2.36524e-07	0.520365	up					ISYNA1	0.00081995	0.68614	up					XBP1	0.00728447	-0.572591	down
	NCOR2	0.0026705	0.340121	up	PDIA3	7.95326e-07	-0.467751	down					RPS28	0.00021351	-0.576305	down					BRD1	0.00138123	0.794718	up
	TAOK3	2.30609e-05	-0.526927	down	RTF1	3.82432e-05	0.462496	up					HNRNPM	0.00333465	0.659482	up					TTC3	0.00952747	0.972567	up
	PEBP1	1.25373e-06	0.531681	up	TRAF7	0.00022765	0.42979	up					PTBP1	0.00896876	0.592543	up					RRP1	0.000446016	0.483469	up
	EP400	6.8493e-08	0.314777	up	STUB1	0.000142273	0.367017	up					ENSG00000285589	0.000581553	-0.902759	down					ITGB2	4.0397e-06	-1.18874	down
	KLRG1	1.38584e-12	-0.92262	down	ECI1	1.3116e-05	0.288911	up					HCST	5.89181e-12	-1.07563	down					MT-RNR1	0.000253918	-1.09644	down
	ZFC3H1	0.00374131	0.359705	up	CDIP1	0.00750852	-0.343851	down					TYROBP	0.00283381	-0.311094	down					MT-ND1	0.00680609	0.435664	up
	COX6A1	3.12992e-07	-0.548327	down	GSPT1	0.00532551	0.329379	up					PRKACA	0.000254867	0.591576	up					MT-CO1	1.05551e-19	-1.34138	down
	ARF3	2.36491e-05	-0.459744	down	VPS35	0.0038288	0.304016	up					GZMM	2.27275e-08	-1.38716	down					MT-ATP8	0.000105476	-0.448731	down
	PTPN6	0.00073644	-0.423283	down	NTAN1	0.00269993	0.290198	up					SLC44A2	0.00508677	-0.376359	down					MT-ATP6	0.0004215	0.362057	up
	TPI1	4.77789e-06	0.355763	up	KIFC3	0.000365256	0.306431	up					ZNF331	0.000138768	0.800999	up					MT-CO3	3.02125e-05	-0.438082	down
	ING4	9.75643e-05	0.362505	up	NSMCE1	0.00446612	0.319767	up					ZNF865	0.00278189	0.385782	up					MT-ND3	0.00542469	-0.425358	down
	HDAC7	3.7845e-06	-0.514909	down	ACD	7.11878e-05	0.465695	up					ALKBH7	7.4612e-07	1.24699	up					MT-ND4	0.000796116	-0.391185	down
	TMEM106C	0.00507383	0.289086	up	MAF	0.00157917	-0.408714	down					AKAP8L	0.00301341	0.500626	up
	TNFRSF1A	0.000718038	-0.445649	down	MVD	0.000187588	-0.513656	down					MBOAT7	0.00269179	0.53945	up
	ISCU	1.72281e-12	0.690769	up	RNF166	0.00441429	-0.369802	down					LSR	1.03795e-05	0.66818	up
	LDHB	2.89076e-08	-0.685798	down	CFDP1	6.99134e-05	0.377035	up					CCDC124	0.00712252	0.476678	up
	KCTD10	5.59844e-05	-0.488511	down	PSMB10	2.41483e-06	-0.477568	down					ATP5F1D	7.68271e-08	0.894528	up
	VPS37B	0.000150799	-0.287873	down	STX4	2.11834e-08	0.327956	up					SIGLEC7	0.000427029	-0.94906	down
	TAPBPL	1.44955e-08	-0.69543	down	TUFM	0.00248607	0.349349	up					NKG7	1.19119e-29	-1.35723	down
	PTGES3	0.000355644	0.294284	up	SPN	8.80244e-15	-0.907762	down					LAIR1	0.000753202	-0.760515	down
	PFDN5	0.00629936	-0.372269	down	YPEL3	0.00177867	0.283142	up					FBL	0.000329284	0.482165	up
	PRR13	0.000669306	-0.436441	down	CORO1A	5.62022e-15	-0.505879	down					KIR2DL4	5.17739e-11	1.56216	up
	GAPDH	4.29766e-18	0.655711	up	FUS	0.00103581	0.333527	up					ZNF302	0.00240015	0.634727	up
	MLF2	1.49162e-11	0.571321	up	EXOSC6	0.00945592	0.33516	up					GPX4	0.000726325	0.783515	up
	ATP2B1	0.000238302	0.382764	up	ITGAM	3.66389e-05	-0.54396	down					BAX	0.000642894	0.598512	up
	OAS2	0.00704233	-0.30245	down	CDIPT	0.00155085	0.289808	up					KHSRP	0.00696967	0.484922	up
	RPS26	6.16247e-06	-0.496632	down	ALDOA	6.6563e-07	0.458748	up					ELAVL1	0.000241133	0.422273	up
	RPL41	2.04206e-46	0.726356	up	NDUFAB1	0.00555741	0.317768	up					PIK3IP1	0.00385186	0.786085	up
	SLC25A3	2.8564e-05	0.261721	up	ATP6V0C	0.00345969	0.285168	up					RPL3	1.78109e-05	-0.428211	down
	APAF1	0.000990415	0.286991	up	METRN	4.05364e-20	0.987848	up					PIM3	1.88562e-05	0.421518	up
	PYM1	0.000175567	0.302359	up	ANTKMT	0.00232461	0.327588	up					TPST2	0.00745737	-0.59151	down
	GLIPR1	0.00497885	-0.27173	down	ADGRG1	3.7741e-07	-0.621772	down					IL2RB	4.9591e-07	-1.22922	down
	ERP29	4.91896e-06	0.49802	up	TCF25	0.00499843	-0.387643	down					RAC2	0.00535128	-0.304954	down
	TRAFD1	0.00011703	-0.441071	down	HERPUD1	1.17356e-06	0.48556	up					CHCHD10	0.000222137	0.85245	up
	PCBP2	1.09797e-06	-0.589239	down	TRADD	0.00126877	0.317202	up					RRP7A	0.00514276	0.535757	up
	ATP5MC2	5.87017e-06	0.365807	up	ITGAL	3.56472e-12	-0.656137	down					MLC1	0.0054098	-0.656985	down
	ARHGDIB	1.54334e-05	-0.319791	down	SRRM2	2.82056e-05	0.347656	up					XBP1	0.004943	-0.598726	down
	MLEC	1.5101e-05	0.435517	up	SOCS1	6.129e-37	1.4136	up					BRD1	0.000943123	0.869403	up
	UBC	2.44257e-48	-1.15168	down	IL32	0.000206646	-0.529573	down					GART	0.00134696	0.664321	up
	KLRC2	9.69128e-10	-0.811443	down	MVP	0.00061791	-0.3506	down					DIP2A	0.00537051	0.374387	up
	TMBIM4	0.00597654	-0.361657	down	LAT	0.000237244	-0.372366	down					BTG3	0.00981861	0.587842	up
	TMEM120B	0.000990814	-0.419883	down	SEPTIN1	0.00135173	-0.416245	down					PDXK	0.00338277	0.644146	up
	ORAI1	6.16481e-05	0.383998	up	PSMD7	0.00129127	0.37892	up					RRP1	0.000356194	0.639625	up
	RPLP0	1.19603e-42	0.92467	up	RPS2	6.46899e-05	0.285829	up					ABCG1	0.00988487	0.572174	up
	KLRF1	1.55937e-20	-0.92537	down	NLRC5	0.000115014	-0.307686	down					ITGB2	4.37212e-11	-1.04366	down
	CLEC2B	1.24459e-08	0.328763	up	SNTB2	0.00158399	0.391339	up					MT-RNR1	3.56943e-10	-1.27295	down
	LINC02384	0.000933027	-0.423291	down	RAP1GAP2	0.00758379	-0.34716	down					MT-RNR2	5.46616e-07	-0.46244	down
	PCED1B-AS1	0.00319596	-0.345876	down	PFN1	5.33402e-38	-0.403955	down					MT-CO1	8.25392e-23	-1.20684	down
	PXN-AS1	0.00960882	-0.31506	down	ATP2A3	0.00676994	-0.341326	down					MT-CO2	0.000279657	-0.316854	down
	MPHOSPH8	2.19075e-05	0.375525	up	FLII	2.55896e-05	0.45344	up					MT-ATP8	9.89745e-06	-1.20427	down
	HSPH1	6.44056e-18	0.769206	up	ALKBH5	0.000651844	0.297179	up					MT-ATP6	3.1639e-05	0.461549	up
	UBAC2	0.000591836	0.312604	up	CPD	1.03195e-06	0.418479	up					MT-CO3	2.52668e-07	-0.506973	down
	RASA3	0.00868573	-0.352027	down	CCL3	4.22301e-27	1.79327	up					MT-ND3	8.79509e-08	-1.42217	down
	LCP1	1.47667e-17	-0.685611	down	ENSG00000274767	1.07966e-14	0.788807	up					MT-ND6	0.00442104	-0.573458	down
	ENSG00000273149	9.19527e-08	0.743692	up	CCL4	1.53001e-07	0.717513	up
	TPT1	8.07108e-25	0.616253	up	CCL4L2	4.31649e-23	2.00516	up
	ALOX5AP	5.30969e-11	0.646353	up	ORMDL3	0.000468611	-0.452374	down
	EPSTI1	2.02081e-05	-0.514167	down	GPATCH8	0.000131891	0.440409	up
	ZMYM2	5.60683e-06	0.435627	up	VAT1	8.7088e-06	0.489145	up
	RPL21	0.000862798	-0.26321	down	STARD3	0.000609911	0.37982	up
	TRDC	2.81767e-14	-1.00496	down	LUC7L3	2.95472e-06	0.432979	up
	FOS	2.10094e-18	2.24948	up	ENSG00000279602	6.83625e-09	-0.603639	down
	ERO1A	0.000280726	0.305506	up	ABI3	0.00336441	-0.314785	down
	RTRAF	0.000175267	0.267665	up	PSMD11	0.00186876	0.275281	up
	PTGER2	1.79541e-14	0.752741	up	GNA13	4.378e-07	0.38843	up
	RPL36AL	0.00164907	0.269398	up	DCXR	3.63326e-25	0.94149	up
	GPR65	7.00705e-05	-0.398618	down	CBX4	0.00748749	-0.365047	down
	EVL	1.18973e-06	-0.459888	down	SSH2	0.00574011	0.339896	up
	RIN3	0.00759435	-0.380017	down	SAT2	0.00406906	0.356446	up
	CNIH1	0.00241486	0.296613	up	POLDIP2	0.000481557	0.272639	up
	RPS29	4.82703e-17	-0.769268	down	RPL27	7.57167e-09	-0.467384	down
	HSP90AA1	1.45047e-09	0.339471	up	RPL26	6.94585e-08	-0.510955	down
	EIF5	0.00892585	0.300133	up	STX8	2.4979e-06	-0.508716	down
	SIVA1	3.05626e-06	0.354623	up	PRPSAP1	5.41915e-06	0.48545	up
	PSME1	0.00344078	-0.286936	down	CD7	5.50684e-08	0.273633	up
	PSME2	0.0025515	-0.338901	down	H3-3B	0.0004121	0.28345	up
	PSMA3	0.000456768	0.269384	up	PAFAH1B1	0.00347725	-0.342609	down
	RDH11	0.000893017	0.373163	up	RPL23A	0.000898763	-0.376255	down
	GZMH	2.14818e-07	-0.627354	down	LIMD2	4.58296e-27	-0.924011	down
	FAM177A1	3.34128e-05	0.340662	up	TBX21	3.7188e-05	-0.451482	down
	TC2N	2.47756e-08	-0.645065	down	PECAM1	0.00254767	-0.421542	down
	NDUFB1	0.00385683	-0.262178	down	DDX5	0.000460869	-0.291154	down
	COX16	0.00010506	-0.439388	down	HGS	0.000353374	0.338917	up
	TRAPPC6B	0.000310271	0.34626	up	GRB2	0.0011015	0.267504	up
	NFKBIA	2.54151e-11	0.771924	up	STAT3	1.90067e-07	0.458672	up
	MAP4K5	0.00031394	0.403373	up	ERN1	0.00371334	-0.277484	down
	PLEKHG3	0.000140734	-0.51355	down	AATF	0.000195096	0.320153	up
	CHURC1	2.78207e-06	-0.5711	down	VPS53	0.00251137	0.264413	up
	SIPA1L1	1.64508e-07	0.509842	up	AMZ2	0.000409386	0.381107	up
	HIF1A	0.0042418	0.385524	up	SEPTIN9	0.00102767	-0.351884	down
	CRIP1	3.49255e-16	-1.06912	down	GALK1	7.17068e-05	0.449027	up
	GZMB	3.06186e-09	0.451976	up	METRNL	1.46941e-11	-0.832072	down
	CCDC88C	0.00279881	-0.368121	down	GRN	0.00143952	0.419847	up
	DDX24	0.000118037	0.29032	up	MRPL58	0.00470217	0.263365	up
	HNRNPC	0.00448874	0.264567	up	ACADVL	1.8236e-05	0.495951	up
	PSMA6	0.000368509	-0.469764	down	GABARAP	2.18011e-07	0.346277	up
	MIDEAS	0.000188366	-0.321961	down	CCL5	6.55012e-09	-0.455363	down
	ENSG00000289137	1.46983e-08	-0.732173	down	LGALS9B	1.57872e-09	-0.680531	down
	KLC1	2.86365e-05	0.337757	up	CD300A	1.64492e-08	-0.726822	down
	GABPB1-IT1	8.00075e-07	0.545903	up	UBB	9.01624e-72	-1.6887	down
	PLCB2	0.000107391	-0.495304	down	PITPNC1	0.00570752	-0.318617	down
	C15orf61	4.97088e-05	0.449771	up	CEP95	0.00370179	0.313525	up
	RCN2	1.52521e-05	0.442651	up	NCOR1	0.00221381	0.340594	up
	RPS27L	1.64652e-10	0.576336	up	SLFN12L	0.00249641	0.264258	up
	RPS17	3.00898e-05	-0.571653	down	ENSG00000267364	0.00379507	0.337123	up
	PSTPIP1	0.000287116	-0.397315	down	ALOX12-AS1	4.37218e-05	0.38621	up
	VPS13C	0.00769552	-0.284062	down	SUZ12P1	0.00465551	0.309738	up
	LYSMD2	0.00474933	-0.312474	down	SNHG29	1.13941e-17	0.78615	up
	PDCD7	9.96599e-05	0.471284	up	RALBP1	0.0083934	0.354319	up
	RPLP1	1.90917e-26	0.592911	up	TXNL1	6.97091e-05	0.343761	up
	RAB27A	0.00530122	-0.355686	down	MBP	0.000903232	-0.322378	down
	KLF13	1.47149e-09	0.603622	up	TGIF1	1.88712e-07	0.48093	up
	ISG20	5.83742e-19	0.926928	up	MALT1	0.00383943	0.369073	up
	NIPA2	0.00500419	0.298666	up	CXXC1	0.00048031	0.296155	up
	CCPG1	0.000472706	-0.358437	down	SMCHD1	5.13254e-10	0.668722	up
	NSMCE3	0.000438823	0.366004	up	TMX4	1.06966e-06	0.30529	up
	CIB1	0.000296785	0.364389	up	XRN2	0.000774314	0.270808	up
	NGRN	0.00087709	0.271213	up	APMAP	0.000379632	-0.316664	down
	HEXA	0.000351266	-0.416147	down	RNF114	9.06581e-05	0.309994	up
	IQGAP1	0.00694152	-0.274343	down	AHCY	0.000733586	0.316911	up
	IL16	0.00372659	-0.310291	down	STK4	3.40575e-09	0.481509	up
	RPL4	0.00118306	-0.297563	down	PSMA7	0.000951793	0.31752	up
	B2M	2.62658e-82	-0.428712	down	RPS21	2.29715e-05	0.3039	up
	PKM	6.57943e-05	0.425256	up	NFATC2	0.000203423	-0.479323	down
	PDIA3	4.09808e-05	-0.39163	down	ADRM1	0.0059818	0.338758	up
	RTF1	0.000251401	0.381052	up	PPDPF	3.82982e-14	0.697162	up
	GABPB1-AS1	0.0010538	0.376286	up	TPD52L2	0.00323635	0.30581	up
	TRAF7	0.00209028	0.388487	up	MRPS26	0.000214224	0.302193	up
	PGP	0.000246542	0.458022	up	C20orf27	0.00567247	0.352629	up
	STUB1	7.63558e-08	0.516498	up	CENPB	4.08808e-06	-0.377974	down
	ECI1	0.00113744	0.33521	up	ZFAS1	9.75577e-05	0.371993	up
	GSPT1	0.00466187	0.311482	up	RALGAPA2	0.000340881	0.416018	up
	METTL26	0.00024376	0.453973	up	SNRPB	0.00163597	-0.262563	down
	UBALD1	0.000491242	0.404864	up	RBM38	8.52069e-08	-0.600478	down
	ARL6IP1	1.86719e-10	-0.772186	down	S1PR4	0.000867433	-0.265046	down
	NTAN1	0.00181608	0.334173	up	OAZ1	8.61934e-09	0.430721	up
	KIFC3	0.000635666	0.290579	up	MATK	6.44694e-17	-0.83326	down
	NUTF2	0.000612804	0.39125	up	ADGRE5	7.58096e-05	0.30662	up
	ACD	0.00204921	0.319551	up	CHERP	0.00500554	0.272069	up
	CFDP1	4.77379e-05	0.365446	up	GMIP	3.1659e-05	-0.46593	down
	PSMB10	0.000121632	-0.41284	down	BCL3	0.00172222	-0.427283	down
	NLRC3	4.17687e-06	-0.589273	down	RPS5	4.43237e-08	0.375588	up
	STX4	2.86541e-09	0.41824	up	ZNF274	1.23344e-05	0.413356	up
	MT2A	0.0021598	0.312821	up	BLVRB	5.15642e-05	0.44577	up
	SGF29	2.45812e-05	0.293411	up	TMEM147	3.0026e-05	0.448758	up
	TUFM	3.98586e-05	0.46153	up	CLASRP	4.47998e-05	0.442487	up
	SPN	3.801e-19	-0.978785	down	SLC1A5	1.13379e-11	0.699609	up
	PPP4C	0.000103976	0.339669	up	EMP3	6.95515e-15	-0.656568	down
	YPEL3	8.30732e-20	0.727091	up	RPL18A	5.4047e-16	0.410946	up
	CORO1A	2.75192e-14	-0.561985	down	GMFG	0.00110839	-0.346536	down
	HCFC1R1	0.000307073	0.410966	up	RPS16	3.44931e-09	0.384278	up
	NFATC3	0.000505813	-0.402927	down	ARHGEF1	1.0646e-08	-0.61748	down
	ITGAM	1.35967e-06	-0.622623	down	BBC3	0.00153822	0.344267	up
	ITGAX	6.61374e-05	-0.496694	down	KLF2	7.79893e-21	0.721462	up
	CDIPT	0.000106986	0.433737	up	FTL	9.81082e-24	0.657917	up
	MRPS34	0.000999002	0.375592	up	RPL28	1.63893e-18	0.380527	up
	NDUFAB1	4.58461e-07	0.460012	up	ZNF524	0.000240749	0.386736	up
	ATP6V0C	0.00583411	0.329712	up	SHFL	0.00381382	0.33534	up
	METRN	7.92357e-27	1.06778	up	EIF3G	0.000586615	-0.343517	down
	ANTKMT	0.000137575	0.37224	up	ICAM3	7.25933e-07	-0.62649	down
	BRD7	0.00936227	0.329579	up	IL12RB1	1.99243e-09	-0.599357	down
	RPL13	3.252e-32	0.479163	up	JUND	1.60629e-14	-0.91125	down
	ADGRG1	3.93221e-10	-0.769732	down	LSM4	0.00113362	0.339644	up
	TSR3	0.00103029	0.380547	up	ISYNA1	0.00163955	0.392363	up
	ITGAL	2.80581e-24	-1.03215	down	HNRNPM	0.00020054	0.414318	up
	ADCY7	0.00168219	-0.421666	down	KDELR1	1.31281e-05	0.31396	up
	BCL7C	0.0092314	0.271426	up	RPL18	6.14608e-17	0.461573	up
	RBL2	0.00692118	-0.356195	down	RUVBL2	4.63811e-05	0.302016	up
	THUMPD1	0.00699269	0.270704	up	REXO1	0.000224234	0.318916	up
	CIAO2B	6.72402e-07	0.447796	up	ABHD17A	0.000121762	-0.313323	down
	NME3	4.42341e-05	0.438612	up	LSM7	0.000536044	0.365996	up
	SOCS1	9.21483e-35	1.36179	up	NDUFB7	5.27179e-07	-0.562512	down
	IL32	4.11968e-14	-1.11457	down	DNAJB1	2.43723e-07	0.368216	up
	MVP	0.000794694	-0.392399	down	MAP2K7	0.0053897	0.313726	up
	APOBR	1.38596e-05	-0.607341	down	PTBP1	0.00304105	0.327459	up
	CMIP	6.41497e-05	0.434183	up	RPL13A	1.94871e-28	0.815959	up
	SEPTIN1	2.10034e-06	-0.55628	down	JUNB	1.4875e-16	-1.01247	down
	PSMD7	5.09493e-07	0.493379	up	TLE5	3.35402e-43	-1.10216	down
	NDUFB10	5.99755e-07	0.457298	up	HCST	6.39873e-23	-0.79987	down
	RPS2	1.77194e-06	0.340094	up	TGFB1	1.73465e-09	-0.394914	down
	GFER	0.000173128	0.399068	up	GZMM	2.22644e-67	-1.61869	down
	MPG	0.00688405	0.328626	up	KRI1	0.00840502	0.29446	up
	NLRC5	2.83169e-07	-0.331621	down	CDKN2D	0.00256711	-0.379774	down
	SNTB2	0.00231703	0.370737	up	ILF3-DT	0.000298892	0.471295	up
	MMP25-AS1	9.18965e-08	-0.69347	down	HSH2D	1.02024e-09	-0.741757	down
	RAP1GAP2	1.76543e-08	-0.725101	down	IER2	2.77591e-14	-0.773129	down
	EMC6	0.000927698	0.412246	up	CALR	0.00239676	-0.295369	down
	PFN1	1.16779e-26	-0.366945	down	CLPP	0.00430987	0.284559	up
	ATP2A3	1.65537e-05	-0.518577	down	ALKBH7	0.000274905	0.420051	up
	CPD	0.000863991	0.386274	up	POLR2I	9.31485e-06	0.315975	up
	CCL3	1.0747e-41	1.93874	up	MBOAT7	8.10722e-11	0.667278	up
	PRPSAP2	0.000461292	0.352968	up	RPS9	1.0762e-08	-0.36176	down
	ENSG00000274767	6.70404e-05	0.451197	up	REX1BD	0.00286532	0.2828	up
	PSMD3	0.00010885	0.341865	up	ATP5F1D	0.000513803	0.316514	up
	IKZF3	0.00013629	-0.439771	down	MYO9B	0.00101015	0.321727	up
	CCL4	2.91655e-44	1.88632	up	NKG7	1.95842e-169	-0.956168	down
	MIEN1	0.00047189	0.347153	up	LAIR1	8.46849e-12	-0.839586	down
	CCL4L2	4.24856e-19	1.80335	up	EEF2	3.69756e-07	0.383022	up
	ORMDL3	0.000347455	-0.438716	down	ZBTB7A	3.32342e-07	-0.584631	down
	VAT1	9.59079e-09	0.53333	up	MIDN	0.000982157	0.337045	up
	STARD3	0.00289119	0.337417	up	CIRBP	2.17201e-07	-0.46992	down
	CDK5RAP3	1.15888e-05	-0.510348	down	S1PR5	2.72298e-09	-0.551401	down
	TSPOAP1	2.25504e-11	-0.846224	down	KIR2DL4	6.38752e-09	0.716176	up
	SLC9A3R1	0.000382532	-0.293187	down	GPX4	3.98587e-07	0.48316	up
	PSMD11	0.000205041	0.359624	up	BAX	7.7679e-05	0.41928	up
	SKAP1	1.84905e-05	-0.462535	down	DCAF15	0.00893393	0.26493	up
	RAB37	4.49262e-12	-0.851947	down	EXOSC5	0.00228359	0.365143	up
	GNA13	0.000263515	0.272364	up	ZNF600	0.00070231	-0.478255	down
	DCXR	4.43794e-21	0.953126	up	GPR108	0.00648209	0.360043	up
	EIF4A3	5.5071e-05	0.402277	up	ENSG00000283103	0.000409056	0.405569	up
	TNFSF12	6.15298e-06	-0.359094	down	RPS4Y1	0.000191297	-0.436108	down
	SAT2	0.00388748	0.355851	up	DDX3Y	0.00161322	0.287811	up
	RAB5C	3.04614e-15	-0.981985	down	IL17RA	4.24532e-06	0.317058	up
	ENSG00000263620	1.2829e-17	-0.915822	down	RPL3	3.29251e-08	-0.313536	down
	VAMP2	4.05757e-06	0.529207	up	TTC38	7.52964e-09	-0.602551	down
	RPL26	2.7815e-64	-1.80597	down	LGALS1	0.00320451	-0.483296	down
	STX8	0.000256472	-0.428956	down	TSPO	2.90679e-09	0.415197	up
	PRPSAP1	0.000130517	0.441247	up	YWHAH	0.00161194	0.3936	up
	SRSF2	2.98229e-05	0.397333	up	TPST2	4.04319e-07	-0.521424	down
	CD7	8.37238e-11	0.444222	up	IL2RB	8.63081e-13	-0.746575	down
	ZBTB4	0.00100101	-0.334306	down	RAC2	4.12716e-06	-0.299124	down
	H3-3B	2.89437e-09	0.426988	up	CHCHD10	0.00169427	0.297318	up
	SRSF1	2.53934e-07	-0.594189	down	RRP7A	0.00360808	0.334283	up
	NME2	0.00054065	-0.481274	down	XRCC6	0.000322981	-0.281795	down
	IFT20	0.000579478	0.318128	up	MPST	3.62983e-05	0.291472	up
	RPL23A	2.45719e-14	-0.76296	down	SDF2L1	0.00219616	0.320504	up
	LIMD2	3.68145e-06	-0.449648	down	EWSR1	0.00340952	-0.395466	down
	TBX21	1.33747e-08	-0.575651	down	MLC1	0.000803325	-0.361594	down
	SCRN2	1.17045e-06	0.340251	up	THAP7	0.00319748	0.295854	up
	PECAM1	3.98297e-06	-0.614756	down	JOSD1	0.00125694	-0.380006	down
	DDX5	2.47485e-08	-0.425625	down	MYH9	0.00042903	0.375094	up
	NT5C	0.000290592	0.366177	up	APOL6	0.00395986	-0.396886	down
	RPL19	7.45583e-19	0.418826	up	ST13	0.000202832	0.362371	up
	TMC6	0.00321694	-0.382017	down	SMDT1	0.000140431	0.41673	up
	TMC8	0.00279006	-0.397116	down	DDX17	3.55602e-12	0.59619	up
	STAT3	0.00258178	0.37347	up	SUN2	0.00088388	-0.364255	down
	ZNF207	3.28867e-06	-0.545879	down	ENSG00000288861	9.98756e-11	-0.606155	down
	SYNGR2	0.00376744	0.368494	up	SCAF4	0.00176655	0.308721	up
	SLC16A3	0.00280227	0.39668	up	PAXBP1	1.79958e-05	0.293024	up
	SIRT7	4.87164e-07	0.362738	up	ANKRD20A11P	1.29515e-14	-1.20466	down
	P4HB	2.09009e-06	0.44915	up	CSTB	0.00030865	0.405752	up
	RFFL	0.00363581	-0.337836	down	TRAPPC10	0.00384312	-0.32262	down
	SLFN5	2.6899e-11	-0.699437	down	ABCG1	2.71765e-07	0.502805	up
	ARL16	5.37859e-07	0.327706	up	ITGB2	1.50067e-14	-0.505878	down
	UBALD2	1.06572e-06	0.494186	up	SOD1	9.45364e-14	0.598248	up
	AMZ2	1.70495e-07	0.293027	up	MT-RNR1	5.03486e-10	-0.624794	down
	SEPTIN9	6.95985e-06	-0.499549	down	MT-RNR2	4.27236e-08	-0.553117	down
	GALK1	1.59505e-05	0.452701	up	MT-ND1	8.76122e-07	0.403057	up
	METRNL	1.68884e-28	1.10392	up	MT-CO1	3.85715e-27	-0.744843	down
	GRN	0.000441841	0.379139	up	MT-CO2	9.27786e-26	-0.615139	down
	FLOT2	0.000664779	-0.476028	down	MT-ATP6	7.58446e-13	-0.652331	down
	CHD3	0.00103197	-0.440677	down	MT-CO3	6.34268e-15	-0.500113	down
	RNASEK	1.298e-18	-1.11998	down	MT-ND3	0.00131919	-0.287853	down
	ACADVL	1.11244e-10	0.632699	up
	CTDNEP1	3.48698e-05	0.451605	up
	CCL5	4.54929e-06	-0.294822	down
	CD300A	1.76935e-05	-0.508984	down
	PIK3R5	0.0058014	-0.405076	down
	EIF1	6.61859e-09	0.381916	up
	UBB	1.1221e-49	-1.44232	down
	TRPV2	1.9478e-05	-0.512376	down
	PRKAR1A	5.21019e-09	-0.747745	down
	NARF	0.00033695	0.420301	up
	RNF213	3.02712e-13	-0.707205	down
	USP36	0.00138251	0.292464	up
	MLLT6	0.00475557	-0.420896	down
	DCAF7	0.00316454	-0.393804	down
	CYTH1	0.00014096	-0.43882	down
	TSPOAP1-AS1	0.000670069	-0.368424	down
	ENSG00000267364	1.77708e-06	0.393846	up
	SUZ12P1	0.0043463	0.271643	up
	SNHG29	1.73821e-29	1.07445	up
	NDUFV2	1.95854e-08	-0.364695	down
	RALBP1	9.79768e-05	0.455107	up
	ACAA2	5.06003e-05	-0.502411	down
	MBP	1.03856e-11	-0.707927	down
	CD226	0.00323605	-0.354782	down
	RNF125	0.00390177	-0.331146	down
	TGIF1	6.53783e-07	0.50825	up
	MALT1	0.00776931	0.346134	up
	RNMT	2.29491e-06	0.402465	up
	MYL12A	1.27792e-17	-0.460728	down
	RPL17	7.60872e-40	-1.67052	down
	TXNL4A	0.00295585	0.356521	up
	SMCHD1	4.63933e-09	0.601151	up
	TMX4	0.00520047	0.326782	up
	CST7	4.26454e-06	0.308515	up
	AHCY	6.81464e-06	0.375101	up
	STK4	1.15365e-05	0.306439	up
	PSMA7	0.00367551	0.310651	up
	NFATC2	1.52547e-07	-0.626542	down
	ADRM1	2.94378e-06	0.509739	up
	STX16	0.00480832	-0.302341	down
	SERINC3	0.00234167	-0.309832	down
	PPDPF	2.81223e-11	0.590886	up
	TPD52L2	4.26425e-05	0.349422	up
	SLA2	4.13078e-14	0.782238	up
	MRPS26	2.66067e-10	0.508373	up
	DDRGK1	0.000167788	0.36655	up
	CTSZ	0.0013567	-0.326482	down
	C20orf27	0.00910469	0.289155	up
	ZFAS1	2.87766e-13	0.568684	up
	SAMHD1	7.29925e-09	-0.678113	down
	ZNF831	0.00180709	-0.385702	down
	GNAS	1.42356e-07	0.414565	up
	CEBPB	1.06194e-23	1.01357	up
	RALGAPA2	0.000116099	0.430019	up
	RAB5IF	1.83601e-07	0.579844	up
	UBE2V1	1.50803e-07	-0.619371	down
	WASH5P	2.87686e-07	0.590631	up
	OAZ1	6.72514e-08	0.432733	up
	MATK	3.20805e-14	-0.760776	down
	MYO1F	3.21573e-05	-0.475109	down
	DDX39A	0.000501032	0.432698	up
	ADGRE5	0.000664613	0.286322	up
	GMIP	8.94252e-06	-0.554537	down
	ECH1	7.75082e-05	-0.448803	down
	BCL3	6.02052e-06	0.479234	up
	KIR2DL3	0.000732305	0.443083	up
	KIR2DL1	0.00102731	0.488391	up
	RPS19	3.35026e-27	0.593048	up
	RPS5	5.34748e-23	0.660827	up
	KIR3DL1	6.80897e-08	0.693975	up
	KIR2DS4	2.18856e-11	0.866538	up
	KIR3DL2	3.76855e-13	0.840425	up
	NCR1	5.94882e-06	-0.522149	down
	ZNF274	0.00294637	0.36633	up
	BLVRB	9.03178e-06	0.463134	up
	TMEM147	9.89395e-09	0.566761	up
	LAIR2	0.00325363	0.423839	up
	SLC1A5	6.0526e-16	0.750195	up
	EMP3	1.89533e-15	-0.640876	down
	RPL18A	9.52408e-31	0.619609	up
	SNRPA	0.00514038	0.288475	up
	GMFG	0.00568506	-0.305144	down
	ZFP36	5.6507e-31	1.04991	up
	RPS16	6.77113e-15	0.530337	up
	NOP53	1.82266e-06	0.502245	up
	ARHGEF1	5.15331e-12	-0.724828	down
	BBC3	6.95068e-08	0.578364	up
	FTL	2.344e-50	0.962539	up
	RAD23A	0.000286412	0.402353	up
	RPL28	9.88303e-13	0.333293	up
	UBE2S	8.08552e-06	0.276328	up
	ZNF524	1.89864e-05	0.471515	up
	ZNF580	0.00270195	0.28766	up
	DAZAP1	0.0039524	0.260654	up
	EIF3G	9.66821e-07	-0.4883	down
	ICAM3	2.06704e-12	-0.806444	down
	IL12RB1	8.74635e-07	-0.503416	down
	JUND	1.32365e-05	0.442024	up
	LSM4	0.00273967	0.38627	up
	RPS15	2.46913e-08	0.333394	up
	RPS28	6.9066e-05	-0.295209	down
	KDELR1	6.13073e-05	0.392368	up
	RPL18	7.55523e-26	0.565558	up
	TMEM205	0.00555902	0.293745	up
	PIH1D1	0.00259078	0.334265	up
	RPS11	5.97148e-05	0.272259	up
	LSM7	0.00798961	0.305136	up
	NDUFB7	0.00123951	-0.389236	down
	DNAJB1	1.09252e-16	0.556172	up
	TRAPPC5	9.58591e-05	-0.448352	down
	RPL13A	1.90992e-10	0.468372	up
	ENSG00000285589	6.82009e-15	-0.900424	down
	TRIR	0.0079417	0.275892	up
	JUNB	1.53813e-14	0.789016	up
	PGLS	0.00164959	0.270275	up
	TLE5	1.75755e-05	-0.317592	down
	HCST	4.1421e-32	-0.857345	down
	CDC34	4.91876e-06	0.377957	up
	GZMM	2.6489e-41	-1.31236	down
	ILF3-DT	3.18706e-05	0.488783	up
	MRPL34	1.16711e-06	0.440765	up
	EIF3K	1.42371e-05	0.336547	up
	ACTN4	3.16638e-07	-0.614851	down
	STX10	0.00589737	0.301096	up
	CLPP	1.19601e-06	0.406434	up
	ALKBH7	8.15491e-06	0.483317	up
	POLR2I	4.01586e-05	0.497729	up
	NDUFA3	0.00106542	-0.414778	down
	MBOAT7	2.20762e-10	0.647909	up
	TSEN34	0.00462469	0.33546	up
	SNRPD2	0.00299781	0.309221	up
	TOMM40	0.000980285	0.300083	up
	CLPTM1	0.00170436	0.285997	up
	FKBP8	0.00470391	0.289597	up
	KXD1	3.69144e-05	0.293891	up
	UBA52	2.24137e-08	0.385599	up
	REX1BD	4.55403e-06	0.395526	up
	ATP5F1D	8.7126e-10	0.537548	up
	SIGLEC7	2.43993e-05	-0.444267	down
	NKG7	1.94184e-51	-0.507277	down
	LAIR1	1.32916e-15	-0.907046	down
	LENG8	0.0075881	-0.314142	down
	ZBTB7A	7.76725e-06	-0.500121	down
	FAM174C	0.00113298	0.365668	up
	KIR2DL4	1.6718e-43	1.40752	up
	GPX4	1.56404e-10	0.601607	up
	BAX	5.32364e-30	0.893506	up
	EXOSC5	0.00667262	0.305058	up
	ELAVL1	0.00660444	0.295289	up
	ZNF600	2.0222e-05	-0.541252	down
	GPR108	0.00310341	0.37424	up
	SIGLEC17P	4.64814e-08	-0.633917	down
	ENSG00000283103	1.95771e-05	0.424279	up
	PRKY	0.00285192	-0.345656	down
	DDX3Y	0.000466564	0.349071	up
	ADA2	1.75603e-05	-0.515311	down
	MED15	0.00052389	-0.368553	down
	PIK3IP1	3.0044e-05	0.507794	up
	PRR5	1.53082e-08	-0.576085	down
	LGALS1	0.0056666	-0.42034	down
	TSPO	2.00728e-10	0.6088	up
	YWHAH	1.12859e-06	0.264886	up
	TPST2	8.39949e-05	-0.427674	down
	IL2RB	5.96324e-37	-1.25938	down
	RAC2	1.05601e-05	-0.297425	down
	SNRPD3	2.05383e-11	-0.765876	down
	CHCHD10	8.10682e-06	0.295414	up
	RRP7A	0.00092596	0.335941	up
	SH3BP1	0.000842773	-0.453993	down
	SNU13	1.69907e-05	0.36842	up
	MPST	0.00109325	0.365915	up
	POLR2F	0.000870458	0.404497	up
	SDF2L1	0.000100546	0.375298	up
	EWSR1	0.000208347	-0.468063	down
	PES1	0.00234088	0.306141	up
	MLC1	7.66229e-05	-0.436275	down
	SLC25A1	8.51534e-05	0.375943	up
	THAP7	0.00441928	0.331435	up
	APOL6	3.64742e-05	-0.54053	down
	CYB5R3	3.99066e-05	0.3903	up
	SUN2	5.60877e-07	-0.50581	down
	SON	0.000626652	-0.385384	down
	ANKRD20A11P	0.00374702	0.338297	up
	RUNX1	0.00836726	-0.365594	down
	CSTB	0.00156117	0.347436	up
	BRWD1	7.36907e-05	0.264699	up
	ABCG1	0.000278589	0.387242	up
	ITGB2	3.30166e-22	-0.691401	down
	SOD1	3.96803e-11	0.552659	up
	PRMT2	1.51016e-10	-0.678726	down
	MT-RNR1	1.9311e-39	-0.974067	down
	MT-RNR2	1.93554e-35	-0.802374	down
	MT-CO1	9.23387e-106	-1.02126	down
	MT-CO2	5.73862e-36	-0.502633	down
	MT-ATP8	1.10982e-17	-0.963649	down
	MT-CO3	2.19291e-34	-0.695786	down
	MT-ND3	6.29629e-23	-1.02354	down
	MT-ND4L	0.000510473	-0.262819	down
	MT-ND4	0.00119282	-0.264157	down
	MT-ND5	7.29011e-07	-0.34487	down
	MT-ND6	2.65927e-11	-0.757076	down
	MT-CYB	1.22489e-20	-0.528703	down

## Sheet: Heatstroke-specific genes
	Heatstroke-specific genes in CD56dim and CD56bri NK cells
	CD56dim NK cells		CD56bri NK cells
	Genenames	significance	Genenames	significance
	ACTB	down	ACTB	down
	ANXA6	down	ANXA1	down
	APOL6	down	ARHGDIA	down
	ARHGDIB	down	B2M	down
	ARHGEF1	down	BIN2	down
	B2M	down	BTN3A2	down
	BIN1	down	C6orf89	down
	BIN2	down	CASP4	down
	BTN3A2	down	CCL5	down
	C1orf162	down	CD74	down
	CAPN1	down	CEP78	down
	CAPZB	down	CHD3	down
	CARD16	down	CLIC3	down
	CASP1	down	CORO1A	down
	CD160	down	COX6B1	down
	CD247	down	CST7	down
	CD300A	down	CTSW	down
	CD74	down	CX3CR1	down
	CD96	down	EFHD2	down
	CFL1	down	EMC7	down
	CLIC3	down	ENSA	down
	CORO1A	down	EVL	down
	CTSS	down	FAM120B	down
	CTSW	down	FBRS	down
	CX3CR1	down	FCER1G	down
	EFHD2	down	FGR	down
	EMP3	down	GNLY	down
	EVL	down	GZMA	down
	FCER1G	down	GZMM	down
	FCGR3A	down	HCST	down
	FCRL6	down	HLA-A	down
	FGR	down	HLA-C	down
	FLNA	down	HLA-DPA1	down
	FYB1	down	HLA-DPB1	down
	GBP4	down	HLA-F	down
	GMIP	down	HNRNPA1	down
	GNLY	down	HNRNPA2B1	down
	GPR65	down	HNRNPA3	down
	GSTK1	down	HSP90AA1	down
	GZMA	down	HSPA8	down
	GZMH	down	IRF1	down
	GZMM	down	ITGB2	down
	HCST	down	LAPTM5	down
	HLA-C	down	LBH	down
	HLA-DPB1	down	LCP1	down
	HLA-F	down	LCP2	down
	HNRNPA2B1	down	LSP1	down
	HNRNPA3	down	MAML2	down
	HSPA8	down	MAPRE2	down
	ICAM3	down	MT-CO1	down
	IFITM1	down	MT-RNR1	down
	IL12RB1	down	MYL12A	down
	IL2RB	down	NKG7	down
	IL32	down	NUB1	down
	IRF1	down	P2RY8	down
	IRF1-AS1	down	PCED1B-AS1	down
	ITGAL	down	PDIA3	down
	ITGAM	down	PFN1	down
	ITGB2	down	PLAAT4	down
	ITGB7	down	PLEK	down
	KLRF1	down	PLEKHG3	down
	LAIR1	down	PPP2R2A	down
	LAPTM5	down	PSME1	down
	LCK	down	PTPRE	down
	LCP1	down	RAC2	down
	LGALS1	down	RCSD1	down
	LIMD2	down	RNF213	down
	LINC00861	down	RPL23A	down
	LPP	down	RPL37A	down
	LSP1	down	SAMD3	down
	LYSMD2	down	SELPLG	down
	MATK	down	SH2D1A	down
	MBD5	down	SPN	down
	MBP	down	SPON2	down
	MLC1	down	STAG2	down
	MSN	down	SYNE2	down
	MT-CO1	down	TAPBPL	down
	MT-CO3	down	TBX21	down
	MVP	down	TGFBR3	down
	MYOM2	down	TLN1	down
	NCAM1	down	TMSB10	down
	NCR3	down	TPST2	down
	NKG7	down	TRDC	down
	ORMDL3	down	UBB	down
	PDIA3	down	UBC	down
	PECAM1	down	YWHAZ	down
	PFN1	down	ZEB2	down
	PLAAT4	down	ZNF644	down
	PLEK	down	ACACA	up
	PPP1R18	down	ACADVL	up
	PRR5L	down	AKR1B1	up
	PSD4	down	AKT1	up
	PSTPIP1	down	ALKBH7	up
	PTPN12	down	ANXA11	up
	RAC2	down	AREG	up
	RAP1B	down	ARMCX3	up
	RAP1GAP2	down	ATP5F1D	up
	S1PR1	down	AURKAIP1	up
	SAMD3	down	BRI3	up
	SASH3	down	BTG1	up
	SCML4	down	C12orf76	up
	SELL	down	CARD19	up
	SLAMF7	down	CCDC124	up
	SPN	down	CCDC32	up
	SPON2	down	CCNG1	up
	STAT1	down	CENPX	up
	STAT4	down	CHPT1	up
	TBX21	down	CLTB	up
	TLE5	down	CTDSP2	up
	TMSB10	down	DDIT4	up
	TNFAIP8L2	down	DYNC1H1	up
	TPM3	down	EEF1D	up
	TPST2	down	ELAVL1	up
	TRDC	down	ENSG00000286122	up
	UBB	down	FKBP5	up
	UBC	down	FOS	up
	UCP2	down	FTH1	up
	ZAP70	down	FTL	up
	ZEB2	down	FXYD5	up
	ABCG1	up	GAS5	up
	ADRM1	up	GATAD2B	up
	AKR7A2	up	GNA13	up
	ANTKMT	up	H1-4	up
	AREG	up	HIF1A	up
	ATP6V0B	up	IL7R	up
	BTG1	up	IMPDH2	up
	BUB3	up	KAT8	up
	CAMLG	up	METRN	up
	CAPN7	up	MOB2	up
	CBL	up	MRPS5	up
	CCL3	up	MTRFR	up
	CCL4	up	NDUFB10	up
	CCL4L2	up	NENF	up
	CCNI	up	NOA1	up
	CD3E	up	NOP53	up
	CLPP	up	ORC2	up
	COMTD1	up	PARP8	up
	CXCR4	up	PEBP1	up
	DALRD3	up	PGD	up
	DCXR	up	PGRMC2	up
	DDAH2	up	PIM3	up
	DDX3Y	up	PSMG4	up
	DNAJB1	up	RAD21	up
	ECI1	up	RNF130	up
	EEF1D	up	RPL8	up
	ENSG00000236213	up	RPS5	up
	ENSG00000254682	up	RRP1	up
	ENSG00000274767	up	S100A12	up
	ENSG00000286122	up	S100A9	up
	ENSG00000287978	up	SBNO2	up
	FBXL15	up	SEC14L1	up
	FBXO9	up	SLC1A5	up
	FIBP	up	SLC3A2	up
	FKBP5	up	SMAP2	up
	FOS	up	SNHG7	up
	FTH1	up	SOCS1	up
	FTL	up	SPTAN1	up
	GABARAPL1	up	SRPK1	up
	GABPB1-IT1	up	SYTL3	up
	GNL1	up	TCTN3	up
	GNPDA1	up	TMEM160	up
	GPX4	up	TSC22D3	up
	H1-10	up	TUBA4A	up
	H1-3	up	TXNIP	up
	H1-4	up	UNC45A	up
	H3-3B	up	USP33	up
	HBB	up	VAT1	up
	HERC5	up	VEGFB	up
	HMGA1	up	XPO6	up
	HP1BP3	up	ZCCHC2	up
	HSP90AB1	up	ZFP36L2	up
	HSPB1	up
	HSPD1	up
	HSPH1	up
	ILF3-DT	up
	IMPDH2	up
	ISCU	up
	ISG20	up
	KIR2DL4	up
	KLF6	up
	KLF9	up
	KMT2E	up
	LRRFIP2	up
	LSM4	up
	LSM7	up
	MARCKSL1	up
	MBOAT7	up
	METRN	up
	MLF2	up
	MRPL41	up
	MRPS26	up
	MTCH1	up
	MYLIP	up
	NDUFAF4	up
	NFIL3	up
	NPM1	up
	NUCB2	up
	NUP214	up
	PARP8	up
	PEBP1	up
	PHF1	up
	PLIN2	up
	PNPLA2	up
	POLR2I	up
	PPDPF	up
	PRDM1	up
	PRDX6	up
	PSIP1	up
	PTGER2	up
	RALBP1	up
	RCN2	up
	RERE	up
	REXO2	up
	RNASET2	up
	RNF130	up
	RPL14	up
	RPL18A	up
	RPL28	up
	RPL8	up
	RPLP0	up
	RPS13	up
	RPS16	up
	RPS2	up
	RPS5	up
	RYK	up
	S100A12	up
	S100A9	up
	SARAF	up
	SAT2	up
	SDCBP	up
	SERP1	up
	SIVA1	up
	SLA	up
	SLC1A5	up
	SLC39A7	up
	SLC3A2	up
	SMAP2	up
	SMCHD1	up
	SNHG29	up
	SNHG7	up
	SNHG8	up
	SOCS1	up
	SQSTM1	up
	SSU72	up
	STK4	up
	STRAP	up
	STUB1	up
	STX4	up
	SUPV3L1	up
	SYTL3	up
	TAF7	up
	TGIF1	up
	TMEM106C	up
	TSC22D3	up
	TSPYL2	up
	TUBA4A	up
	TXNIP	up
	UBXN1	up
	UPP1	up
	VCP	up
	YPEL3	up
	ZFAS1	up
	ZFP36L2	up
	ZFPL1	up
	ZNF274	up
	ZNF524	up
