# Supplementary material for: Specific immune landscape of heatstroke distinguished from sepsis and aseptic inflammation
Source: Int J Med Sci. 2025 Feb 26;22(6):1450–64. doi: 10.7150/ijms.108212 (PMC11898847; doi:10.7150/ijms.108212)
Supplement: Supplementary file 1 — Supplementary materials and datasets. [file ijmsv22p1450s1.zip › dataset1-Monocytes.xlsx]

## Sheet: DEGs in TLR4high monocytes and 
	DEGs in TLR4high monocytes and TLR4low monocytes
	TLR4high monocytes				TLR4low monocytes
	HS group vs. Spesis group				HS group vs. Ctrl group				HS group vs. CPB group				HS group vs. Spesis group
	Genename	p value	average log2FC	significance	Genename	p value	average log2FC	significance	Genename	p value	average log2FC	significance	Genename	p value	average log2FC	significance
	ENO1	1.953e-12	-0.413495	down	ENO1	1.66391e-91	0.425062	up	ENSG00000272449	0.000894748	-0.613443	down	RER1	1.60718e-18	0.274793	up
	PLEKHM2	3.91226e-05	-0.336931	down	RBP7	4.68113e-39	-0.456588	down	DNAJC8	0.00224973	-0.543774	down	TNFRSF1B	1.25663e-46	-0.485942	down
	VAMP3	0.000157056	-0.290155	down	SYTL1	6.54435e-77	-0.491449	down	DNAJC16	0.00272204	-0.40214	down	UBE4B	7.07604e-26	-0.261495	down
	SPEN	0.00812261	-0.269301	down	TNFRSF1B	4.36179e-87	-0.50337	down	SYTL1	0.00841456	-1.26926	down	RPL22	9.90621e-123	-0.829212	down
	ABRACL	1.68111e-05	0.304357	up	RPL22	0	-2.1723	down	GNL2	0.00240128	-0.829069	down	UQCRH	1.58198e-49	-0.397602	down
	ACADVL	7.36112e-17	0.713337	up	MICOS10	7.38966e-67	-0.501398	down	TCEANC2	0.00476679	-0.523261	down	MICOS10	5.40124e-24	-0.351098	down
	ACSL1	4.83805e-14	0.753287	up	MYCL	1.05136e-116	-0.514354	down	MCOLN2	2.33832e-05	-0.541142	down	GADD45A	7.46743e-26	0.346617	up
	PHACTR4	2.38322e-06	-0.333805	down	LEPROT	2.27159e-45	0.381854	up	KDM4A	0.00139992	-0.461341	down	PGM1	2.46624e-16	0.260896	up
	ACTR1A	0.000264455	0.312237	up	GADD45A	1.11488e-92	0.513801	up	ALG14	0.00106025	-0.508524	down	PSMA5	4.72298e-22	0.284398	up
	TNFRSF1B	1.50691e-71	-1.17473	down	HIVEP3	2.76878e-68	-0.368773	down	GSTM2	0.000467597	-0.50663	down	S100A8	1.07734e-58	0.446597	up
	RPL22	2.92129e-130	-1.75823	down	SH3GLB1	4.32601e-61	0.436356	up	PRPF3	0.00536591	-0.281745	down	S100A9	3.19467e-126	0.681689	up
	ADAMTS2	2.13273e-16	0.665889	up	LRRC8D	1.07018e-33	-0.27772	down	WDR3	0.0028891	-0.47236	down	TPM3	9.0134e-30	-0.262934	down
	MYCBP	2.46932e-10	-0.435726	down	NBPF8	8.24644e-96	-0.401001	down	CDC14A	0.00355563	-0.400503	down	S100A12	1.48558e-309	1.46459	up
	MICOS10	1.19785e-56	-1.12461	down	PLEKHO1	1.60966e-136	-0.705388	down	S100A8	1.4335e-10	3.22482	up	MPC2	4.13437e-20	0.291296	up
	ADIPOR1	7.32981e-07	0.450545	up	CD53	2.03651e-52	0.42119	up	S100A9	1.51958e-14	2.62514	up	CD1D	2.02463e-17	0.274254	up
	ADM	0.000570948	0.420378	up	SLC27A3	8.28452e-33	-0.305933	down	S100A12	1.04244e-05	4.18574	up	MGST3	3.23295e-37	0.373915	up
	HIVEP3	5.78684e-09	-0.328766	down	S100A8	0	2.44439	up	CD48	0.00351269	-1.01116	down	CD48	1.14717e-159	-0.839144	down
	AGFG1	2.00181e-05	0.366859	up	S100A9	0	2.18469	up	AGO3	0.00302507	-0.417921	down	ANP32E	3.68046e-15	0.268134	up
	AHR	6.47826e-07	0.321572	up	S100A12	0	3.213	up	ELK4	0.00995958	-0.386649	down	CD58	2.77705e-18	0.275556	up
	NBPF8	1.96114e-31	-0.719268	down	TNFAIP8L2	6.9204e-49	-0.39365	down	LYPLAL1	0.0070464	-0.267777	down	RGS2	1.84223e-203	1.28837	up
	S100A8	2.06439e-24	-0.671379	down	MPC2	3.40646e-35	0.317695	up	RNF2	0.0091588	-0.308745	down	SCCPDH	2.50286e-25	0.31763	up
	S100A9	3.57764e-11	-0.432657	down	MGST3	1.84329e-169	0.798888	up	C1orf53	0.00292864	-0.489418	down	PRDX6	5.81742e-66	0.528595	up
	TPM3	8.62577e-10	-0.34134	down	RCSD1	1.41574e-32	-0.311882	down	TOMM20	0.00623151	-1.02456	down	SELL	5.87021e-35	0.443168	up
	AKR1B1	1.38629e-07	0.392902	up	QSOX1	2.28756e-99	0.656229	up	SLAMF7	0.000136807	-0.912072	down	BTG2	6.94134e-21	0.299028	up
	ALDH2	2.52849e-13	0.701952	up	CD48	4.52416e-223	-0.858476	down	RAB29	0.00727951	-0.284388	down	TMEM59	1.78661e-30	0.34384	up
	ALKBH7	4.05308e-15	0.711155	up	ANP32E	3.51557e-36	0.371188	up	LYPLA2	2.13288e-05	-0.47161	down	CAPN2	1.53986e-30	-0.390643	down
	ALOX5	3.79813e-08	0.40649	up	CD58	6.88159e-28	0.263615	up	COL9A2	0.000102321	-1.10894	down	RAB4A	2.76533e-29	-0.278369	down
	ALYREF	1.96196e-07	0.460942	up	RGS2	1.09475e-289	1.31109	up	RPS8	0.00342663	-0.44907	down	TOMM20	1.89983e-41	-0.436633	down
	ANP32E	5.85903e-07	0.487719	up	CREG1	4.99587e-72	0.509688	up	TCEA3	0.000303565	-0.557323	down	PTPRC	2.07273e-35	-0.337107	down
	ANXA1	5.41058e-17	0.647093	up	SCCPDH	8.55455e-58	0.389011	up	C1orf43	0.000844967	-1.04577	down	ADSS2	6.53723e-22	-0.307325	down
	ANXA6	0.00405664	0.305067	up	PRDX6	7.91795e-141	0.702881	up	RUNX3	1.75594e-05	-0.974752	down	ENSG00000213058	0	-1.2627	down
	AOAH	4.40228e-07	0.4634	up	SELL	4.23875e-63	0.535531	up	NVL	0.00775913	-0.464099	down	HNRNPU	4.52537e-26	-0.28788	down
	AP3S1	0.000324641	0.289532	up	RHOU	6.0807e-70	0.492709	up	MCL1	0.00243737	1.45219	up	RPL11	7.1517e-47	-0.29937	down
	CAPN2	2.77795e-18	-0.645983	down	TMEM59	9.89765e-75	0.503018	up	EIF3I	0.00594905	0.366343	up	LAMTOR2	1.28344e-22	0.293299	up
	APBB1IP	7.75402e-17	0.713636	up	CAPN2	1.79623e-52	-0.446951	down	LAMTOR5	0.00101196	0.950088	up	GLUL	4.49576e-78	0.62726	up
	G0S2	1.54014e-21	-1.12459	down	RAB4A	2.2132e-57	-0.376294	down	KLHDC9	0.00524645	-0.284242	down	TAGLN2	2.22797e-49	0.480548	up
	ENSG00000233461	1.37668e-07	-0.437503	down	TOMM20	1.15984e-71	-0.514025	down	DRAM2	0.00936088	-0.529843	down	FCER1G	2.85113e-116	0.454664	up
	ADSS2	8.57008e-09	-0.404538	down	TRAF3IP3	3.58078e-59	-0.428135	down	SERBP1	0.000881082	0.639772	up	RPS8	1.31235e-204	-0.723748	down
	COX20	2.92902e-10	-0.474467	down	NENF	5.99355e-24	0.26898	up	GBP1	0.00521332	-1.25704	down	PLK3	8.55771e-20	0.289624	up
	E2F2	3.82835e-09	-0.466133	down	PTPRC	6.34172e-61	-0.419999	down	ELOVL1	0.00489047	-0.528896	down	RPS27	6.31768e-150	-0.586681	down
	ARF1	1.05944e-17	0.618621	up	ARHGEF10L	1.64242e-107	-0.509032	down	MRPL24	0.00858805	-0.41054	down	FCGR2A	1.15163e-30	0.385011	up
	ATP1A1	8.8686e-09	-0.450451	down	ENSG00000233461	6.42763e-38	0.317344	up	TRNAU1AP	0.000281438	-0.481936	down	RGL1	6.44947e-34	0.350152	up
	ARF4	1.30899e-06	0.438752	up	ADSS2	1.83086e-43	-0.366296	down	ZRANB2	0.00610774	-0.37635	down	PPT1	5.58157e-156	-0.923115	down
	NLRP3	7.42324e-09	-0.520233	down	CD244	3.72991e-48	-0.283781	down	ENSG00000285417	6.72023e-05	-0.919043	down	ATP6V0B	4.72182e-133	0.649623	up
	ARF5	1.60357e-08	0.386786	up	HNRNPU	2.38043e-32	-0.298035	down	RASSF5	0.00754459	-1.40287	down	ENSG00000224114	2.37956e-162	-0.523364	down
	ARHGAP24	0.00013768	0.264916	up	CDA	6.33825e-33	0.363708	up	RABGAP1L	0.00301411	-0.421145	down	CD52	1.06363e-46	0.634899	up
	CD84	2.20831e-06	-0.371176	down	E2F2	2.37562e-75	0.386106	up	ADPRS	0.00929206	-0.316242	down	FCGR3A	8.93051e-09	-0.423982	down
	ARHGDIB	3.47766e-05	0.291794	up	RPL11	0	-0.639787	down	LSM10	0.00515095	0.454771	up	H3-3A	6.09137e-124	-0.679256	down
	PLOD1	6.0925e-10	-0.388328	down	ATP1A1	9.89961e-57	0.430752	up	PHC2	0.00125087	1.63018	up	CNIH4	4.13293e-80	0.673402	up
	MFN2	8.04157e-05	-0.323203	down	KRTCAP2	1.12464e-29	0.304732	up	CCDC18-AS1	0.00127439	-0.553199	down	MCL1	4.1218e-76	0.584728	up
	ARL6IP5	6.39751e-07	0.332055	up	PGD	0	1.04609	up	FCER1A	9.70799e-05	-0.757936	down	YBX1	6.18668e-70	-0.484901	down
	THEMIS2	1.90955e-22	-0.645362	down	LAMTOR2	1.14057e-51	0.395997	up	S100A11	2.00828e-08	1.52768	up	JUN	6.83027e-172	1.35736	up
	ATP13A2	1.31191e-05	-0.300335	down	GLUL	0	1.27269	up	LYST	0.00891308	-0.965198	down	TSTD1	2.2167e-28	0.345864	up
	TLR5	0.000677991	-0.330152	down	TAGLN2	1.17571e-28	0.304549	up	MEF2D	0.00611759	-0.2978	down	ARHGAP30	5.36366e-30	-0.336654	down
	DENND4B	0.000751556	-0.272074	down	PEA15	1.14262e-34	-0.299647	down	DCAF6	0.00200617	-0.513091	down	GUK1	6.04854e-29	0.311154	up
	JTB	0.000115154	-0.285516	down	RBBP4	3.01058e-35	-0.306938	down	CTPS1	0.00219865	-0.470163	down	CTSS	0	-1.43971	down
	RAB13	1.30417e-13	-0.604603	down	FCER1G	0	1.29396	up	RHOC	0.00827655	-1.32709	down	IFI6	9.72005e-68	0.640132	up
	RPS27	1.37908e-29	-0.772407	down	RPS8	0	-0.68932	down	ENSG00000271810	0.00524645	-0.273897	down	ISG15	3.38983e-28	0.417661	up
	HSPA6	4.6356e-11	-0.520021	down	PLK3	3.63524e-42	0.357961	up	BPNT1	0.00403987	-1.18113	down	MRPL37	3.8682e-23	-0.266041	down
	ARL8A	3.48155e-12	0.585739	up	RAB13	7.58958e-79	0.437595	up	PDE4B	0.00596689	-0.678152	down	RNF11	1.70391e-17	0.27254	up
	ARPC2	7.45878e-07	0.262855	up	RPS27	0	-1.6148	down	PPM1J	2.91531e-05	-0.528609	down	RPL5	4.1336e-247	-0.95367	down
	CDK11A	0.000291313	-0.263243	down	FCGR2A	6.63751e-71	0.512597	up	ENSG00000289642	0.00524645	-0.273897	down	RSRP1	9.23845e-174	-0.948882	down
	NADK	7.67589e-09	-0.460273	down	RGL1	2.04502e-79	0.422504	up	SLC1A4	2.08439e-05	-0.719804	down	TMEM50A	4.2414e-44	0.429057	up
	GNB1	1.00921e-07	-0.359359	down	PPT1	4.54707e-158	-0.779256	down	MCFD2	0.00631695	-0.268099	down	MNDA	1.32868e-28	-0.288331	down
	FCGR3A	1.08607e-13	-0.730611	down	MKNK1	4.84997e-34	0.327013	up	MPHOSPH10	0.00139058	-0.352391	down	S100A4	0	-0.737226	down
	H3-3A	4.39805e-180	-1.6582	down	ATP6V0B	0	0.978563	up	KCMF1	0.00677309	-0.348724	down	PHC2	9.09265e-157	0.933727	up
	ARPC3	5.34481e-11	0.326565	up	NADK	1.18626e-40	-0.367695	down	ALK	0.00524645	-0.361994	down	S100A11	2.01361e-63	0.309993	up
	ARPC5	5.11298e-11	0.406614	up	MAPKAPK2	4.36902e-24	0.281988	up	IMP4	0.000672172	-0.358243	down	UBXN11	7.4792e-23	-0.271213	down
	ASAH1	3.26252e-05	0.310151	up	SH3BGRL3	0	1.02271	up	SPOPL	0.000567508	-0.483275	down	CD55	2.65181e-46	0.4253	up
	TXLNA	0.000622459	-0.276424	down	CD52	0	-1.04519	down	ARL4C	7.83023e-09	-2.38383	down	NOTCH2	1.54404e-27	-0.266469	down
	F11R	1.20337e-05	-0.357287	down	FCGR3A	5.68427e-27	-0.736209	down	MCEE	0.00029189	-0.70537	down	PIK3CD	2.36145e-26	-0.340166	down
	ARHGAP30	6.35576e-06	-0.310283	down	H3-3A	1.12987e-151	-0.625808	down	RPL37A	0.00829658	-1.05142	down	CITED4	1.3689e-22	0.292925	up
	ASGR2	6.21499e-05	0.320179	up	CNIH4	3.61679e-312	1.22482	up	ITM2C	0.00783841	-1.28735	down	RBM8A	3.27754e-20	0.293494	up
	NDUFS5	1.24712e-10	-0.447752	down	PABPC4	1.13812e-50	-0.383826	down	POLR1B	0.00237192	-0.552684	down	RHOC	4.92697e-19	-0.269437	down
	DENND2D	3.92386e-08	-0.362857	down	MCL1	1.49859e-143	0.728162	up	WDR43	0.000645645	-0.623419	down	CSDE1	7.51137e-89	-0.607051	down
	CAP1	2.39833e-17	-0.527359	down	ARF1	1.09605e-63	0.400783	up	WDR75	0.000348115	-0.404669	down	UBR4	4.34318e-35	-0.380968	down
	AKR1A1	3.34298e-05	-0.279617	down	YBX1	5.90482e-138	-0.603227	down	WDR54	0.00209638	-0.405689	down	NCF2	7.35309e-108	-0.598119	down
	AK2	4.6619e-10	-0.485122	down	JUN	1.07865e-259	1.41734	up	PER2	0.001148	-0.457579	down	ARPC5	5.42284e-48	0.337227	up
	ASPH	1.235e-07	0.539943	up	HLX	2.5666e-38	0.332796	up	ZFAND2B	0.00130254	-0.322699	down	GNG5	3.53764e-60	0.43369	up
	ATG3	2.80969e-05	0.376629	up	RC3H1	4.05286e-21	-0.261566	down	RHOQP3	0.00524645	-0.284242	down	SMAP2	1.27252e-27	0.292491	up
	ADAR	3.41968e-05	-0.355801	down	TSTD1	1.64246e-45	0.376657	up	CLASP1	0.000162572	-0.587151	down	C1orf162	6.48983e-122	0.624122	up
	AMPD2	3.59823e-26	-0.878248	down	ARHGAP30	2.72365e-44	-0.332427	down	UBR3	0.00113621	-0.337352	down	ENSG00000289341	1.87155e-40	0.467702	up
	EPS15	0.00299425	-0.26483	down	NIT1	1.34308e-24	0.26158	up	DPP4	0.00524645	-0.309562	down	GAS5	1.98783e-33	-0.359325	down
	ATP2B1-AS1	0.00183442	0.282528	up	NDUFS5	3.43946e-136	0.657952	up	USP37	0.00775395	-0.438461	down	RPS7	1.14222e-107	-0.474722	down
	ECE1	3.99501e-17	-0.681818	down	PRDX1	4.04396e-41	0.342023	up	SP140L	0.00792928	-0.305332	down	CYP1B1	1.1281e-47	0.578303	up
	ATP5F1B	1.05626e-10	0.537967	up	CR1	8.98678e-132	0.810861	up	CYRIA	0.0003786	-0.275879	down	HADHB	5.6282e-31	0.348256	up
	SRP9	8.47094e-05	-0.303776	down	GUK1	1.6006e-54	0.387682	up	AFF3	1.36769e-08	-1.27419	down	NAGK	2.23794e-69	-0.552397	down
	TARDBP	3.22587e-10	-0.421988	down	SERBP1	2.78417e-34	-0.32124	down	R3HDM1	0.00399424	-1.30523	down	TMSB10	2.69542e-232	-0.316195	down
	ATP5F1C	2.30439e-08	0.457844	up	AKR1A1	1.40044e-28	-0.305446	down	RAB10	0.00250846	1.38718	up	HK2	1.4929e-37	-0.372437	down
	ATP5MC2	9.48162e-16	0.517897	up	EPB41	5.64661e-33	-0.29372	down	IL1R2	0.000318706	4.06023	up	PLEK	9.7624e-21	-0.26309	down
	HNRNPR	2.88704e-08	-0.388363	down	AK2	6.63113e-29	-0.296497	down	RTN4	0.000506177	0.663117	up	RPL31	2.25663e-66	-0.4566	down
	PTP4A2	9.56808e-09	-0.406315	down	CTSS	0	-1.84501	down	EEF1B2	0.00865574	-0.989338	down	RNF149	2.85381e-55	0.530867	up
	ATP5MC3	1.84682e-15	0.63937	up	GBP1	6.12095e-96	-0.643856	down	BZW1-AS1	0.00524645	-0.331191	down	LAPTM4A	3.7431e-34	0.380933	up
	ATP5PF	4.24769e-06	0.375383	up	GBP2	7.51935e-38	-0.37524	down	ENSG00000289035	0.00353001	-0.702432	down	MGAT4A	1.82753e-18	0.282096	up
	ATP6AP2	4.50576e-13	0.662589	up	GBP4	2.15525e-121	-0.626247	down	MIR4432HG	8.20679e-05	-0.542647	down	PTPN18	1.78789e-49	-0.475559	down
	ZBTB17	1.50458e-05	-0.301264	down	IFI44L	2.47635e-139	-0.6292	down	ENSG00000289205	0.00524645	-0.273897	down	STK17B	3.19913e-30	0.362846	up
	ENSG00000241860	6.28081e-06	-0.278984	down	ISG15	1.8279e-40	-0.489425	down	EPM2AIP1	0.00490433	-0.287669	down	KYNU	2.62218e-31	0.346927	up
	IER5	8.11925e-11	-0.575582	down	IFI44	1.11888e-38	-0.324063	down	RPL14	0.000763483	-0.861735	down	GYPC	9.03535e-19	0.330125	up
	ATP6V0B	1.67572e-38	0.789239	up	ADAR	7.67164e-44	-0.373198	down	CHCHD4	0.00640695	-0.368005	down	RPL37A	5.53302e-298	-0.96998	down
	CDC42	5.75495e-15	-0.466946	down	RNF11	5.41091e-28	0.295562	up	FBLN2	8.44129e-05	-0.794768	down	CD302	1.36191e-19	-0.297452	down
	SRGAP2	3.55617e-06	-0.360042	down	EPS15	1.76877e-50	-0.401633	down	NUP210	0.000935771	-0.451446	down	INPP5D	1.3804e-28	-0.333131	down
	IKBKE	9.99042e-05	-0.314968	down	KHDRBS1	1.7365e-31	-0.299485	down	TBC1D23	0.0046736	-0.330244	down	QPCT	1.47778e-19	0.285632	up
	RASSF5	6.80526e-15	-0.665344	down	RPL5	0	-1.0758	down	RFT1	0.00485924	-0.506581	down	PELI1	8.6049e-27	0.394145	up
	ATP6V0C	4.39181e-08	0.384247	up	FCGR1A	1.30976e-27	0.313724	up	UBE2E1	0.00651977	-0.682658	down	PDIA6	3.79763e-36	0.377157	up
	S100A6	3.91085e-47	-0.714431	down	SYF2	1.00619e-54	-0.377115	down	CHCHD6	0.00044029	-0.507016	down	ATP5MC3	7.87916e-47	0.354274	up
	S100A4	3.37822e-136	-1.52461	down	RSRP1	2.76266e-147	-0.733689	down	GMPS	1.93174e-06	-0.76348	down	GCA	2.27191e-65	0.497142	up
	ATP6V0D1	5.87765e-05	0.277495	up	TMEM50A	4.04307e-124	0.701447	up	SKIL	2.5489e-05	-0.748962	down	TNFAIP6	2.41869e-131	1.14141	up
	STK40	0.00325278	-0.266955	down	TNFRSF14	1.18376e-90	-0.569424	down	CHST2	0.00106524	-1.44696	down	DGUOK	1.6523e-34	0.414788	up
	ATP6V0E1	3.63307e-05	0.281131	up	ARL8A	9.0592e-31	0.319965	up	EIF2B5	0.00900107	-1.04378	down	IL18R1	9.43515e-130	0.836166	up
	ATRAID	0.00416037	0.300181	up	S100A10	6.21801e-232	0.703286	up	PCYT1A	0.00527421	-0.30776	down	MARCO	4.44466e-54	-0.555927	down
	B2M	1.85877e-274	1.38489	up	EFHD2	3.24091e-97	0.467738	up	FBXO45	0.00358847	-0.41597	down	PTRHD1	6.22003e-41	-0.418278	down
	BBLN	0.00169344	0.274607	up	ZRANB2	2.90859e-26	-0.282561	down	BCL6	0.00794831	0.515973	up	ITGA4	3.09272e-165	-0.963831	down
	SRGAP2B	1.88824e-08	-0.376771	down	SSU72	4.60866e-47	0.395674	up	SENP5	0.00458517	-1.52223	down	MXD1	1.51005e-43	0.541724	up
	BCAT1	5.02958e-06	0.450055	up	LBR	5.77405e-59	0.503606	up	U2SURP	0.000823568	-0.287725	down	TUBA4A	9.81814e-29	0.398573	up
	BCL2A1	7.38467e-09	0.481571	up	RASSF5	1.13793e-52	-0.3951	down	CX3CR1	0.000329872	-0.303456	down	MFF	8.48675e-43	0.432325	up
	NOTCH2	6.4703e-05	-0.340008	down	RABGAP1L	1.04352e-91	-0.544002	down	BHLHE40	0.00222427	-1.657	down	AGFG1	1.9626e-153	0.910733	up
	LYST	1.71255e-19	-0.642764	down	S100A4	0	-0.326101	down	EDEM1	0.00249283	-0.444449	down	HDLBP	2.10745e-25	-0.317235	down
	PIK3CD	7.52411e-14	-0.59767	down	CSF3R	9.16051e-67	-0.417536	down	CCDC66	0.00670056	-0.450854	down	IL1R2	0	3.60589	up
	NAV1	4.62505e-29	-0.703944	down	EVA1B	1.98391e-27	0.266471	up	PLCD1	0.00199974	-0.551626	down	RBMS1	1.23547e-25	0.313394	up
	RHOC	1.77198e-20	-0.643566	down	PHC2	0	1.52201	up	PLSCR1	0.00222887	1.47329	up	EEF1B2	4.68184e-48	-0.367791	down
	NOTCH2NLA	1.63015e-07	-0.327622	down	TXNIP	6.42402e-211	-0.71959	down	QARS1	0.00683856	-1.14737	down	BZW1	9.88404e-20	0.305191	up
	NBPF26	4.47592e-36	-0.926187	down	NBPF10	8.34878e-37	-0.285674	down	CGGBP1	0.00276643	0.269787	up	SLC11A1	1.0643e-60	0.495737	up
	BCL3	4.7774e-05	0.31077	up	NOTCH2NLC	4.53095e-32	-0.263133	down	GPX1	7.37691e-11	1.8227	up	CAPG	4.59976e-46	-0.465528	down
	RAB3GAP2	3.44749e-06	-0.311547	down	EIF4G3	3.08561e-29	0.337394	up	ACAD9	0.001242	-0.61674	down	RNF181	3.59124e-19	0.26344	up
	MACF1	0.000183591	-0.316998	down	S100A11	0	0.979955	up	MTMR14	0.0013596	-0.978805	down	CMTM6	7.26614e-27	0.361602	up
	BNIP3L	9.14968e-08	0.434412	up	HMGN2	3.17827e-69	-0.436176	down	THUMPD3	0.000720255	-1.28955	down	CRTAP	2.82104e-28	-0.369548	down
	UBR4	6.23292e-05	-0.358367	down	UBXN11	8.72046e-34	-0.324894	down	EPHB1	7.75958e-05	-0.743665	down	MANF	3.95778e-78	0.632697	up
	BRI3	3.02908e-33	0.728433	up	MDM4	6.0085e-35	-0.327735	down	CCDC12	0.000690454	-0.702416	down	SPCS1	1.26312e-60	0.50994	up
	BRI3BP	0.00730365	0.261281	up	NRDC	3.0945e-32	0.344285	up	NKTR	0.0013782	-0.835226	down	STAB1	4.22713e-37	-0.441835	down
	SMG7	2.05748e-06	-0.285994	down	CD55	5.96358e-209	0.959823	up	RYBP	0.00708337	-1.55186	down	EIF1B	2.73793e-27	0.357543	up
	BRK1	6.8962e-08	0.38417	up	SRRM1	2.24645e-57	-0.450141	down	NFKBIZ	0.00959886	0.527483	up	TNFSF10	3.25654e-43	-0.435526	down
	BST1	5.80163e-08	0.508011	up	NOTCH2	1.14425e-102	-0.583815	down	CSTA	0.000360333	1.30878	up	FXR1	2.42697e-32	-0.307968	down
	BST2	9.83514e-08	0.480011	up	LYST	2.84159e-84	-0.547456	down	EMC3	0.00264728	0.344315	up	CCDC50	3.16158e-35	-0.264288	down
	BTF3	5.3267e-36	0.870978	up	PIK3CD	6.63923e-27	-0.304558	down	EXOC1	0.000683665	-0.432669	down	BCL6	4.04943e-18	0.277081	up
	BTG1	8.80666e-17	0.750309	up	GBP5	2.39066e-98	-0.571343	down	ZNF718	0.000421812	-0.554838	down	RPL35A	4.2904e-170	-0.622867	down
	BTG2	0.00208534	0.329494	up	CITED4	1.25639e-51	0.393496	up	DCK	0.00514737	-0.440351	down	ARF4	9.61954e-26	0.329472	up
	TMSB10	1.31853e-31	-0.584663	down	RHOC	8.2912e-67	-0.472817	down	KLF3	0.000755538	-0.394037	down	GYG1	5.86846e-29	0.36383	up
	BZW1	6.68755e-07	0.391362	up	NOTCH2NLA	6.78766e-111	-0.477374	down	H2AZ1	0.0018311	0.742875	up	NDUFAF3	3.32515e-28	0.377155	up
	C14orf119	0.000343007	0.326525	up	NBPF26	8.72686e-236	-0.854595	down	TMEM154	0.00110176	-1.15533	down	CX3CR1	1.367e-67	-0.640116	down
	C15orf61	0.00249862	0.263551	up	F5	2.89985e-84	0.546117	up	THAP9-AS1	0.00079503	-0.829109	down	RPL15	2.48954e-77	-0.444825	down
	IL1B	0.00853712	-0.372137	down	FCGR2C	8.47937e-67	-0.363049	down	PPM1K	0.0029909	-0.365018	down	PLSCR1	2.61233e-116	0.759639	up
	C5AR1	0.000341035	0.296486	up	NBPF14	2.96818e-83	-0.514755	down	SPCS3-AS1	0.000641783	-1.19046	down	QARS1	1.11391e-22	-0.282631	down
	EML4	7.70226e-10	-0.477544	down	CSDE1	4.69622e-90	-0.543028	down	MED28	0.00269193	0.29211	up	RPL32	2.53691e-128	-0.481017	down
	DDX18	1.23941e-09	-0.442283	down	NCF2	2.79259e-100	-0.516506	down	CTBP1	0.000104553	-0.704462	down	RHOA	6.15118e-35	0.272526	up
	C5orf51	4.56103e-06	0.307558	up	ARPC5	9.61533e-217	0.691028	up	SMARCAD1	0.000642778	-0.368817	down	DNAJB11	5.8088e-27	0.343843	up
	HS6ST1	7.88209e-09	-0.419856	down	GNG5	3.61798e-240	0.794212	up	GUCY1B1	0.00304951	-0.530902	down	TMA7	9.47883e-51	-0.387227	down
	CHMP3	8.83366e-13	-0.488132	down	SMAP2	3.88319e-90	0.50534	up	HSD17B11	0.00360599	0.274423	up	CCR1	5.46085e-31	0.398642	up
	CALCOCO2	0.000730177	0.332285	up	C1orf162	7.78793e-173	0.678392	up	ACSL1	0.00155739	2.64491	up	LTF	8.45438e-47	-0.619966	down
	SNRNP200	7.91298e-06	-0.407784	down	AGTRAP	1.40511e-43	0.355625	up	PDE6B	0.000557277	-0.504263	down	PPARG	1.14972e-62	0.567933	up
	PTPN18	3.59072e-07	-0.435757	down	AURKAIP1	4.1568e-35	0.336466	up	RPL34	0.00629242	-0.748328	down	H1-10	2.0681e-33	0.438196	up
	CXCR4	8.60649e-07	-0.495665	down	ENSG00000289341	3.99983e-52	0.443183	up	GUF1	0.00597119	-0.43661	down	PLXND1	1.43676e-78	-0.514395	down
	CALM2	0.00638709	0.264546	up	ENSG00000238142	7.62629e-31	-0.264626	down	MTHFD2L	0.00797328	-1.27272	down	HCLS1	6.45859e-49	-0.376295	down
	ARL4C	1.49856e-11	-0.45583	down	GAS5	1.6617e-135	-0.731267	down	SCFD2	0.00942237	-0.492587	down	CDV3	3.50777e-31	-0.34953	down
	GYPC	2.32582e-06	-0.415523	down	RPS7	0	-0.712915	down	CFAP97	0.000865504	-0.367533	down	SELENOT	2.85137e-26	0.329869	up
	RPL37A	5.21603e-26	-0.715894	down	HADHA	1.29399e-62	0.397057	up	CCT5	0.00471377	0.460623	up	SELENOK	5.66638e-19	0.306282	up
	CD302	4.49398e-07	-0.43023	down	CYP1B1	0	1.61486	up	VCAN	1.33964e-06	3.77692	up	TKT	2.9537e-166	-0.690557	down
	INPP5D	1.95295e-05	-0.395531	down	HADHB	2.83686e-57	0.403371	up	ATG12	0.00906587	-0.291011	down	SEC62	3.95732e-14	-0.263283	down
	BIN1	1.61823e-10	-0.431674	down	ZFP36L2	1.20542e-165	-0.601043	down	ENSG00000250441	0.00524645	-0.284242	down	GPR160	1.53754e-35	0.37284	up
	NR4A2	0.000147241	-0.262516	down	NAGK	3.8429e-199	-0.889957	down	TGFBI	0.000231133	-1.37896	down	CSTA	2.91952e-69	-0.516649	down
	CALR	2.77669e-43	1.30216	up	ARHGAP25	4.62927e-43	-0.290543	down	N4BP3	0.00524645	-0.309562	down	ATP5ME	2.27584e-22	-0.310896	down
	CDC42EP3	0.000465018	-0.372354	down	TMSB10	0	-0.704775	down	YIPF5	9.14351e-05	-0.541302	down	SULT1B1	3.24096e-23	0.359191	up
	CCDC142	6.20265e-14	-0.427277	down	SPTBN1	1.00055e-42	0.305953	up	MAML1	9.23468e-05	-0.592343	down	H2AZ1	1.52366e-75	0.563043	up
	CAMLG	0.000219375	0.288573	up	PLEK	4.186e-36	-0.343952	down	FAF2	0.00472552	-0.365186	down	EREG	1.71189e-92	0.710639	up
	INPP4A	9.27694e-06	-0.268946	down	RPL31	4.96531e-217	-0.743806	down	PLAC8L1	0.00524645	-0.284242	down	RPS3A	9.15515e-50	-0.297344	down
	REL	3.62757e-06	-0.270996	down	RNF149	2.60091e-247	1.00858	up	MRPL22	0.00576448	-0.444223	down	SPCS3	1.32209e-39	0.45885	up
	CAMTA1	1.59625e-08	0.507356	up	LAPTM4A	3.62e-51	0.408565	up	CYFIP2	6.79261e-05	-0.597242	down	DANCR	5.045e-35	-0.308657	down
	TRIP12	0.00821392	-0.269702	down	SRSF7	1.57163e-20	-0.271648	down	UBLCP1	1.55742e-05	-1.19084	down	HMGB2	7.34688e-52	0.514978	up
	DYNC1I2	4.94498e-05	-0.314442	down	TTC7A	7.76858e-18	-0.270025	down	NDST1	0.00545935	-0.336268	down	SAP30	1.07706e-99	0.802412	up
	CANX	3.28939e-07	0.451413	up	DDX18	5.03608e-44	-0.384126	down	PCYOX1L	0.00805422	-1.0207	down	NOCT	1.58426e-41	0.500156	up
	CASP4	5.1653e-08	0.513608	up	SF3B6	3.00131e-44	0.376661	up	CSF1R	0.000160492	-1.88767	down	IGFBP7	4.85934e-19	-0.273307	down
	SPAST	1.23131e-05	-0.280236	down	CHMP3	1.98451e-33	-0.293657	down	DAP	0.000232401	-0.354541	down	ANXA5	1.23453e-100	-0.569893	down
	COPS9	1.95263e-06	-0.389973	down	MGAT4A	2.05743e-44	0.375708	up	CD14	0.000420977	1.56657	up	CCNI	2.34003e-27	0.290413	up
	KLF11	1.27943e-06	-0.381561	down	PTPN18	2.08481e-82	-0.559075	down	ANKRA2	0.00294494	-0.831403	down	ACSL1	6.91979e-188	1.12893	up
	RHOB	6.33674e-05	-0.450363	down	HNMT	2.05598e-22	-0.263995	down	NPM1	0.00768552	-1.04244	down	NAAA	4.13435e-49	-0.294008	down
	CAT	7.67495e-15	0.668191	up	KYNU	1.48641e-70	0.458665	up	CDC42SE2	0.00158801	-0.420281	down	PLAC8	1.31818e-132	0.774729	up
	CBL	0.000837158	0.315461	up	MIR4435-2HG	8.37822e-36	0.328614	up	RPS23	0.000281008	-0.987322	down	RPL34	2.86318e-277	-0.793695	down
	CCDC85B	0.00714551	0.279239	up	GYPC	1.73326e-49	0.450975	up	TRIM52	0.00504777	-0.819044	down	LAP3	1.32216e-49	0.521755	up
	CCNI	2.41257e-08	0.425894	up	RPL37A	0	-1.26816	down	TIFAB	5.56691e-05	-0.794142	down	HNRNPDL	9.13336e-44	0.486055	up
	ADCY3	0.00158659	-0.32739	down	ANKRD44	3.64998e-102	-0.590105	down	PDCD6	0.000679502	-0.644755	down	MANBA	1.94003e-35	-0.354378	down
	PSD4	1.398e-08	-0.310446	down	CD302	9.12036e-170	-0.857197	down	LMAN2	0.00143036	0.820305	up	TACC3	1.73603e-32	-0.278803	down
	CCNY	6.427e-05	0.288859	up	INPP5D	2.85664e-62	-0.463884	down	UQCRQ	0.00103096	0.297121	up	S100P	8.42477e-37	0.538916	up
	TET3	1.05458e-06	-0.416024	down	SLC66A3	6.94029e-30	-0.31308	down	CD74	2.16723e-09	-2.94471	down	C4orf3	1.80452e-55	0.49371	up
	CD14	1.52233e-09	0.478822	up	RHOQ	1.22456e-29	-0.300514	down	SSBP2	0.00366668	-0.418903	down	LRPAP1	4.18574e-27	0.302636	up
	MARCO	4.21369e-35	-1.11666	down	QPCT	7.31212e-61	0.528058	up	ENSG00000286193	0.00260948	-0.330466	down	TMEM167A	3.42591e-27	0.306798	up
	ITGA4	0.00014047	-0.363291	down	PDIA6	6.55344e-36	0.300046	up	TMEM170B	0.00149183	0.701342	up	VCAN	3.64954e-55	0.403492	up
	CD163	7.21115e-89	1.80878	up	STAT1	6.45096e-230	-1.09533	down	ELOVL5	0.000112296	-0.572201	down	SUB1	8.48512e-32	0.34152	up
	EIF5B	9.5857e-07	-0.373985	down	IDH1	1.0003e-62	0.441607	up	TRERF1	0.0033128	-0.377658	down	RPL37	0	-0.942371	down
	CD164	0.000142519	0.351632	up	PID1	3.04599e-131	-0.58123	down	ATG5	0.00661279	-0.367394	down	COX7C	1.09428e-63	-0.436825	down
	CD1D	1.35819e-06	0.384317	up	SF3B1	4.53937e-22	-0.266744	down	UST	0.00161266	-0.806045	down	AP3S1	9.14773e-23	0.319137	up
	CD300C	0.000269662	0.339965	up	NCL	1.92243e-47	-0.399681	down	IFNGR1	0.00191325	0.828729	up	TGFBI	1.26296e-17	-0.285866	down
	CD300H	1.43826e-05	0.424096	up	HNRNPA3	9.18251e-52	-0.421432	down	TSPYL1	0.000706062	-0.306314	down	RPS14P8	2.14374e-146	-0.466213	down
	CD33	0.000523731	0.313283	up	NDUFA10	6.15739e-37	-0.327294	down	DTNBP1	0.00475093	-0.84579	down	CXXC5	4.74115e-39	-0.276677	down
	CD37	3.17474e-18	0.697162	up	KLF11	7.90608e-54	-0.326429	down	SERPINB1	0.000315287	1.82075	up	SH3PXD2B	4.11107e-41	0.47385	up
	CD55	4.11826e-09	0.561142	up	CIR1	8.38117e-32	-0.283635	down	GTF3C6	0.00508461	-1.07814	down	HIGD2A	3.09482e-45	-0.41788	down
	SLC20A1	0.00123736	-0.287371	down	CYP27A1	1.51258e-43	0.448782	up	FKBP5	4.01207e-05	1.7213	up	HK3	2.03586e-63	-0.572148	down
	ACTR2	0.000337468	-0.269902	down	ATP5MC3	4.34631e-47	0.302206	up	HLA-DMA	0.000164271	-1.5119	down	SQSTM1	1.70085e-25	-0.333152	down
	CFLAR	1.01399e-06	-0.385493	down	PTMA	4.72964e-171	-0.261982	down	POLR1C	0.000338385	-0.4034	down	CSF1R	9.85641e-39	-0.489576	down
	DBI	6.00812e-05	-0.278371	down	DNPEP	2.10487e-32	-0.291583	down	EEF1A1	0.000353713	-1.34578	down	SKP1	1.54134e-48	0.445511	up
	CD63	4.3777e-08	0.272494	up	SP110	1.20518e-38	-0.32915	down	HLA-DQA2	7.7868e-09	-2.59148	down	CD14	2.33566e-146	0.81467	up
	CD74	3.56483e-62	1.45041	up	IFIH1	4.27683e-37	-0.281156	down	ATF6B	0.00286921	-0.845594	down	NDUFA2	1.36349e-19	0.265781	up
	CCDC88A	2.28288e-08	-0.431934	down	GCA	0	1.43036	up	HLA-DRA	1.90049e-09	-2.91621	down	CYSTM1	2.70254e-89	0.801247	up
	CD82	0.00145894	0.346804	up	DNAJC10	1.82911e-34	-0.297033	down	RPL10A	0.00616015	-1.11856	down	REEP5	1.66435e-30	0.33027	up
	ZEB2	1.0572e-05	-0.367641	down	TNFAIP6	2.67295e-292	1.32763	up	H1-3	0.00228765	0.397962	up	TNIP1	4.98327e-24	-0.328651	down
	CD99	0.000227076	0.321318	up	ADCY3	1.03215e-76	0.429039	up	RNASET2	0.0023168	-1.24183	down	CAST	1.02086e-60	-0.484111	down
	CDC34	0.000714493	0.285169	up	DGUOK	7.85256e-41	0.346153	up	RMND1	0.00243957	-0.435808	down	NPM1	3.21515e-17	-0.265196	down
	CDK2AP2	2.01547e-26	0.990928	up	IL18R1	1.19809e-190	0.855596	up	HLA-DPB1	4.96138e-07	-2.63999	down	FYB1	1.4037e-56	-0.428691	down
	CAPG	4.84345e-06	-0.430269	down	MARCO	4.79076e-47	0.357966	up	DAXX	0.00183871	-0.529722	down	RPS14	3.1116e-55	-0.325204	down
	CEACAM4	1.01896e-09	0.590765	up	PTRHD1	1.92358e-34	-0.357757	down	HLA-DPA1	3.47677e-07	-2.5672	down	EGR1	4.67471e-106	0.954581	up
	LIMS1	1.16214e-06	-0.408806	down	CMPK2	8.97063e-57	-0.359065	down	HLA-DRB5	0.00352925	-1.66364	down	SMIM3	2.6423e-21	0.300723	up
	GPR35	1.06587e-05	-0.323237	down	NDUFB3	1.58604e-77	0.523719	up	HLA-DQA1	1.37156e-07	-2.77953	down	RPS23	7.30158e-111	-0.439627	down
	CHCHD5	0.000629145	-0.276837	down	LRPPRC	5.76586e-49	-0.365613	down	HLA-DQB1	0.00020314	-2.07136	down	SRA1	5.15496e-28	0.348538	up
	IQSEC1	1.13813e-11	-0.558972	down	ST3GAL5	6.83434e-64	-0.323129	down	HLA-DRB1	0.00137139	-1.70216	down	RACK1	7.91892e-67	-0.379299	down
	CEBPD	1.60316e-152	1.51239	up	ITGA4	7.28162e-299	-1.19131	down	RARS2	0.00401882	-0.358096	down	DOCK2	2.10851e-41	-0.444322	down
	CES1	0.0011281	0.263621	up	MXD1	2.03736e-196	1.01736	up	HLA-DPB2	0.00524645	-0.309562	down	HRH2	8.69727e-19	0.26999	up
	SMIM4	1.90886e-08	-0.448901	down	TUBA4A	5.64784e-91	0.649426	up	C7orf50	0.000677289	-0.778927	down	IQGAP2	1.2091e-19	-0.316156	down
	CFD	2.19499e-21	0.757569	up	ORMDL1	3.68598e-28	0.260075	up	VKORC1L1	0.00804861	-0.431246	down	DUSP1	0	1.63674	up
	CFP	4.63469e-14	0.650463	up	UBXN4	8.78368e-37	0.34675	up	VOPP1	0.00498013	-0.686719	down	ATP6V0E1	5.27116e-43	0.36426	up
	CHCHD10	2.62993e-05	0.370231	up	MFF	1.52096e-75	0.531909	up	TMEM168	0.00405968	-0.471114	down	NSA2	2.23551e-40	-0.4046	down
	CHIC2	0.00189281	0.260902	up	AGFG1	0	1.52251	up	PON2	0.00115402	-0.523048	down	CD74	6.36391e-48	-0.460433	down
	STAB1	3.90785e-12	-0.535856	down	RAB10	2.47657e-36	0.35437	up	DNAJB9	0.000672889	-0.282345	down	PIM1	9.03147e-47	0.567038	up
	CHP1	0.00238807	0.283166	up	DYSF	3.91458e-182	0.983725	up	SND1	0.00289844	0.360701	up	TREM1	7.06239e-17	0.32158	up
	CHPT1	0.0016705	0.294995	up	IL1R2	0	4.04223	up	MYO1G	0.00985791	-0.486209	down	HSP90AB1	3.61682e-41	0.371032	up
	CIAO2A	4.61777e-06	0.293095	up	FAM117B	6.80096e-37	-0.263618	down	TRIM24	0.00075491	-0.324987	down	SNX3	6.3625e-31	0.298827	up
	CISD2	1.42904e-08	0.430626	up	SLC20A1	3.86991e-30	-0.267162	down	ENSG00000283041	0.000299996	-0.408992	down	MARCKS	2.79226e-29	0.412181	up
	CITED2	1.05303e-06	0.602647	up	RTN4	6.17614e-42	0.304485	up	RNF216P1	0.00307238	-0.408219	down	STX11	5.00224e-17	0.270439	up
	ATP1B3	0.000370534	-0.273184	down	ITSN2	5.58376e-29	-0.267699	down	AP4M1	0.00976557	-0.48114	down	OGFRL1	2.32977e-28	-0.319507	down
	SKIL	1.06201e-05	-0.313288	down	CFLAR	3.86522e-51	0.416396	up	RSBN1L	0.00263792	0.383046	up	PNRC1	2.15501e-31	0.323849	up
	CLEC4E	2.19141e-05	0.265937	up	RBMS1	7.62796e-81	0.564407	up	CRHR2	0.00524645	-0.284242	down	PSMB1	2.86334e-33	0.337868	up
	DHX36	0.000833861	-0.296585	down	CBWD2	1.04063e-55	-0.378266	down	ADCK2	0.000755658	-0.367306	down	VNN2	4.77483e-74	-0.407299	down
	CHST2	2.17239e-08	-0.351519	down	DBI	8.71703e-92	0.468386	up	RNF216-IT1	0.00524645	-0.919291	down	ENSG00000230202	9.28537e-81	-0.549671	down
	PCYT1A	2.86282e-06	-0.326175	down	MERTK	7.57147e-72	0.359096	up	SUMF2	0.00617097	-0.42531	down	CITED2	1.71946e-80	0.69223	up
	RAP2B	0.000144303	-0.292166	down	EEF1B2	9.82894e-68	-0.359628	down	SCRN1	0.000148837	-0.590154	down	7SK.4	4.37122e-134	-1.1946	down
	CLIC1	2.69551e-39	0.689809	up	BZW1	2.99693e-57	0.416222	up	DNAJC2	0.00434146	-0.451457	down	CDKN1A	3.82081e-15	0.339669	up
	CLMN	0.00010379	0.380376	up	GPBAR1	5.99175e-176	-0.870338	down	SLC12A9	0.00378041	-0.851355	down	RIPOR2	1.31283e-32	0.400904	up
	CLPP	0.00103282	0.303522	up	SLC11A1	0	1.22545	up	DTX2	0.000613108	-0.29469	down	SERPINB1	1.41312e-114	0.664797	up
	CMTM6	3.45247e-06	0.392717	up	PNKD	1.28314e-34	0.326571	up	TMSB4X	0.00197923	-1.05032	down	TMEM14C	2.71762e-20	0.28074	up
	CNIH1	2.71971e-06	0.392317	up	CAPG	8.9989e-23	-0.290164	down	SRPX	0.00524645	-0.284242	down	SOD2	4.17406e-57	0.584186	up
	CX3CR1	2.28342e-26	-0.741851	down	VAMP5	2.0257e-64	0.53142	up	CTPS2	0.000760482	-0.486483	down	FKBP5	1.27283e-157	0.857517	up
	CNIH4	0.000247475	0.346018	up	RNF181	1.217e-42	0.339546	up	CHST7	0.00844156	-0.510798	down	F13A1	2.46202e-24	-0.35374	down
	XPC	0.000121405	-0.313915	down	DPH3	3.12573e-30	0.314474	up	TRMT2B	0.00740544	-0.516677	down	H1-2	5.55182e-33	0.470431	up
	CNN2	0.000820993	0.3357	up	IQSEC1	6.35264e-40	-0.33205	down	USP11	0.000368994	-0.405941	down	H1-4	4.9913e-76	0.655463	up
	COMT	2.32029e-06	0.376414	up	CMTM6	3.16313e-43	0.371692	up	VBP1	0.000952089	-0.405178	down	LST1	2.7167e-174	-0.800299	down
	NBEAL2	1.94459e-32	-0.959345	down	UBE2E2	1.5838e-36	-0.290811	down	OGT	3.48367e-05	-0.483646	down	CLIC1	1.13793e-61	0.371251	up
	BHLHE40	6.72862e-07	-0.348333	down	RPL14	1.35258e-250	-0.56171	down	TAFAZZIN	0.00752332	-0.363995	down	DDAH2	2.37664e-16	0.297159	up
	COPZ1	2.06393e-05	0.379405	up	CRTAP	1.848e-180	-0.848295	down	SLC10A3	0.00788694	-0.271445	down	EEF1A1	2.177e-85	-0.391785	down
	COX4I1	3.53891e-08	0.311233	up	NUP210	1.55843e-28	-0.281896	down	G6PD	0.0049258	1.23691	up	CSNK2B	5.53844e-26	-0.33975	down
	COX5A	2.0281e-09	0.494452	up	MANF	1.61676e-95	0.599974	up	FTSJ1	0.00471174	-0.772915	down	NEU1	1.0645e-23	-0.294175	down
	COX7A2L	8.1341e-11	0.571004	up	SPCS1	8.95208e-79	0.511731	up	DDX3X	0.00611287	0.848213	up	PSMB9	4.1475e-22	0.300478	up
	DUSP7	1.1358e-10	-0.415487	down	STAB1	1.43642e-25	0.344003	up	INTS6L	0.000255773	-0.402732	down	FLOT1	2.15672e-22	0.27311	up
	CPD	3.6107e-07	0.530443	up	EIF1B	1.63061e-59	0.471799	up	GPR174	0.00558123	-0.359543	down	RPL10A	1.40992e-106	-0.59438	down
	WDR82	0.000624598	-0.296553	down	PPP4R2	1.03919e-26	0.286001	up	SEPTIN6	0.00190181	-1.65157	down	H1-3	1.38734e-47	0.523121	up
	CPNE3	8.71475e-08	0.308941	up	RNF7	1.11004e-66	0.468462	up	CSF2RA	0.000361328	-0.379539	down	MTCH1	1.96087e-18	0.261074	up
	COX17	1.21083e-09	-0.448711	down	PROK2	1.3828e-87	0.612724	up	NDUFA1	0.00375418	0.576642	up	H4C3	4.46539e-27	-0.39474	down
	CPVL	2.53104e-15	0.64693	up	PARP14	4.19732e-94	-0.634229	down	ARSD	0.00498601	-0.370209	down	SNHG5	4.91074e-106	-0.678188	down
	CREG1	6.46627e-20	0.815791	up	TNFSF10	1.51021e-181	-0.960112	down	KDM5C	0.00498138	-0.369978	down	CCND3	2.43309e-30	0.357104	up
	CRELD2	2.12975e-08	0.521785	up	FNDC3B	9.8697e-73	0.561044	up	ZNF703	0.00400398	-1.68175	down	HLA-C	2.74343e-83	0.463436	up
	CRTAP	5.70917e-15	0.65302	up	ATP1B3	5.34824e-34	0.271289	up	CEBPD	2.21688e-06	2.32285	up	HLA-DQB1	3.73216e-24	-0.320126	down
	TMA7	5.16454e-12	-0.474691	down	FXR1	1.51785e-32	-0.263257	down	MRPL15	0.00637319	-0.417934	down	CNPY3	9.7478e-40	-0.381597	down
	CSF3R	2.74838e-11	0.508947	up	CCDC50	6.92151e-52	-0.318221	down	RAB2A	0.00675915	0.83214	up	TNFAIP3	1.51871e-63	0.629505	up
	ARPC4	1.14506e-26	-0.883523	down	GK5	1.13744e-33	0.304971	up	LYPD2	0.000689704	-1.66994	down	NDUFA4	5.33437e-76	0.517299	up
	CST3	6.42493e-09	0.37839	up	BCL6	7.0838e-60	0.513085	up	FDFT1	0.00372763	0.437563	up	ARL4A	3.32946e-56	0.472239	up
	MBNL1	0.000651867	-0.31561	down	RPL35A	0	-1.0773	down	COPS5	0.000191932	-0.603426	down	CPVL	9.65017e-124	-0.863781	down
	TNK2	1.62708e-07	-0.30705	down	RAP2B	8.22408e-40	-0.36531	down	SCRIB	0.000872731	-0.620631	down	AHR	3.12468e-50	0.527951	up
	H1-10	9.27783e-05	-0.41564	down	ARF4	5.20968e-66	0.485866	up	PABPC1	0.00513853	-0.788507	down	CREB5	2.57485e-47	-0.429345	down
	PLXND1	2.45692e-05	-0.340336	down	GYG1	2.17621e-120	0.691825	up	EIF3E	0.00787817	-0.462411	down	STK17A	1.43786e-16	0.274897	up
	CSTA	0.00183017	0.277023	up	RPL24	1.9693e-101	-0.369529	down	GSDMD	0.00460981	0.293626	up	UPP1	2.53125e-79	0.648293	up
	CTDNEP1	4.52563e-07	0.289767	up	NDUFAF3	7.13582e-36	0.320821	up	FAM167A	1.00921e-05	-0.534461	down	CHCHD2	6.69364e-35	0.310351	up
	CTSH	0.00185235	0.288597	up	CX3CR1	2.2091e-308	-1.20346	down	RAD21	0.00637603	-0.817186	down	ZNF467	3.13283e-51	-0.422358	down
	CTSL	8.11937e-15	1.21346	up	RPL15	0	-0.819765	down	ELOC	0.0021894	0.664502	up	GIMAP7	1.45292e-35	-0.401636	down
	RPSA	1.67769e-06	-0.382972	down	CNBP	3.00763e-48	-0.353894	down	ZHX1	5.53549e-05	-0.713143	down	MYO1G	2.0164e-16	-0.264795	down
	CUTA	3.2722e-05	0.330248	up	TRANK1	1.45014e-73	-0.373911	down	SH2D3C	0.0042016	-0.298424	down	AKR1B1	3.23024e-23	0.269608	up
	NFKBIZ	2.09598e-09	-0.556565	down	CAMK1	7.07183e-45	-0.35724	down	COQ4	0.00752596	-0.262436	down	TBXAS1	1.07218e-22	-0.284423	down
	RBM5	0.0015536	-0.263599	down	EIF4A2	2.3316e-54	-0.431861	down	ARRDC1	0.00695475	-0.411808	down	PILRA	5.83367e-24	-0.2656	down
	CXCL16	0.000259647	0.425813	up	PLSCR1	4.97324e-244	1.06637	up	PTGDS	0.00441849	-1.76337	down	SNX10	2.75153e-23	0.273553	up
	CYB5R3	0.00361717	0.271665	up	RPL29	0	-0.828704	down	CLIC3	0.00273929	-1.05567	down	ARPC1B	1.42781e-109	-0.697659	down
	LINC00877	2.41398e-11	-0.496075	down	NRROS	4.19222e-50	-0.359041	down	RABGAP1	0.000644029	-0.478724	down	GIMAP1	1.77358e-36	-0.346899	down
	DHX15	3.98031e-07	-0.304839	down	QARS1	8.16119e-43	-0.348333	down	SMC5	0.00940818	-1.12115	down	TMEM176B	5.81828e-181	0.898955	up
	ATP5ME	2.70862e-25	-0.783416	down	RPL32	0	-0.9066	down	SLC2A6	0.00294358	-1.02745	down	TMEM176A	2.50717e-140	0.952323	up
	SH3BP2	0.000162825	-0.263566	down	GPX1	0	1.25171	up	PHYHD1	4.96246e-06	-0.542027	down	YWHAG	2.34465e-37	-0.386087	down
	RELL1	1.51236e-05	-0.300552	down	PXK	3.15434e-26	0.280049	up	LRRC26	0.00524645	-0.725357	down	HSPB1	8.01802e-56	0.741831	up
	PDS5A	0.0010694	-0.282805	down	RHOA	6.18322e-50	0.282415	up	SMIM27	0.000510435	-0.356541	down	SMARCD3	1.58422e-32	-0.31386	down
	CYP27A1	7.18782e-08	0.614871	up	DNAJB11	2.20348e-39	0.346395	up	CIZ1	0.00443018	-0.801983	down	H2AZ2	7.44751e-45	0.435038	up
	CYP51A1	1.34718e-05	0.346915	up	TMA7	8.97927e-94	-0.479429	down	SPTLC1	4.44497e-05	-0.686589	down	FGL2	6.76806e-22	-0.310973	down
	CYSTM1	0.00415783	0.304637	up	NISCH	7.3625e-61	0.437446	up	C11orf58	0.00370264	-0.924782	down	GNB2	1.44583e-44	0.347593	up
	DAD1	0.000143094	0.309178	up	CAMP	9.03881e-86	0.770252	up	HSPA8	0.00772862	-1.36311	down	KDELR2	3.97707e-22	0.28802	up
	DDIT4	4.86653e-07	0.559072	up	MTMR14	2.62219e-35	-0.354795	down	ENSG00000285909	0.00196138	-0.271487	down	CUX1	4.18903e-28	-0.349636	down
	DDOST	6.46491e-05	0.342048	up	CCR1	3.22744e-75	0.558226	up	UBASH3B	0.00457138	-1.01403	down	NAMPT	1.49747e-184	0.683047	up
	DDX5	2.65636e-13	0.488061	up	PPARG	7.96751e-207	0.777285	up	EI24	0.00169855	-0.47506	down	AKAP9	2.64869e-20	-0.304347	down
	DECR1	0.00874721	0.262712	up	MBNL1	4.89848e-98	-0.592678	down	PRDX5	0.00825856	1.75742	up	PDIA4	1.29359e-19	0.281119	up
	DERL2	0.000110801	0.355329	up	H1-10	3.98685e-56	0.451367	up	MPEG1	0.00643869	-1.44301	down	NCF1C	2.40067e-31	-0.425484	down
	DNAJA2	6.3339e-06	0.406825	up	MBD4	3.21904e-25	0.26397	up	TALDO1	0.00632061	1.18169	up	NCF1	3.39041e-66	-0.642733	down
	TMEM154	1.36179e-06	-0.331988	down	PLXND1	1.725e-51	-0.3386	down	IL18BP	0.0014408	-0.527948	down	IKZF1	4.28691e-15	-0.261378	down
	DNAJB1	0.00580739	0.360947	up	P2RY13	1.46429e-30	-0.330383	down	JAML	0.00827006	-1.51805	down	LFNG	4.77795e-20	-0.305984	down
	DNAJB11	7.70631e-10	0.552744	up	FOXP1	7.81517e-38	-0.318305	down	ENSG00000286264	0.000160395	-0.418827	down	TOMM7	7.32727e-47	-0.411526	down
	DNAJB9	2.62612e-06	0.286794	up	EIF2A	1.07367e-39	-0.35024	down	ZBED5	0.00930393	-0.313051	down	PDK4	3.58266e-37	0.467909	up
	DNAJC1	5.73659e-05	0.405995	up	HCLS1	7.73444e-47	-0.339462	down	ENSG00000229368	0.00212117	-0.718662	down	TMSB4X	4.71404e-301	-0.363776	down
	DNAJC21	0.000621437	0.273023	up	SELENOT	2.37794e-40	0.315135	up	P2RY2	0.00577935	-0.443634	down	SLC25A6	9.34776e-286	-1.07459	down
	DNAJC25-GNG10	1.44201e-07	0.325555	up	TKT	1.19823e-63	-0.326559	down	P2RY6	0.00631027	-0.741735	down	GPX1P1	5.31802e-220	-1.63083	down
	ANXA5	1.79811e-37	-0.780744	down	RPSA	8.82471e-139	-0.546467	down	RRP8	0.00501516	-0.347508	down	CYBB	5.01848e-28	-0.300626	down
	DNAJC3	4.63868e-05	0.367087	up	GPR160	9.80547e-41	0.356103	up	CYB561A3	0.00142739	-1.54582	down	VSIG4	4.6766e-79	0.750274	up
	DNAJC4	2.22886e-10	0.5747	up	ATG7	8.08673e-44	-0.306443	down	CPSF7	0.000123578	-0.6305	down	NBDY	1.17401e-23	0.308319	up
	DPYD	4.47299e-09	0.472988	up	ATP13A3	5.72257e-29	0.317745	up	GANAB	0.000635765	-0.29463	down	WAS	3.05261e-38	-0.362162	down
	DRAP1	0.00115675	0.287452	up	UBA7	2.61378e-43	-0.371217	down	PLAAT3	0.0063473	-0.318549	down	SH3KBP1	3.57109e-22	-0.292706	down
	DUSP1	3.65027e-13	0.445408	up	RBM6	2.2539e-28	-0.289305	down	HINFP	0.00331445	-0.806671	down	IGBP1	1.53645e-27	-0.350156	down
	DYNLL1	3.52888e-09	0.436168	up	RBM5	1.46102e-45	-0.375725	down	TIMM10B	0.00714291	-0.46747	down	HMGB3	1.11087e-35	0.363533	up
	DYNLT1	4.83323e-11	0.458802	up	CD86	2.61158e-88	-0.532364	down	UEVLD	0.0028429	-0.41814	down	TIMP1	0	1.85223	up
	EBPL	0.000194983	0.272441	up	CSTA	8.53421e-33	-0.309144	down	DNAJC4	0.0010462	0.311494	up	OGT	3.87489e-30	-0.343893	down
	HPSE	9.40916e-07	-0.354985	down	EMC3	5.2692e-29	0.267625	up	OTUB1	0.000987146	0.266741	up	ARHGAP4	1.19421e-21	-0.305372	down
	EDEM3	0.00336101	0.319892	up	LINC00877	3.00286e-37	-0.26248	down	TAF10	0.00212647	1.06744	up	HCFC1	7.68026e-20	-0.284589	down
	SLC39A8	4.03292e-09	-0.469643	down	ATP5ME	3.56865e-76	-0.530951	down	GSEC	0.00117493	-0.463678	down	RPL36A	3.45103e-27	-0.300917	down
	NFKB1	1.72792e-05	-0.286232	down	RBM47	4.48504e-48	0.435758	up	SYTL2	0.000179575	-0.721385	down	PLP2	6.27591e-34	-0.341898	down
	EDF1	5.27403e-07	0.363692	up	SULT1B1	1.47268e-159	0.816584	up	PFKFB3	0.00965377	-1.18495	down	AP1S2	1.72594e-24	-0.296386	down
	EDNRB	0.000288955	0.328208	up	CHIC2	2.51513e-36	0.342054	up	RBM17	0.00917805	0.673537	up	FLNA	1.5959e-46	-0.386911	down
	SCARB2	1.25776e-05	-0.297013	down	CISD2	2.91104e-33	0.336051	up	PALD1	0.00524645	-0.309562	down	SMC1A	1.12561e-37	-0.371175	down
	SH3TC1	9.42411e-06	-0.330833	down	H2AZ1	2.25723e-286	1.02619	up	ENSG00000232682	0.00524645	-0.284242	down	MSN	1.59997e-54	-0.420335	down
	EEF1A1	2.63625e-45	0.784387	up	EREG	4.73404e-157	0.739083	up	CPEB3	0.00724714	-0.515494	down	NONO	7.22985e-32	-0.301686	down
	S100P	4.01186e-09	-0.561407	down	SCLT1	6.79654e-57	-0.384979	down	SLK	0.00182899	-0.264715	down	RPL39	8.6071e-207	-0.57976	down
	C4orf48	7.44164e-22	-0.688551	down	DAPP1	3.90401e-52	-0.390674	down	SCD	0.000130365	-0.550557	down	PGK1	1.14819e-26	0.28624	up
	RBPJ	3.63981e-08	-0.464535	down	TMEM154	2.37086e-144	-0.712926	down	ZRANB1	0.00877106	-0.482332	down	EMD	1.68376e-34	0.392444	up
	RASGEF1B	1.88569e-11	-0.372015	down	RPS3A	0	-0.963074	down	ZDHHC16	0.00943911	-0.283163	down	SAT1	0	1.18288	up
	EEF1B2	6.26899e-06	0.362077	up	TBC1D9	8.18853e-66	-0.452445	down	RGS10	0.0070904	-1.05169	down	EIF2S3	2.70714e-55	-0.513434	down
	LPCAT1	2.65311e-07	-0.43884	down	SPCS3	8.7509e-69	0.493628	up	MAP3K8	0.00248109	0.43754	up	TIMM17B	8.78015e-22	0.285427	up
	CCT5	7.48526e-06	-0.321078	down	KLHL2	4.1356e-58	0.422824	up	DUSP5	0.000279638	-0.850147	down	TSC22D3	1.86995e-51	0.520667	up
	MAP3K1	7.72804e-10	-0.50537	down	HMGB2	6.72665e-240	1.0352	up	STAM	0.00825732	-0.340895	down	GK	4.37389e-35	0.389169	up
	EEF1D	2.12376e-06	0.294558	up	SAP30	5.16806e-263	1.14458	up	DDX50	0.00135381	-0.306157	down	NHSL2	2.54211e-24	-0.282522	down
	EEF2	1.01566e-18	0.661014	up	NOCT	1.91426e-124	0.665023	up	IDI1	0.00209606	-0.264182	down	MIR223HG	2.08088e-184	1.07609	up
	EGR1	5.40008e-07	0.5636	up	ANXA5	3.50714e-46	-0.315204	down	WASHC2C	0.00420746	-0.319355	down	DPYSL2	7.13299e-25	-0.335562	down
	EIF1	1.44483e-34	0.537612	up	BST1	1.20746e-26	0.303399	up	MICU1	0.00541243	-0.66666	down	CLU	0	-1.66477	down
	RPL37	2.4535e-09	-0.370124	down	RPL9	6.33083e-185	-0.656664	down	ARHGAP21	0.00332303	-0.377262	down	SLC25A37	2.18159e-107	0.900206	up
	COX7C	0.000237185	-0.291078	down	TLR2	3.6463e-29	0.272581	up	SPOCK2	0.000568637	-0.757153	down	DEFA3	3.81746e-113	-0.519789	down
	EIF1B	3.18175e-25	0.940137	up	YTHDC1	8.75868e-24	-0.290834	down	LINC02367	0.00524645	-0.284242	down	ATP6V1B2	5.6127e-28	-0.342414	down
	EIF2S3	7.07742e-05	0.373226	up	TMEM165	4.87924e-50	0.415723	up	RPAP3	0.00624635	-0.328072	down	ASPH	1.76603e-65	0.640789	up
	ZCCHC9	1.65845e-06	-0.354003	down	ACSL1	0	1.89569	up	CERS5	0.000490369	-0.516611	down	RPL30	2.19712e-153	-0.518814	down
	EIF3E	7.7054e-05	0.289091	up	TET2	1.49352e-29	-0.282013	down	FMNL3	3.25558e-05	-0.667193	down	UQCRB	3.81213e-35	-0.328483	down
	EIF3G	9.92092e-07	0.26329	up	NAAA	2.95726e-81	-0.419468	down	PEBP1	0.000255818	-0.569317	down	CEBPD	0	1.2274	up
	CTNNA1	3.49625e-05	-0.274227	down	GASK1B	6.5743e-31	0.325722	up	RN7SL459P	0.00524645	-0.331191	down	SLA	4.91935e-35	0.435011	up
	EIF3H	8.28976e-09	0.505847	up	MFSD10	1.03165e-30	0.299008	up	BCL7A	0.000429442	-0.548348	down	RPL7	1.01629e-128	-0.646094	down
	STK10	9.57023e-09	-0.474505	down	PLAC8	0	2.27933	up	C12orf75	1.79909e-06	-1.50056	down	TRIB1	9.67215e-49	0.504568	up
	EIF3M	0.00342493	0.293834	up	RPL34	0	-1.58998	down	CD4	0.00585638	-0.478357	down	GRINA	1.42263e-48	0.444753	up
	EIF4EBP2	8.29288e-05	0.314719	up	SLC39A8	3.10775e-103	0.561987	up	NAP1L1	0.00105868	-1.5753	down	EXOSC4	4.63081e-17	0.300791	up
	EMC3	1.846e-06	0.419339	up	MANBA	1.06133e-48	-0.362703	down	ZNF641	0.00508696	-0.43651	down	PABPC1	2.4389e-91	-0.496775	down
	EMC4	3.48768e-05	0.271262	up	S100P	4.10506e-243	1.25816	up	KCTD10	0.00306081	-0.427247	down	EIF3E	1.83012e-24	-0.306977	down
	EMC6	0.000174943	0.342828	up	C4orf3	3.66646e-107	0.564323	up	MMAB	0.0064299	-0.833917	down	RPS20	1.66908e-188	-0.913023	down
	NR3C1	0.00234728	-0.273942	down	LRPAP1	4.66024e-95	0.582047	up	TAMALIN	0.00903938	-0.830587	down	CTSB	3.34132e-58	0.424797	up
	HK3	2.29424e-30	-0.925823	down	LINC02432	2.18986e-89	-0.524252	down	NR4A1	1.90128e-06	-1.78435	down	GSDMD	1.25516e-20	0.325708	up
	PTGER4	1.1335e-10	-0.444001	down	SNHG8	1.94012e-25	-0.261782	down	CD63	0.000239194	2.26255	up	KLF10	4.65992e-18	0.298801	up
	EMC7	0.000176015	0.336495	up	MRPL36	8.14227e-26	0.274505	up	NACA	0.00915499	-1.03352	down	RPL8	1.21559e-73	0.372704	up
	EMD	4.435e-09	0.556329	up	MAP3K1	3.7213e-47	-0.383372	down	GAPDH	4.08355e-06	1.55036	up	CYRIB	1.16163e-24	0.342055	up
	ENSG00000234961	2.89412e-15	0.736027	up	EMB	4.62675e-43	0.429438	up	HNRNPA1	0.00352606	-1.25611	down	PLEC	1.08286e-52	-0.51874	down
	LARS1	9.92275e-05	-0.280746	down	TMEM167A	3.03552e-115	0.661188	up	CLEC4C	3.5266e-06	-0.934561	down	EEF1D	3.01471e-35	-0.274655	down
	ENSG00000244313	2.29124e-13	0.440734	up	VCAN	0	1.60471	up	CD163	0.000756999	2.9193	up	SNHG6	1.29664e-21	-0.272637	down
	ENSG00000257764	1.00218e-05	0.415664	up	SUB1	4.9217e-50	0.37767	up	SCARB1	0.00206808	-0.460758	down	GOLM1	2.3903e-39	-0.26289	down
	CCDC69	0.00108425	-0.29719	down	GLRX	4.65436e-77	0.491328	up	CNPY2	0.00250024	-0.410138	down	CARD19	6.03429e-22	0.337001	up
	OTULIN	6.77708e-05	-0.277182	down	RPL37	0	-1.48063	down	THRIL	3.13188e-05	-0.576171	down	SEC61B	4.7473e-49	0.399494	up
	GRK6	7.14672e-06	-0.315159	down	COX7C	4.48545e-169	-0.651555	down	CLIP1	0.00690585	-0.621061	down	ANP32B	2.11583e-31	-0.383805	down
	PDLIM7	5.98525e-05	-0.284404	down	AP3S1	3.07181e-41	0.34763	up	GLIPR1	0.00391444	-1.36634	down	NFIL3	7.62278e-38	0.414557	up
	CSF1R	3.09433e-09	-0.420388	down	TGFBI	7.04662e-282	-1.10356	down	NAA25	0.00792675	-0.49633	down	BICD2	2.94818e-18	-0.272679	down
	EXOC3	2.36608e-07	-0.335657	down	BASP1	2.17696e-78	0.653524	up	C2CD5	0.00574844	-0.312717	down	TXN	1.90435e-156	0.76664	up
	MEF2C	1.0643e-17	-0.716476	down	UBE2D2	1.21925e-37	0.310885	up	TFCP2	0.00122109	-0.27747	down	NINJ1	2.40761e-25	0.363209	up
	ENSG00000273149	6.98755e-39	1.61445	up	VDAC1	1.59857e-25	-0.276502	down	H2AJ	0.00507869	1.89279	up	DAPK1	9.95046e-46	-0.43219	down
	NDUFS6	3.42818e-11	-0.473293	down	STK10	8.91232e-40	-0.346041	down	RPL6	0.00792156	-1.03055	down	ANXA1	5.65923e-74	0.498886	up
	ENSG00000289341	4.79564e-07	0.425741	up	ADAMTS2	7.20819e-257	0.742377	up	VEZT	0.000123732	-0.591797	down	RPL35	2.7255e-76	-0.385336	down
	ANKHD1	1.40176e-12	-0.368202	down	ANXA6	6.41224e-79	0.571112	up	R3HDM2	0.00647123	-0.378795	down	PLIN2	6.21652e-96	0.733977	up
	EREG	1.63171e-07	0.460984	up	SH3PXD2B	1.07013e-195	0.749612	up	PAN2	0.00351935	-0.498033	down	NACC2	4.78476e-35	-0.37091	down
	ERH	8.82929e-09	0.500282	up	DELE1	1.78779e-41	-0.32927	down	C1RL-AS1	0.00570195	-0.427343	down	RXRA	1.08677e-21	-0.311137	down
	ERP29	3.54543e-07	0.411029	up	HIGD2A	3.32509e-121	-0.574654	down	AKAP11	0.000431129	-0.545448	down	HSDL2	7.31403e-28	0.354927	up
	SRP19	2.2417e-05	-0.329721	down	NR3C1	6.9324e-23	-0.260865	down	SPATA13	0.00349263	-0.319041	down	FNBP1	5.55524e-24	-0.270318	down
	ERP44	5.30214e-09	0.537473	up	PTGER4	1.02002e-45	-0.327906	down	NUP58	0.00412973	-0.308102	down	RPL12	5.50461e-137	-0.528454	down
	RNF145	3.64113e-07	-0.389307	down	MAT2B	2.53457e-31	-0.283795	down	PCID2	0.00543757	-0.363815	down	GLIPR2	3.38349e-60	0.484507	up
	TNIP1	3.21383e-12	-0.625235	down	SQSTM1	2.15978e-54	-0.438814	down	GPR183	2.94537e-05	-1.96251	down	LCN2	2.24952e-26	0.838143	up
	HSPA9	1.78465e-06	-0.312958	down	TMED9	2.20085e-30	0.320097	up	ARHGEF7	4.49824e-05	-0.687198	down	TLN1	5.92614e-102	-0.528552	down
	ETHE1	2.50933e-16	0.694031	up	HNRNPAB	4.55691e-23	0.26961	up	ALG5	0.00620577	-0.326916	down	UAP1L1	9.40599e-28	-0.278612	down
	ETNK1	7.64029e-05	0.350628	up	GM2A	4.57475e-62	0.519306	up	PELI2	0.00587106	-0.42812	down	SLC31A2	2.64177e-37	0.443609	up
	ATOX1	6.48313e-08	-0.435176	down	PDLIM7	7.41203e-34	0.327177	up	DDHD1	6.2168e-05	-0.53095	down	AKNA	4.81143e-38	-0.399762	down
	ERBIN	0.00111401	-0.27521	down	CSF1R	2.82084e-211	-1.04669	down	RTRAF	0.000225223	0.386191	up	GSN	5.04659e-15	0.271587	up
	FAM210B	0.000585784	0.260426	up	MEF2C	1.08255e-125	-0.659295	down	GPR65	0.0026502	0.30167	up	CTSL	5.61342e-57	0.962923	up
	FAU	3.08613e-24	0.473133	up	NAIP	7.75528e-60	0.51021	up	WARS1	0.00518017	-1.59046	down	HSPA5	1.03212e-112	0.810356	up
	FBXL15	3.24531e-06	0.37933	up	SKP1	9.96311e-52	0.378745	up	LGMN	4.37126e-06	-0.780977	down	HACD4	1.11965e-19	-0.290227	down
	FBXW11	9.68954e-05	-0.296721	down	HINT1	1.32953e-39	0.3165	up	EVL	0.0011486	-1.42022	down	NUP214	5.17345e-48	-0.444869	down
	FBXL5	0.00330469	0.260182	up	CD14	0	1.72766	up	RIN3	0.00679368	-0.922728	down	FCN1	0	-1.42934	down
	FBXO9	0.000464303	0.312299	up	LCP2	5.39238e-37	-0.359672	down	OXA1L	0.00729439	-1.09873	down	RPS6	1.90863e-104	-0.505985	down
	FCGR2A	1.48884e-12	0.605297	up	CYSTM1	5.27119e-274	1.21772	up	NGDN	0.000605223	-0.464225	down	FKBP15	8.75518e-33	-0.375232	down
	FCGRT	4.87559e-21	0.64803	up	REEP5	8.14151e-52	0.431806	up	AP1G2	0.00252757	-1.57187	down	SNHG7	1.12187e-35	-0.403716	down
	FDFT1	1.43299e-13	0.701374	up	MGAT1	1.40916e-22	-0.283063	down	MOAP1	0.000692966	-0.363412	down	TRIM44	1.69544e-27	-0.353593	down
	BRD9	6.0164e-07	-0.343801	down	CAST	4.45832e-114	-0.581104	down	TMEM251	0.00346403	-0.401229	down	FTH1	7.85407e-113	0.69625	up
	SLC12A7	1.52444e-14	-0.552952	down	HSPA9	1.24925e-30	-0.279878	down	GON7	0.000829769	-1.05338	down	AHNAK	6.37797e-255	-1.06963	down
	DOCK2	5.60447e-14	-0.611953	down	DDX46	5.46329e-22	-0.271186	down	SAV1	0.000326107	-0.396579	down	EEF1G	3.53521e-83	-0.564383	down
	FES	1.27411e-06	0.263561	up	ATOX1	4.37113e-21	0.276171	up	TMED10	0.00281262	-0.290903	down	NDUFS8	9.2291e-25	0.302621	up
	DIAPH1	2.7551e-13	-0.593708	down	NPM1	1.38114e-71	-0.474833	down	PLD4	3.75109e-10	-1.94775	down	NRGN	6.26235e-39	-0.47124	down
	HRH2	7.09471e-06	-0.317589	down	ERBIN	3.03866e-38	-0.330161	down	APEX1	0.00216791	-1.3188	down	HSPA8	1.12432e-142	-0.882451	down
	FKBP5	1.10016e-20	0.761847	up	CDC42SE2	1.07897e-34	-0.297698	down	PSME1	0.00644379	0.268527	up	CD82	1.439e-23	0.389997	up
	FLT3	1.5579e-05	0.313448	up	FYB1	1.21054e-41	-0.326703	down	SLC38A6	0.00680611	-0.492976	down	DGAT2	5.01208e-17	0.306102	up
	FMN1	4.69202e-08	0.488264	up	HNRNPH1	5.97353e-29	-0.303661	down	SCFD1	0.00011359	-0.623302	down	OAF	8.08776e-29	-0.278641	down
	FOS	6.06446e-15	0.576995	up	RPS14	0	-0.709989	down	NDUFB1	0.00231953	0.527481	up	PRDX5	2.00046e-42	0.367226	up
	FOXN2	0.00178736	0.288856	up	EGR1	2.34604e-77	0.60541	up	SEC23A	0.00468195	-0.448413	down	CCDC88B	3.53371e-36	-0.430128	down
	SREK1IP1	1.422e-07	-0.41201	down	IRF1	3.94793e-93	-0.639587	down	YLPM1	0.00815099	-0.665692	down	HBB	6.64493e-100	0.701009	up
	RNF44	1.35222e-06	-0.405434	down	SMIM3	1.14359e-80	0.48963	up	STRN3	0.00497218	-0.288505	down	MPEG1	1.94198e-50	-0.519713	down
	FTH1	2.76441e-12	0.46513	up	RPS23	0	-0.844767	down	HIF1A	0.00147376	0.721929	up	RPLP2	1.29078e-107	-0.401111	down
	FTLP3	2.12612e-09	0.355637	up	SRA1	3.00895e-60	0.489395	up	BEGAIN	8.00848e-06	-1.6967	down	CD151	3.63585e-16	-0.283018	down
	SOX4	5.41029e-11	-0.477744	down	RACK1	6.02212e-170	-0.455286	down	MIA2	0.0012225	-0.403364	down	POLR2L	1.06004e-53	-0.427419	down
	FXYD5	6.16955e-25	0.678601	up	DOCK2	3.87021e-84	-0.585222	down	EML5	0.000238765	-0.28221	down	PAK1	4.52014e-44	-0.453644	down
	NEDD9	0.000105908	-0.282136	down	TRIO	3.61798e-38	-0.306424	down	PRORP	0.00242926	-0.503116	down	LSP1	2.40442e-103	0.656374	up
	UQCC2	2.23209e-06	-0.371412	down	DIAPH1	1.19701e-37	-0.337927	down	ENSG00000289278	2.60191e-05	-1.00872	down	LAMTOR1	3.5973e-36	0.337259	up
	STK38	4.7516e-08	-0.358059	down	HRH2	1.19615e-171	0.858232	up	ARIH1	0.00674533	-0.358662	down	ADM	2.11749e-20	0.475694	up
	SRSF3	8.47507e-06	-0.3803	down	BTF3	5.68371e-54	-0.285692	down	SEMA7A	0.00162203	-0.306373	down	FIBP	2.70867e-17	0.262065	up
	G3BP2	0.00753895	0.291348	up	MCTP1	4.27992e-42	-0.323805	down	C15orf39	0.0077958	-0.786397	down	TMEM258	2.5774e-38	-0.351609	down
	G6PD	0.000165088	0.369227	up	IK	1.4819e-34	-0.292872	down	RPS27L	0.000351043	1.31065	up	JAML	1.13516e-120	-0.754938	down
	GAA	0.0045307	0.281425	up	IQGAP2	2.21807e-18	-0.267245	down	MYO9A	0.00377789	-0.339822	down	SIDT2	7.41504e-19	-0.282973	down
	GABARAPL2	5.63488e-06	0.392274	up	DUSP1	0	1.72107	up	RMDN3	0.00443166	-0.381108	down	POLR2G	2.97699e-19	0.261931	up
	GADD45B	1.62386e-05	0.515262	up	ATP6V0E1	1.71211e-287	0.919647	up	RPS17	7.24328e-05	-0.563481	down	TMEM179B	2.02989e-26	0.343492	up
	GAPDH	4.367e-66	0.817646	up	ERGIC1	1.43991e-36	0.291942	up	TMED3	0.00339494	-0.355634	down	EIF4G2	1.79669e-19	-0.269304	down
	GBP2	6.60481e-07	0.472073	up	GAPT	1.45667e-24	-0.267992	down	SIN3A	0.000476616	-0.54565	down	EIF3F	1.56053e-53	-0.486343	down
	GCA	2.32686e-23	0.795853	up	NSA2	4.50929e-77	-0.526411	down	RAB11A	0.00508581	0.412316	up	FERMT3	8.90152e-31	-0.357378	down
	GDI2	7.59541e-05	0.314003	up	CD74	0	-2.19968	down	TCF12	0.000147207	-0.584077	down	CTSD	6.8831e-88	-0.644703	down
	GGNBP2	7.69937e-06	0.3821	up	LUCAT1	7.56988e-54	0.394424	up	ANXA2	7.24837e-05	-1.33527	down	KCNE3	5.22032e-124	-0.79535	down
	GHITM	0.00187205	0.301176	up	TMEM170B	3.91628e-55	0.467468	up	SPG21	0.00817003	0.823011	up	HTATIP2	3.54389e-26	0.347462	up
	GIMAP4	4.85704e-13	0.596397	up	KDM1B	1.83769e-54	-0.41743	down	RPLP1	0.002919	1.08854	up	UCP2	1.74936e-74	0.553749	up
	GIMAP7	1.21061e-07	0.475321	up	HLA-A	1.90113e-43	-0.314737	down	LTK	3.07487e-08	-1.11893	down	MS4A4A	4.87003e-25	0.368692	up
	7SK.4	1.56735e-171	-2.56826	down	MBOAT1	1.7092e-34	-0.267313	down	CCDC32	0.00236293	-0.500932	down	SLC36A4	1.68859e-23	0.305564	up
	GK	2.48464e-11	0.743414	up	SRPK1	1.03712e-35	0.294648	up	ZNF106	0.00103336	-1.33035	down	SLC15A3	9.13799e-32	-0.346797	down
	RIPOR2	8.87246e-05	-0.296759	down	STK38	1.76343e-27	-0.300336	down	ENSG00000273691	0.00576648	-1.18832	down	UBXN1	1.55614e-27	-0.327672	down
	RNF144B	5.62304e-07	-0.447214	down	ELOVL5	6.75969e-40	-0.346398	down	CLK3	0.00729642	-0.679152	down	ARAP1	5.58653e-74	-0.604041	down
	GLIPR2	7.67542e-17	0.668604	up	PIM1	2.037e-236	1.05203	up	RPL4	2.28025e-05	-1.68093	down	PLAAT3	1.32621e-60	-0.44118	down
	SERPINB9	9.63606e-12	-0.625032	down	RPS10	6.46011e-33	-0.34796	down	THAP11	0.00856231	-0.354737	down	RPS25	1.41327e-58	-0.36586	down
	GLRX	2.45476e-22	0.789898	up	NUDT3	5.07913e-30	-0.328478	down	IRF8	0.000896423	-1.59367	down	CDK2AP2	3.85397e-75	0.639019	up
	GLUL	6.38228e-12	0.578126	up	SRSF3	2.36998e-29	-0.295986	down	COTL1	0.00188814	-1.17459	down	ZBTB16	2.97412e-27	0.344747	up
	GM2A	0.00014574	0.393474	up	TREM1	6.43115e-119	0.728943	up	CBFA2T3	0.00675124	-0.347068	down	CDKN1C	2.65284e-15	-0.475424	down
	GTF3C6	9.21195e-05	-0.326713	down	CD164	4.91233e-33	0.295175	up	VASN	1.00921e-05	-0.762505	down	RPL27A	9.0584e-50	-0.409371	down
	GMFG	7.37515e-08	0.302001	up	STX7	9.03973e-48	-0.390047	down	PYCARD	0.00454575	0.753519	up	RPS13	3.63188e-130	-0.529777	down
	GNB2	3.93111e-08	0.393004	up	SENP6	4.22418e-24	-0.286141	down	NAGPA	0.00811874	-0.346224	down	EHBP1L1	2.36379e-21	-0.26638	down
	DDX39B	7.18856e-06	-0.38053	down	UBE2J1	3.57774e-59	0.475567	up	RABEP2	0.00294852	-0.401627	down	FOLR3	7.10187e-44	0.483201	up
	LST1	1.36075e-84	-1.45106	down	TENT5A	2.17945e-52	-0.366048	down	YPEL3	0.00500734	1.08429	up	NUCB2	1.23354e-24	0.312564	up
	GPN3	0.00307655	0.264735	up	ABRACL	3.55127e-23	0.265677	up	NDUFAB1	0.0093698	0.610024	up	IFITM2	2.15754e-22	0.358768	up
	DDAH2	0.00693756	-0.2801	down	BCLAF1	3.73409e-27	-0.281827	down	PDPK1	0.00235694	-0.491327	down	LDHA	1.38711e-36	0.360194	up
	ENSG00000286646	1.6496e-07	-0.354803	down	CALHM6	2.04956e-166	-0.795867	down	METRN	0.00341529	-0.588416	down	TAF10	1.59943e-67	0.473867	up
	GPR160	0.000212171	0.304929	up	RAB32	4.37103e-37	0.321957	up	SLC12A3	0.00524645	-0.284242	down	ENSG00000255197	5.7484e-52	-0.459122	down
	ENSG00000124593	3.42438e-24	-0.469647	down	SNX3	3.85537e-95	0.50447	up	CDH1	0.00524645	-0.780726	down	MALAT1	9.24013e-59	0.640658	up
	GPX1	0	2.7285	up	MAN1A1	5.63459e-59	0.457214	up	ENSG00000261513	0.00524645	-0.331191	down	KLF6	2.48048e-66	0.593806	up
	GPX4	4.5582e-07	0.36269	up	MARCKS	4.24351e-61	-0.47588	down	CHD9	0.00559737	-0.762457	down	PFKFB3	5.46223e-17	0.343303	up
	CSNK2B	1.50737e-60	-1.24581	down	OGFRL1	7.69525e-155	-0.787803	down	SRCAP	0.00297281	-0.39387	down	RBM17	1.13997e-22	0.305889	up
	GRHPR	0.00075149	0.294686	up	HEBP2	3.723e-26	0.299391	up	ANKRD11	0.00090704	-1.10675	down	ENSG00000234961	7.34963e-65	-0.646212	down
	ABCF1	3.74085e-05	-0.359898	down	RPS12	0	-0.521743	down	KATNIP	0.00142821	-0.452506	down	MSRB2	4.62874e-18	0.320718	up
	GSDMD	7.68931e-05	0.390114	up	PSMB1	5.63776e-35	0.295095	up	RAP1GAP2	0.00156022	-0.495136	down	UBE2D1	5.1379e-49	0.464903	up
	GSTK1	8.8318e-10	0.468537	up	CITED2	4.11262e-88	0.542922	up	EMC6	0.00144917	0.265258	up	RPS24	2.82914e-142	-0.495736	down
	GSTP1	7.40003e-20	0.575504	up	7SK.4	0	-2.87519	down	CRLF3	0.00820772	-1.16284	down	APBB1IP	8.04404e-60	0.440902	up
	GYG1	1.27425e-07	0.502223	up	CDKN1A	5.94698e-73	0.650596	up	ABI3	0.000361825	-1.59956	down	EIF3A	1.64422e-91	-0.676076	down
	C6orf62	0.000450296	-0.307636	down	IFNGR1	4.10395e-47	0.324085	up	UTP18	4.17957e-05	-0.53658	down	PGAM1	2.1345e-17	-0.310013	down
	H1-0	0.00562181	0.353343	up	RIPOR2	7.10222e-88	0.557967	up	TMEM104	0.00202216	-0.91476	down	RGS10	3.23493e-21	-0.2918	down
	ATF6B	1.77285e-05	-0.279532	down	SERPINB1	0	1.41529	up	ASPSCR1	0.0058394	-0.669888	down	ADD3	9.94822e-22	0.319204	up
	H1-4	0.00013722	0.487627	up	SERPINB9	1.45888e-26	0.267085	up	USP32	0.00300595	-0.37769	down	GDI2	9.64111e-55	-0.473115	down
	NELFE	0.00064957	-0.260834	down	HLA-F	8.36145e-178	-0.844977	down	PSMC5	0.00632609	0.279686	up	MAP3K8	4.99892e-95	0.795709	up
	NQO2	2.41498e-08	-0.465068	down	SOD2	4.19543e-190	0.984181	up	MYO1C	0.00215939	-0.499646	down	SRGN	0	1.2095	up
	H2AJ	8.37294e-19	0.747016	up	DNPH1	3.57475e-43	-0.324286	down	SMYD4	0.00788415	-0.52546	down	ITGB1	1.79988e-20	-0.273883	down
	H2AZ1	2.61731e-21	0.756905	up	SFT2D1	2.33926e-25	0.282322	up	COPS3	0.00854145	-0.998558	down	DDIT4	1.05403e-95	0.829222	up
	H4C3	1.09211e-13	-0.620923	down	FKBP5	0	1.63835	up	SLC25A35	0.00855294	-0.465951	down	NCOA4	6.3075e-45	-0.435652	down
	H2AZ2	0.000672988	0.315348	up	F13A1	2.81079e-37	-0.387957	down	RHBDF2	0.00292791	-0.507671	down	FBXL15	1.88465e-28	0.365189	up
	H3-3B	6.52926e-36	0.631365	up	H1-2	3.33425e-124	0.815411	up	NME1	0.00460576	-0.443457	down	PCBD1	1.74604e-24	-0.284856	down
	HACD4	1.53875e-05	0.316862	up	H1-4	1.94098e-205	1.14388	up	ENSG00000279340	0.00524645	-0.273897	down	PSAP	3.09652e-209	-0.757037	down
	HADHA	1.36213e-27	0.959507	up	LTB	5.64051e-38	-0.34483	down	LIMD2	0.000921088	-1.47294	down	ALOX5	1.07452e-39	0.432555	up
	SGK1	9.87872e-05	-0.301293	down	LST1	0	-1.07432	down	DDX5	0.00399395	-0.815078	down	VIM	3.01073e-231	-0.789138	down
	RPP21	2.24331e-12	-0.423238	down	AIF1	4.54236e-84	-0.362818	down	SOCS3	0.00546627	-1.64465	down	VIM-AS1	1.15894e-66	-0.593129	down
	HADHB	7.24793e-13	0.618784	up	CLIC1	0	0.847255	up	SEPTIN9	4.80774e-05	-1.77955	down	C3AR1	3.49449e-23	-0.359967	down
	HBB	1.81985e-16	0.624893	up	DDAH2	3.95536e-141	0.755289	up	METRNL	0.000116128	-1.82564	down	CLEC4D	1.07603e-23	0.300026	up
	HBP1	0.000127342	0.336032	up	HLA-DMB	0	-1.20564	down	PDK2	0.00948518	-0.441933	down	BIN2	1.06026e-37	-0.407753	down
	HCFC1R1	9.96509e-06	0.387739	up	HLA-DMA	2.19531e-280	-1.11774	down	ACADVL	0.00137788	1.05229	up	BTG1	8.26042e-47	0.363407	up
	HCST	0.000110177	0.362857	up	EEF1A1	0	-1.00807	down	TTYH2	0.00494198	-0.466202	down	LYZ	2.30003e-36	0.3551	up
	HEBP1	4.04753e-09	0.490679	up	HSPA1B	2.21108e-44	0.295989	up	SP2	0.00618914	-0.327082	down	DUSP6	6.63222e-65	0.612112	up
	HEBP2	0.000177049	0.321126	up	SNHG32	1.74624e-41	-0.307511	down	GLOD4	0.000376621	-0.435037	down	OSBPL8	3.02573e-19	-0.279964	down
	SASH1	3.24368e-08	-0.420634	down	CSNK2B	6.40699e-108	-0.642892	down	SUZ12P1	0.00122188	-1.43396	down	LTA4H	0	-1.28645	down
	TAPBP	1.07686e-09	-0.412462	down	IGF2R	6.30813e-145	0.824189	up	RAB31	0.0011124	1.19015	up	LRP1	3.35905e-38	-0.322953	down
	TNFAIP3	0.00563736	-0.289059	down	HLA-E	4.99566e-207	-0.717457	down	SEH1L	0.00869373	-0.440053	down	ATP2B1-AS1	5.09665e-48	0.55576	up
	EZR	1.22759e-08	-0.436071	down	FBXO9	1.44751e-46	0.426206	up	MALT1-AS1	0.00524645	-0.273897	down	RPS2P5	2.76266e-273	-1.1178	down
	TAF8	1.38097e-06	-0.261387	down	MAPK14	1.02462e-54	0.438474	up	MBD2	0.00077667	-1.66716	down	P2RX7	3.08442e-23	-0.266531	down
	INTS1	1.02377e-05	-0.380411	down	PSMB9	8.55527e-57	-0.435096	down	LRRC37A7P	0.00524645	-0.273897	down	TMPO	7.20543e-22	-0.331816	down
	TTYH3	2.09798e-27	-0.862017	down	HLA-B	6.31686e-271	-0.639745	down	FAM110A	0.00984736	-1.20593	down	SRSF9	6.28722e-53	0.404433	up
	IQCE	5.24781e-08	-0.408922	down	ATF6B	5.62954e-33	-0.285424	down	SOGA1	0.00144114	-1.54437	down	TUBA1B	5.89451e-26	0.318687	up
	HERPUD1	2.26155e-20	0.913228	up	PBX2	5.80147e-41	-0.289113	down	YWHAB	0.00492532	0.549032	up	CD4	2.23099e-69	-0.560716	down
	HEXB	0.000207609	0.339668	up	HLA-DRA	0	-2.31716	down	CST3	0.00397078	-1.25503	down	PTPN6	2.30108e-33	-0.346079	down
	HIGD2A	2.63126e-09	0.522458	up	FLOT1	3.31201e-281	1.12692	up	NFATC2	0.000296495	-1.24673	down	TPI1	3.84271e-51	0.356933	up
	VOPP1	5.89835e-05	-0.348685	down	TMEM30A	9.25835e-48	0.398253	up	RGS19	0.00875185	-0.793236	down	NAP1L1	8.21334e-39	-0.432856	down
	HINT1	9.7106e-14	0.552468	up	DEF6	2.01608e-49	-0.40457	down	PHF20	0.00156092	-0.266747	down	ISCU	3.07677e-22	0.319949	up
	TECPR1	2.99666e-05	-0.331055	down	RPL10A	0	-0.986582	down	OSER1	0.00490047	-0.629355	down	EIF4B	5.85292e-106	-0.715479	down
	HLA-A	3.6565e-45	0.717148	up	TAGAP	5.39364e-94	-0.516993	down	HM13	0.00348909	-1.01999	down	ZNF385A	7.53242e-56	-0.4653	down
	HLA-B	2.86333e-26	0.546494	up	H2AC6	2.5043e-26	0.3213	up	TGIF2	0.00289754	-0.40361	down	TPCN1	1.57846e-34	-0.331357	down
	HLA-C	1.82802e-124	1.07121	up	H1-3	1.20299e-80	0.692132	up	ITPA	0.00107192	-0.303852	down	CORO1C	4.02295e-19	-0.266841	down
	HLA-DMA	8.40517e-22	0.808326	up	BTN3A2	9.65888e-100	-0.466264	down	CDS2	0.00156344	-0.262474	down	CD63	2.14504e-110	0.593877	up
	HLA-DPA1	2.90049e-20	0.961301	up	BTN3A1	3.59931e-49	-0.297137	down	AAR2	0.00450704	-0.3716	down	NACA	3.15377e-102	-0.466125	down
	PARP12	0.00123381	-0.267432	down	BTN3A3	2.73711e-60	-0.308998	down	SCAND1	0.000453516	1.61423	up	PFDN5	1.77914e-58	-0.559559	down
	HLA-DPB1	6.13932e-21	0.943992	up	NQO2	8.99813e-169	0.870084	up	SULF2	0.000432764	-1.79055	down	MLF2	3.28822e-20	0.309258	up
	UBE3C	0.000531627	-0.279596	down	RNASET2	6.09299e-86	-0.491542	down	RAB5IF	2.76626e-05	1.78191	up	CD163	0	1.59502	up
	HLA-DQB1	1.16234e-29	0.969861	up	TAP1	2.49313e-38	-0.314255	down	ADAM33	0.00524645	-0.564294	down	HSP90B1	8.52507e-78	0.655234	up
	HLA-DRA	1.82158e-37	1.36807	up	HLA-DPB1	0	-2.17996	down	SNRPB	0.00789519	-1.11916	down	LRRK2	1.35491e-15	-0.274792	down
	MYO1G	2.54359e-19	-0.670603	down	RPS18	0	-0.812784	down	PIGU	0.000623803	-0.541029	down	TUBA1A	1.46127e-14	0.287657	up
	HLA-DRB1	2.04243e-68	1.7041	up	PCMT1	2.74526e-34	0.33286	up	ENSG00000267124	0.00473971	-0.914298	down	RPS26	4.57518e-76	0.368595	up
	HLA-DRB5	1.19121e-63	1.64319	up	SNHG5	3.84235e-230	-1.10132	down	APBA3	0.00207778	-0.42228	down	MYL6	2.50346e-141	0.493257	up
	HLA-F	4.79565e-08	0.514838	up	CCND3	3.02817e-201	0.869928	up	RANBP3	0.00659256	-0.300133	down	GLIPR1	1.56908e-146	-0.865548	down
	ARPC1B	8.80221e-135	-1.5628	down	DUSP22	2.91941e-36	-0.320549	down	ADGRE2	0.00279839	-0.377387	down	ERP29	4.46469e-27	-0.337488	down
	GIMAP1	2.60614e-19	-0.686076	down	SGK1	9.53155e-55	-0.405136	down	ZNF90	0.007249	-0.329748	down	PCBP2	1.14447e-37	-0.366349	down
	HLA-H	2.8196e-18	0.622954	up	RPP21	2.36831e-38	-0.28828	down	BLVRB	1.62518e-05	1.79656	up	H2AJ	3.76826e-113	0.710571	up
	NDUFB2	2.65641e-12	-0.557176	down	LY86	3.19521e-69	-0.505233	down	CD37	0.00891384	-1.19814	down	PLBD1	4.09559e-91	-0.735492	down
	ATP5MF	1.74167e-17	-0.601384	down	ARHGAP18	6.52531e-29	0.262508	up	CD22	0.000160467	-1.10252	down	KRAS	2.32966e-16	0.279286	up
	YWHAG	0.000644148	-0.302513	down	HLA-DPA1	0	-2.0273	down	IL4I1	1.26402e-06	-0.739926	down	RPL6	0	-0.980498	down
	HSPB1	0.000111279	-0.346703	down	HLA-DRB5	7.57799e-164	-0.789505	down	NUP62	0.000294523	-0.407588	down	UBC	3.00261e-96	-0.465498	down
	HMG20B	1.12309e-06	0.392877	up	HLA-DQA1	7.50398e-308	-1.54296	down	SARS2	0.00210198	-0.498707	down	TMBIM4	3.6981e-26	-0.355017	down
	IMPDH1	2.85131e-07	-0.401984	down	HLA-DQB1	9.04001e-209	-1.15013	down	FTL	7.80251e-14	0.641712	up	BLOC1S1	9.59483e-18	-0.299075	down
	HMGB1	0.00242815	0.276681	up	HLA-DRB1	0	-1.89923	down	ICAM4	0.00450249	-0.83365	down	RAN	7.05417e-32	0.278308	up
	DBNL	3.86275e-06	-0.35146	down	UTRN	2.14609e-70	-0.499993	down	AXL	0.00524645	-0.564294	down	RPLP0	5.51298e-54	0.378401	up
	GNA12	4.16009e-05	-0.282434	down	SASH1	8.43179e-63	-0.333968	down	SIGLEC6	1.40532e-08	-1.65588	down	HSPH1	1.29122e-29	0.424002	up
	HMGB2	5.74117e-19	0.749849	up	TAPBP	3.96929e-44	-0.39377	down	ENSG00000268777	1.40532e-08	-0.778337	down	OLFM4	2.68373e-72	-0.438937	down
	GIGYF1	3.69795e-05	-0.286325	down	CNPY3	4.08248e-74	-0.45679	down	FUZ	0.000876916	-0.484441	down	TPT1	3.12975e-132	-0.507528	down
	HMGB3	1.63005e-05	0.362816	up	TNFAIP3	2.03487e-114	0.788965	up	TMEM205	0.009107	0.760477	up	RCBTB2	1.24778e-33	-0.343347	down
	SLC4A2	0.00101583	-0.275384	down	H2BC12	8.84352e-30	0.304279	up	CHAF1A	0.00263215	-0.834734	down	ALOX5AP	5.43724e-275	1.31946	up
	HMGN1	4.29494e-19	0.845087	up	FAM20C	3.1461e-24	0.260421	up	ZNF845	0.000844394	-0.529858	down	RAB20	6.39611e-37	0.427063	up
	NAMPT	3.17587e-24	-0.894586	down	TTYH3	2.13896e-38	-0.30916	down	NUMBL	0.000321986	-0.498574	down	MYCBP2	6.28817e-23	-0.306488	down
	HMGN3	2.0509e-06	0.436996	up	NDUFA4	8.60433e-128	0.616739	up	ENSG00000259436	5.8293e-05	-0.548531	down	RPL21	7.24558e-116	-0.576026	down
	AKAP9	1.7371e-11	-0.48807	down	ARL4A	1.67848e-186	0.768627	up	PPP1R14A	9.36388e-06	-2.05146	down	COMMD6	1.42704e-22	-0.263811	down
	HMOX1	1.15851e-21	0.988677	up	CPVL	7.15664e-176	-0.857599	down	ZNF677	0.000560681	-0.586635	down	SAP18	2.78797e-24	0.316773	up
	PTPN12	2.62386e-09	-0.445984	down	ADAP1	1.16726e-28	-0.267347	down	LILRA4	1.00921e-05	-1.47782	down	FOS	0	1.95241	up
	HNRNPA0	4.67269e-05	0.376061	up	AHR	8.3226e-35	0.35816	up	KCNC3	0.00183527	-0.815504	down	PTGER2	1.81192e-112	0.867601	up
	ZNF316	0.000947528	-0.272477	down	AOAH	1.18937e-38	-0.344993	down	SPIB	0.00524645	-0.564294	down	KTN1	1.9743e-23	-0.311004	down
	HSD17B11	1.88474e-11	0.579954	up	STK17A	1.25947e-44	0.361016	up	IRGQ	0.000405647	-0.353299	down	DAD1	4.46969e-29	0.337976	up
	TNRC18	1.60738e-06	-0.405518	down	UPP1	8.47507e-304	1.1641	up	ZNF576	0.000531504	-0.3953	down	OXA1L	1.20889e-43	-0.443408	down
	POLR2J3.1	6.25676e-11	-0.5284	down	SAMD9L	1.35632e-29	-0.288369	down	DHPS	0.000249703	-0.410462	down	TMED10	4.30142e-22	0.319809	up
	HSD17B4	0.000405397	0.286365	up	SEC61G	3.54642e-24	0.266426	up	FBL	0.00110715	-0.302709	down	RPS29	7.06293e-103	-0.623898	down
	POM121	2.85735e-06	-0.321722	down	TPST1	6.6626e-143	0.493222	up	ECSIT	5.31707e-05	-0.746197	down	RNASE6	6.41296e-27	-0.322733	down
	NCF1C	5.09023e-20	-0.776167	down	AP1S1	2.09423e-59	0.373362	up	MCEMP1	0.00189718	2.47957	up	RNASE2	8.97154e-32	-0.434541	down
	MRPS24	3.39088e-33	-0.772529	down	CD36	1.04219e-49	0.412613	up	PSMD8	0.00130013	0.581187	up	TNFAIP2	4.13326e-146	-0.88615	down
	NCF1	1.07886e-23	-0.966068	down	SND1	7.16232e-31	-0.296753	down	NAPSB	0.000550053	-2.03258	down	PSME1	1.38931e-23	0.27495	up
	EIF3B	8.49504e-21	-0.713933	down	STMP1	6.05218e-31	0.31147	up	ZFY	0.000748867	-0.300655	down	PSME2	1.82478e-132	0.787286	up
	IKZF1	1.33082e-18	-0.684118	down	PARP12	2.38934e-46	-0.32471	down	TXLNGY	0.00950015	-0.401779	down	SLC24A4	1.95954e-25	-0.323152	down
	HSDL2	6.52492e-11	0.58874	up	MKRN1	1.61134e-38	-0.341246	down	RPL3	0.00712329	-1.14921	down	NIN	4.41693e-37	-0.387751	down
	HSP90B1	1.02768e-38	1.23972	up	GIMAP4	6.78115e-41	-0.352448	down	FAM118A	0.0035346	-0.361657	down	SLC7A7	1.17222e-37	-0.380926	down
	LFNG	4.41466e-07	-0.467861	down	CHCHD2	1.54536e-83	0.390315	up	LGALS1	0.00443423	0.959676	up	NDUFB1	5.74529e-17	-0.296927	down
	ZMIZ2	0.000205927	-0.290593	down	GIMAP6	1.23992e-30	-0.267436	down	TSPO	1.105e-05	0.770127	up	LGALS3	1.39186e-235	-1.00599	down
	OGDH	7.18229e-18	-0.627791	down	HIPK2	3.28404e-50	0.413118	up	RPS19BP1	0.00141873	0.354439	up	NFKBIA	1.07765e-88	0.719217	up
	TOMM7	3.16377e-11	-0.496132	down	ZNF467	7.01604e-34	-0.327744	down	RANGAP1	0.000805572	-0.316117	down	DYNC1H1	2.97978e-26	-0.342621	down
	HSPA1A	0.000199713	0.349283	up	UBE2H	6.37855e-30	0.313234	up	SDF2L1	0.00118444	0.873728	up	ACIN1	2.10935e-42	-0.438188	down
	HSPA5	4.78927e-47	1.67843	up	GIMAP7	3.33538e-54	-0.435285	down	CSF2RB	0.00604903	-0.913187	down	ZFP36L1	1.03958e-29	0.396167	up
	POLR2J	2.12552e-28	-0.840602	down	ZNHIT1	5.97383e-25	0.292385	up	SBF1	0.000205818	-0.419562	down	ACTN1	2.61045e-32	-0.342815	down
	TMSB4X	5.85732e-30	-0.432137	down	PILRA	7.11028e-54	-0.37047	down	RABL2B	5.08049e-05	-0.664433	down	CHURC1	1.61472e-15	-0.267527	down
	HTATIP2	0.000138569	0.322525	up	TMUB1	5.1635e-25	0.264265	up	EIF3D	0.00983497	-1.11244	down	HIF1A	3.15835e-145	1.03078	up
	GPX1P1	7.79244e-301	-3.5665	down	ARPC1B	0	-1.33204	down	APP	0.00323342	-1.0463	down	CRIP1	2.04613e-165	-1.35578	down
	CYBB	3.05002e-26	-0.718038	down	GIMAP1	2.18289e-108	-0.613322	down	IFNAR1	0.00275282	0.28593	up	CALM1	8.31601e-65	0.386954	up
	HYOU1	1.27632e-05	0.419907	up	TMEM176A	1.86382e-24	0.260327	up	MT-ND4	0.000577015	2.05572	up	HNRNPC	7.10096e-45	-0.428562	down
	ICAM3	5.57875e-09	0.567147	up	HSPB1	1.23084e-254	1.2559	up					ERH	3.31704e-26	0.338957	up
	IDH1	0.00202503	0.277908	up	SMARCD3	1.62631e-32	-0.349975	down					CYFIP1	8.47778e-24	-0.277206	down
	IDH3G	8.79015e-06	0.288118	up	H2AZ2	2.93811e-120	0.650832	up					THBS1	6.69105e-290	2.79485	up
	IDS	0.00583303	0.271723	up	FGL2	0	-1.17413	down					FMN1	1.89884e-55	0.499735	up
	IFI30	1.81382e-05	0.384937	up	MOSPD3	2.25073e-25	0.264404	up					PLCB2	2.09034e-49	-0.461086	down
	IFI6	1.84714e-12	0.652017	up	GNB2	7.53771e-39	0.282528	up					PSMA4	5.0085e-15	0.263261	up
	IFNGR1	1.68104e-18	0.761753	up	KDELR2	1.71469e-69	0.478625	up					RPS17	3.27633e-46	-0.462208	down
	IGBP1	0.000120651	0.341877	up	IRF5	3.01254e-51	-0.387974	down					ADAM10	1.85344e-33	-0.363169	down
	IGF2BP2	7.80371e-06	0.277856	up	STARD3NL	1.00183e-35	0.311969	up					ANPEP	2.41727e-78	-0.680768	down
	IL13RA1	0.000433578	0.328383	up	CUX1	2.74243e-50	-0.488896	down					ANXA2	2.24465e-31	-0.260971	down
	IL18R1	2.71929e-18	0.830845	up	NAMPT	0	1.98461	up					ST20	1.02345e-32	0.365986	up
	IL1R2	7.23732e-60	2.59495	up	MAD1L1	1.44648e-93	-0.345783	down					BCL2A1	3.01564e-282	1.31653	up
	IMPA2	0.0030838	0.30441	up	NUB1	8.71814e-30	-0.27547	down					RSL24D1	1.09766e-24	-0.303011	down
	ARHGAP4	1.03974e-05	-0.34102	down	GSTK1	1.72028e-83	-0.499378	down					CTSH	1.99828e-29	0.358669	up
	NAA10	3.16971e-11	-0.439289	down	AKAP9	1.0046e-57	-0.461757	down					ZNF106	7.29354e-60	-0.51371	down
	HCFC1	4.56111e-09	-0.462642	down	NUDT1	2.57565e-30	0.300494	up					PPIB	2.95107e-100	0.607114	up
	IRAK1	0.000243008	-0.306111	down	EIF4H	1.12086e-29	-0.291655	down					CIB1	9.01774e-39	0.442337	up
	RPL36A	0.000231821	-0.292086	down	KMT2C	5.36413e-34	-0.314917	down					IQGAP1	3.44488e-47	-0.398454	down
	HNRNPH2	2.51431e-07	-0.373813	down	SRI	1.39491e-138	0.725674	up					IL16	9.7849e-24	-0.292482	down
	IL2RG	7.86135e-19	-0.497869	down	PDIA4	2.61782e-28	0.271893	up					RPL4	5.37846e-260	-1.03112	down
	PLP2	1.47688e-08	-0.457837	down	NCF1B	4.42713e-29	-0.332439	down					RPL41P2	1.48109e-22	-0.261191	down
	IRAK4	0.000539969	0.325078	up	TNRC18	1.1797e-28	-0.311281	down					B2M	1.58902e-83	0.466342	up
	FLNA	9.39832e-32	-0.833025	down	GIMAP8	3.50129e-65	-0.472626	down					PDIA3	6.74051e-60	0.515776	up
	IRF1	0.000611213	0.260068	up	NCF1C	3.431e-59	-0.540715	down					ENSG00000237550	1.79735e-116	-0.621318	down
	SMC1A	3.70127e-10	-0.511118	down	HIP1	2.299e-51	0.407156	up					CHASERR	1.55716e-25	0.338079	up
	MSN	1.67814e-08	-0.406081	down	POR	4.35776e-40	0.365569	up					CPPED1	5.10878e-34	-0.347086	down
	RPL39	4.13906e-09	-0.345642	down	MRPS24	1.80456e-82	-0.506818	down					RSL1D1	2.81893e-20	-0.270875	down
	NDUFA1	1.96726e-12	-0.539259	down	NCF1	6.12782e-57	-0.568058	down					RPS15A	2.88281e-82	-0.373158	down
	IRF2	0.00231379	0.323053	up	IKZF1	1.47606e-41	-0.402682	down					DPEP2	1.32909e-38	-0.278261	down
	IRF2BPL	9.29171e-08	0.501791	up	SEPTIN7	4.13862e-38	0.320089	up					MAP1LC3B	8.87989e-23	0.280253	up
	ISCA2	7.0144e-06	0.367446	up	LFNG	2.25867e-151	-0.797594	down					COX4I1	3.69124e-85	-0.407128	down
	ISCU	5.83839e-07	0.456049	up	TOMM7	1.98315e-237	-0.834607	down					ORAI3	7.19249e-24	-0.287104	down
	HUWE1	0.000328793	-0.282661	down	HDAC9	4.78308e-140	-0.563185	down					MT2A	1.8568e-242	-1.8711	down
	KDM5C	4.02589e-05	-0.352473	down	PDK4	9.25869e-51	0.477915	up					MT1E	9.29402e-97	-0.700016	down
	ITGB2	4.86427e-05	0.267974	up	POLR2J	3.74597e-47	-0.395074	down					MT1F	3.92482e-69	-0.567058	down
	DIAPH2	1.21805e-05	-0.356066	down	PRKX	1.16647e-46	-0.350346	down					MT1X	8.15227e-90	-0.910266	down
	ITM2B	7.22921e-34	0.684055	up	P2RY8	2.0809e-50	-0.326413	down					IGSF6	1.39921e-200	-1.06111	down
	UBA1	2.66822e-09	-0.502644	down	TMSB4X	0	-0.783516	down					SPN	8.38457e-21	-0.354004	down
	JMJD1C	0.00110097	0.32886	up	SLC25A6	0	-1.17686	down					PPP4C	9.2253e-22	0.267997	up
	JUN	2.97997e-12	0.855511	up	GPX1P1	0	-3.05713	down					CES1	4.27687e-55	-0.619944	down
	JUNB	5.87299e-12	0.545458	up	CYBB	3.55247e-55	-0.3625	down					ROGDI	7.08914e-21	0.283361	up
	NHSL2	1.33302e-06	-0.366301	down	RBM3	1.70853e-140	-0.697123	down					ITGAM	4.85977e-25	-0.316596	down
	LAGE3	3.51867e-05	-0.262587	down	VSIG4	1.08247e-202	0.962794	up					ITGAX	4.03973e-32	-0.270697	down
	ERICH1	5.28575e-07	-0.366826	down	CYSLTR1	3.45846e-65	-0.317598	down					ATP6V0C	1.51536e-50	0.420169	up
	DPYSL2	1.11253e-07	-0.403505	down	RPS4X	1.43082e-174	-0.416162	down					HERPUD1	6.50126e-36	0.398384	up
	CLU	1.79356e-18	-0.745868	down	SH3KBP1	1.65996e-35	-0.321372	down					ITGAL	2.18549e-57	-0.557483	down
	KDELR1	7.64863e-23	0.858383	up	IGBP1	1.66392e-38	-0.360634	down					ADCY7	2.94901e-23	-0.291309	down
	DOCK5	6.98261e-11	-0.561065	down	ARHGEF6	5.24319e-25	-0.268007	down					TK2	3.73658e-35	-0.304399	down
	KDELR2	2.03319e-10	0.569467	up	HMGB3	4.76426e-76	0.419612	up					SRRM2	1.86163e-26	-0.268746	down
	KLF13	1.0576e-08	0.518832	up	TIMP1	0	3.8421	up					LITAF	7.27261e-53	0.46639	up
	NRG1	1.04098e-11	-0.450142	down	OGT	9.81774e-58	-0.441483	down					CRISPLD2	1.64911e-44	-0.417433	down
	KLF3	4.45143e-06	0.459466	up	G6PD	1.57413e-111	0.678178	up					ZDHHC7	1.05883e-34	-0.365326	down
	PAG1	2.06723e-05	-0.375796	down	UBE2A	6.49348e-36	0.3126	up					APOBR	6.8173e-64	-0.581961	down
	KLHL5	0.000564666	0.264392	up	BCAP31	1.89239e-59	0.443915	up					SULT1A1	1.05729e-43	-0.447094	down
	FABP5	1.69756e-13	-0.597067	down	ARHGAP4	3.36245e-78	-0.511848	down					NLRP1	3.00025e-25	-0.281462	down
	KYNU	0.00126656	0.342903	up	NAA10	4.28844e-40	-0.304144	down					CPD	5.1248e-85	0.720798	up
	LACTB	9.32306e-05	0.293085	up	RENBP	9.34418e-45	-0.320824	down					RPL23	1.5711e-138	-0.732996	down
	YWHAZ	7.15246e-30	-0.684002	down	RPL36A	2.98763e-223	-0.959694	down					RARA-AS1	4.46542e-15	0.264556	up
	LAP3	2.97794e-15	0.730788	up	RBMX	6.30061e-50	-0.407091	down					LASP1	7.72316e-17	-0.270236	down
	LAPTM4A	2.41793e-18	0.779745	up	CFP	2.93798e-108	-0.619416	down					VAT1	3.09714e-24	0.386591	up
	LBR	0.00182414	0.295711	up	AP1S2	0	-1.46206	down					LGALS9	6.02111e-23	-0.273583	down
	LEPROT	0.000804813	0.340447	up	FLNA	2.89266e-66	-0.359213	down					CDK5RAP3	7.30711e-34	-0.318614	down
	LEPROTL1	1.33892e-05	0.408547	up	RPL10	0	-0.489436	down					PGS1	5.65858e-17	0.287837	up
	ASAP1	0.00186321	-0.265445	down	SMC1A	4.65813e-43	-0.355008	down					CD68	8.61983e-19	-0.275515	down
	LHFPL2	0.00627348	0.261804	up	MSN	4.22e-63	-0.392257	down					RAB5C	2.609e-15	-0.275838	down
	LIMD2	0.000772162	0.335124	up	NONO	7.11201e-77	-0.496717	down					TRAPPC1	9.19488e-24	0.271998	up
	RPL7	4.28192e-12	-0.44838	down	CSF2RA	8.9329e-50	-0.378602	down					PER1	3.06414e-16	0.268146	up
	LINC00189	2.5784e-07	0.498933	up	RPL39	0	-1.26892	down					RPL26	3.47379e-166	-0.791311	down
	LMAN1	1.22194e-06	0.360598	up	TBL1X	1.2188e-20	-0.269671	down					SRSF2	3.96414e-21	0.271309	up
	LPGAT1	0.00023059	0.318741	up	RTL8C	1.31057e-32	0.316177	up					EIF5A	1.19345e-33	0.394303	up
	LRG1	1.5467e-27	1.28642	up	MPP1	9.89608e-29	0.294761	up					H3-3B	6.89877e-113	0.51101	up
	LRMDA	3.69143e-05	0.297355	up	PGK1	4.46814e-49	0.347077	up					NME2	7.2734e-44	-0.475311	down
	CHCHD7	1.70627e-06	-0.372533	down	EMD	1.18626e-43	0.373385	up					RAB34	1.03087e-20	0.306673	up
	NDRG1	2.86672e-10	-0.487948	down	SAT1	5.73646e-274	0.916103	up					RPL23A	9.01163e-45	-0.455767	down
	PARP10	9.81547e-06	-0.379448	down	CD99	2.38779e-52	0.446563	up					LIMD2	9.98243e-48	-0.443681	down
	LRPAP1	9.48423e-11	0.535091	up	EIF2S3	2.00415e-122	-0.687663	down					KPNB1	1.23592e-29	-0.279476	down
	LY6E	0.000540094	0.342306	up	STAG2	3.67289e-23	-0.272116	down					PECAM1	2.36376e-54	-0.553773	down
	RPS20	8.47487e-30	-0.876306	down	NDUFB11	9.92146e-42	0.3315	up					JPT1	4.50056e-22	0.264929	up
	MTSS1	0.00107515	-0.319724	down	BTK	2.78122e-44	-0.329375	down					RPL19	6.16437e-46	-0.278348	down
	LY86	1.41314e-11	0.581598	up	PQBP1	1.66306e-22	-0.263355	down					CXCL16	1.66769e-22	0.306592	up
	LY96	3.26399e-08	0.531611	up	TIMM17B	3.09031e-38	0.367173	up					MIF4GD	5.75313e-22	0.326812	up
	LYZ	3.73933e-139	1.41962	up	ZRSR2	1.14732e-36	-0.265222	down					SOCS3	1.93609e-67	0.720427	up
	MAFB	3.15055e-11	0.542352	up	TSC22D3	2.62327e-113	0.666858	up					SYNGR2	9.78689e-24	0.299983	up
	PLEC	3.94618e-47	-1.22385	down	GK	9.6974e-93	0.633168	up					ACTG1	3.20412e-127	-0.548699	down
	MALAT1	4.28511e-35	1.20895	up	NHSL2	5.03998e-47	-0.373344	down					P4HB	6.02918e-33	0.349613	up
	MANF	5.39715e-25	1.02336	up	RPS6KA3	3.68507e-28	-0.296125	down					UBALD2	2.79128e-20	0.324476	up
	DOK2	1.51826e-06	-0.397361	down	MIR223HG	0	1.41351	up					SEPTIN9	2.74632e-86	-0.635623	down
	MAPK14	7.11265e-06	0.359608	up	ERICH1	2.41527e-27	-0.314704	down					PPP1R9B	2.23918e-27	-0.29629	down
	MARCHF2	1.25796e-12	0.648078	up	DPYSL2	6.6613e-73	-0.512288	down					GRN	3.07419e-104	-0.54607	down
	MBOAT7	3.62101e-20	0.808837	up	CLU	1.92717e-193	0.698344	up					RNASEK	3.90175e-37	-0.516304	down
	MED28	8.80916e-06	0.316222	up	SLC25A37	0	1.49878	up					ACADVL	3.16739e-23	0.290222	up
	MEGF9	2.07845e-14	0.656977	up	ATP6V1B2	1.96348e-28	-0.311341	down					GABARAP	9.88682e-48	0.356677	up
	DAPK1	0.0015768	-0.285712	down	ZDHHC2	2.80922e-31	0.292454	up					EIF1	1.86275e-70	-0.381361	down
	METTL7A	5.1398e-06	0.309275	up	NRG1	4.04484e-68	-0.348237	down					RPL38	1.91479e-142	-0.732319	down
	RPL35	1.48949e-17	-0.573312	down	ZNF703	3.24131e-78	-0.377676	down					EVI2B	1.78137e-58	-0.520635	down
	KLF4	2.44691e-08	-0.427149	down	PAG1	1.20412e-91	0.634669	up					EVI2A	9.88132e-76	-0.577118	down
	METTL9	2.61677e-07	0.441202	up	ASPH	1.33866e-257	1.07026	up					ARHGAP27	1.26156e-18	-0.280933	down
	NACC2	0.000164835	-0.363754	down	RBIS	3.62082e-31	-0.311316	down					BPTF	4.30233e-20	-0.269005	down
	RXRA	3.26582e-17	-0.666507	down	PDP1	3.31004e-41	-0.262421	down					PRKAR1A	5.59618e-25	-0.337845	down
	MFF	3.79224e-13	0.687803	up	RPL30	0	-0.881805	down					TIMP2	7.50974e-24	-0.290595	down
	MFSD1	7.5723e-06	0.34135	up	UQCRB	9.50116e-62	-0.415965	down					RNF213	3.49585e-37	-0.406455	down
	NIBAN2	0.000159257	-0.337246	down	CEBPD	0	1.8009	up					TAF15	2.88136e-26	-0.340576	down
	SH2D3C	2.09386e-06	-0.429521	down	SDCBP	3.21402e-35	0.260704	up					ASGR2	9.29653e-38	-0.462758	down
	MGAT4A	0.000136197	0.331849	up	SLA	7.62907e-197	0.940222	up					PSMB3	6.46235e-64	0.468109	up
	MGST1	1.10948e-22	0.925783	up	MYC	9.86087e-40	0.323702	up					MYO15B	8.65855e-18	-0.276726	down
	TLN1	1.01757e-14	-0.451738	down	LY6E	4.42957e-197	-1.02222	down					RAB31	6.0726e-108	0.632759	up
	FAM120A	0.000683954	-0.266337	down	RPL7	1.40908e-320	-0.984564	down					ATP5F1A	2.70952e-51	-0.460618	down
	MGST2	0.000218092	0.285508	up	TRIB1	2.28016e-93	0.582329	up					MBP	1.34129e-22	-0.276825	down
	MGST3	1.50934e-11	0.588127	up	FDFT1	5.10929e-38	0.365123	up					NARS1	6.73017e-25	-0.281653	down
	RABL6	4.89882e-07	-0.328712	down	VPS28	3.04258e-30	0.279211	up					MYL12A	4.42417e-57	0.389984	up
	PHPT1	0.000670423	-0.327676	down	FNTA	8.15501e-35	-0.27324	down					MYL12B	3.84389e-106	0.576109	up
	MIF4GD	4.64711e-06	0.353973	up	GRINA	5.35505e-299	1.05336	up					SLC66A2	6.01166e-16	0.27126	up
	AKNA	2.42682e-12	-0.604848	down	EXOSC4	3.07259e-51	0.425444	up					DSC2	3.33792e-25	-0.276386	down
	ENG	3.21885e-05	-0.413435	down	PABPC1	0	-0.922547	down					RPL17	5.03166e-107	-0.770874	down
	PHF19	0.000171591	-0.28413	down	EIF3E	5.44405e-129	-0.684933	down					GPCPD1	6.21752e-37	0.434591	up
	MLEC	2.45723e-08	0.529322	up	RPS20	2.46056e-176	-0.75727	down					CST7	6.57312e-07	0.26765	up
	ABCA1	3.13462e-22	-0.871352	down	CTSB	0	1.22002	up					THBD	3.91341e-18	0.307322	up
	MLF2	9.36188e-07	0.445549	up	NDUFB9	7.85952e-129	0.629248	up					EIF2S2	8.74201e-16	-0.267792	down
	MNDA	7.16922e-23	0.730561	up	MTSS1	1.12038e-49	-0.43209	down					B4GALT5	1.52616e-30	0.43341	up
	NOTCH1	2.86799e-07	-0.437552	down	GSDMD	1.7106e-30	0.266901	up					RPS21	5.84057e-241	-0.726785	down
	CBWD1	7.92929e-08	-0.300911	down	EIF3H	2.29198e-60	-0.414965	down					ATP5F1E	2.74703e-111	-0.409649	down
	MAN1B1	9.77568e-06	-0.334662	down	PDLIM2	1.31072e-40	-0.34115	down					SIRPB1	2.2222e-95	-0.678025	down
	FBP1	4.02229e-07	-0.554679	down	CYRIB	5.09861e-56	0.437713	up					SIRPA	2.19722e-34	-0.334066	down
	MOGS	0.00237504	0.281248	up	PLEC	1.11842e-39	-0.380283	down					MMP9	1.28298e-46	0.55305	up
	MPC2	1.43374e-07	0.449812	up	ELOC	1.18935e-27	0.296142	up					RASSF2	4.13838e-19	-0.291384	down
	CBWD5	1.12093e-10	-0.3316	down	DOK2	5.51085e-31	-0.336177	down					MAFB	1.15819e-199	1.08896	up
	RAPGEF1	5.38022e-06	-0.392373	down	EEF1D	1.24087e-69	-0.326473	down					NORAD	1.27011e-30	-0.382063	down
	MPP1	6.96345e-05	0.341306	up	SNHG6	1.20353e-117	-0.666237	down					ZFAS1	2.44109e-18	-0.271038	down
	FCN1	7.61164e-11	-0.542427	down	GRHPR	2.95848e-24	-0.265367	down					SCAND1	5.15915e-21	0.274399	up
	MPST	0.000547717	0.323855	up	C9orf72	4.24368e-39	-0.311097	down					SAMHD1	1.06006e-107	-0.523127	down
	MRPL34	1.72554e-05	0.390737	up	ALDH1A1	1.43534e-203	-0.828195	down					SULF2	4.6246e-31	-0.320702	down
	MS4A4A	1.27875e-13	0.74749	up	GOLM1	1.81685e-46	-0.290389	down					CEBPB	7.03464e-153	0.793999	up
	MSRB2	4.82726e-05	0.335189	up	CARD19	1.06683e-76	0.543644	up					RAB5IF	3.92042e-57	0.461937	up
	MTCH1	2.16515e-05	0.319812	up	OSTF1	1.51467e-45	0.348655	up					PELATON	6.16246e-43	0.430364	up
	MADD	0.000697301	-0.274232	down	CEMIP2	2.15295e-42	0.388627	up					OAZ1	1.78613e-68	0.281653	up
	TRIM44	1.36454e-05	-0.399259	down	SEC61B	2.42966e-170	0.707131	up					SAFB	1.24247e-20	-0.26681	down
	MYDGF	1.17947e-06	0.450189	up	NFIL3	3.06035e-112	0.579347	up					MYO1F	1.78226e-36	-0.347228	down
	ZFP91	8.53677e-06	-0.273261	down	TXN	0	1.49455	up					MYDGF	8.80867e-23	0.311369	up
	ARHGAP1	1.42642e-10	-0.484059	down	NINJ1	2.1722e-95	0.612799	up					TPM4	4.81796e-17	-0.264475	down
	AHNAK	8.07064e-28	-0.933134	down	DAPK1	1.32156e-75	-0.498114	down					GMIP	7.51965e-25	-0.292947	down
	BEST1	5.9366e-15	-0.759146	down	ANXA1	0	1.13259	up					BCL3	1.77442e-47	0.534828	up
	EEF1G	3.55882e-82	-1.25389	down	STOM	2.67737e-50	0.396965	up					PEPD	2.10287e-32	-0.384287	down
	MYL12A	3.70263e-13	0.449513	up	RPL35	1.93861e-252	-0.720312	down					RABAC1	1.86739e-30	0.401934	up
	TCIRG1	2.90706e-11	-0.470802	down	PLIN2	0	1.55851	up					C5AR1	3.40372e-42	0.484615	up
	MYL12B	2.23878e-13	0.486339	up	RXRA	9.62521e-52	-0.427858	down					RASGRP4	2.65411e-26	-0.277842	down
	CDC42EP2	2.40001e-11	-0.37313	down	HSDL2	2.61846e-67	0.494414	up					CD37	3.4332e-21	-0.283948	down
	KDM2A	0.000634418	-0.265648	down	FNBP1	2.22654e-40	-0.351886	down					PLD3	2.09378e-67	-0.590556	down
	N4BP2L2	7.34707e-05	0.345334	up	SLC44A1	4.47583e-28	0.299293	up					ZFP36	1.54999e-203	1.00038	up
	NACA	1.25557e-38	0.729711	up	RPL12	0	-0.523221	down					RPS16	6.91136e-130	-0.55592	down
	FXYD6	2.89272e-09	-0.388717	down	NIBAN2	7.70139e-38	0.328814	up					PGLYRP1	1.02405e-12	0.314281	up
	NAIP	2.92862e-15	0.761008	up	GLIPR2	7.62075e-212	0.867469	up					NOP53	3.40834e-27	-0.353855	down
	NAPA	0.00119393	0.32059	up	LCN2	7.52834e-176	1.62899	up					PKN1	4.607e-16	-0.27418	down
	MS4A7	0.00163855	-0.304237	down	MRPL41	1.05679e-41	0.378073	up					ARHGEF1	4.11398e-22	-0.317949	down
	CCDC88B	2.04797e-11	-0.561295	down	JAK2	1.43924e-126	-0.718076	down					KLF2	1.42088e-58	0.613303	up
	RASGRP2	0.00117559	-0.295709	down	SLC31A2	2.06253e-67	0.523159	up					PPP1R15A	1.34131e-17	0.31613	up
	EHD1	1.261e-30	-0.948086	down	AGPAT2	1.10089e-43	0.385315	up					UBE2S	9.39985e-23	0.307458	up
	NAPSB	2.10727e-10	0.558838	up	CARD9	1.18209e-82	-0.544638	down					ZNF580	1.41951e-36	0.39849	up
	MPEG1	8.09775e-16	-0.579022	down	AKNA	2.39941e-45	-0.371781	down					EIF3G	2.26464e-28	-0.3415	down
	NBDY	2.04116e-13	0.611259	up	UBE2R2	1.29563e-29	0.265629	up					FPR2	5.03297e-36	0.482252	up
	NDFIP1	2.81974e-05	0.372464	up	CTSL	6.07483e-206	1.44429	up					RPS15	2.07998e-124	-0.44436	down
	CD151	4.57877e-10	-0.47479	down	RRAGA	4.8319e-30	0.299683	up					FPR1	1.33138e-117	0.665798	up
	POLR2L	9.40276e-24	-0.756927	down	RPL7A	1.74782e-177	-0.412902	down					RPS28	0	-0.701759	down
	TIMM8B	3.53697e-09	-0.456055	down	SLC2A6	6.06949e-67	-0.438005	down					KDELR1	1.49788e-23	0.273052	up
	SLC37A2	0.000302951	-0.26202	down	HSPA5	1.19444e-183	0.984071	up					RPL18	1.86803e-68	-0.36893	down
	NDUFB11	2.91387e-11	0.50816	up	EEF1A1P5	3.0991e-173	-0.539104	down					TMEM205	5.82174e-24	0.33784	up
	NDUFB4	0.00384206	0.264488	up	SPTAN1	2.97863e-49	0.398132	up					RPS11	2.92215e-77	-0.468005	down
	DGKZ	0.000708633	-0.260523	down	CRAT	2.39848e-32	0.282942	up					RRAS	4.23051e-23	-0.285635	down
	NDUFS8	0.000260462	0.311616	up	GGTA1	6.37862e-70	-0.366538	down					LRG1	2.42703e-125	0.93567	up
	NECTIN2	1.03731e-16	0.824681	up	TNFSF8	1.26245e-44	-0.280757	down					GADD45B	2.79964e-65	0.688272	up
	TMEM258	0.000121983	-0.326059	down	MEGF9	7.20971e-49	0.451625	up					DNAJB1	9.58856e-70	0.778441	up
	PAFAH1B2	6.31048e-07	-0.405758	down	DNAJC25-GNG10	3.93515e-44	0.310215	up					RETN	2.76046e-85	0.601865	up
	SIDT2	1.45122e-05	-0.333817	down	GNG10	5.03335e-55	0.445669	up					TRAPPC5	3.62886e-46	-0.542571	down
	FKBP2	4.50657e-28	-0.810889	down	CBWD5	2.59256e-64	-0.350286	down					RPL13A	3.19666e-130	-0.606412	down
	NEU1	0.0026477	0.280501	up	KLF9	9.74268e-32	0.279138	up					TRIR	3.86447e-34	-0.338493	down
	NXF1	5.89071e-06	-0.340885	down	HACD4	1.73589e-37	-0.335166	down					JUNB	6.43634e-148	0.82679	up
	NFE2	4.34584e-07	0.449887	up	FCN1	0	-1.61167	down					PRDX2	3.73899e-57	-0.481375	down
	CTSD	7.88657e-158	-1.82743	down	DENND1A	5.00343e-62	-0.410319	down					HCST	4.94199e-26	0.333114	up
	NIT1	7.23946e-06	0.36596	up	DOCK8	1.92096e-66	-0.468674	down					IL27RA	1.53651e-30	-0.334117	down
	NME3	1.28105e-05	0.3834	up	RPS6	0	-0.75607	down					HOMER3	1.62974e-27	-0.351928	down
	NOP10	4.45906e-15	0.599851	up	FKBP15	4.48096e-24	-0.290063	down					PRKCSH	3.12768e-27	-0.304474	down
	NPC2	6.20733e-27	0.603703	up	KCNQ1	1.20603e-39	-0.321554	down					CDKN2D	2.89713e-24	0.355914	up
	SLC15A3	4.71316e-07	-0.387366	down	TRIM21	1.43215e-31	-0.287814	down					C19orf38	1.88958e-42	-0.441803	down
	NPL	0.00262147	0.281088	up	CAT	2.4025e-40	0.332124	up					SEMA6B	2.40402e-53	0.449804	up
	P2RY2	1.10308e-06	-0.336411	down	EIF3M	1.18654e-38	-0.352545	down					EIF3K	2.07505e-42	-0.33364	down
	DENND5A	2.66579e-07	-0.427507	down	ENSG00000244313	3.46092e-28	0.281125	up					BRD4	9.2195e-27	-0.282038	down
	SDHAF2	4.98403e-07	-0.342209	down	TRIM44	4.36478e-64	-0.493876	down					IER2	2.71278e-106	0.839109	up
	C11orf98	6.69013e-31	-0.676886	down	FTH1	8.71394e-277	0.723971	up					CALR	7.58872e-136	0.846928	up
	NSD3	0.00201371	0.321747	up	TTC17	4.32359e-35	-0.290974	down					BST2	3.16266e-36	0.354803	up
	HNRNPUL2	9.89492e-21	-0.690193	down	ARHGAP1	3.79648e-38	-0.332579	down					NDUFA3	8.22621e-25	-0.34567	down
	ARAP1	7.15506e-42	-1.022	down	AHNAK	0	-1.31457	down					MBOAT7	7.87919e-73	0.670269	up
	MARK2	6.12349e-06	-0.359725	down	BEST1	1.10401e-39	-0.283402	down					TSEN34	2.4729e-57	0.576958	up
	NUCB2	3.47918e-13	0.657206	up	EEF1G	0	-1.95164	down					ARHGEF18	1.55734e-22	-0.271472	down
	NUDT16	0.000191057	0.338051	up	NDUFS8	5.58358e-58	0.431153	up					NECTIN2	1.01393e-63	0.590252	up
	NUP42	4.12745e-05	0.281648	up	TAF1D	7.79281e-39	-0.346564	down					NLRP12	9.05226e-24	-0.297781	down
	GRK2	8.37807e-10	-0.484909	down	ATG16L2	1.21092e-41	-0.342419	down					MYADM	7.28637e-14	0.266095	up
	PITPNM1	0.000934171	-0.306031	down	UVRAG	2.66436e-29	-0.287189	down					ATP5F1D	1.77338e-47	0.346418	up
	NUS1	4.90191e-05	0.311395	up	UNC93B1	1.87999e-31	-0.315983	down					LILRB1	5.8004e-12	-0.303402	down
	OAZ1	7.7164e-14	0.263568	up	VPS51	4.36325e-28	-0.279991	down					NKG7	4.13268e-64	0.397548	up
	TPP1	0.000426701	-0.27118	down	NRGN	1.05079e-83	-0.594675	down					LILRA5	1.25674e-26	0.336201	up
	RBM4	1.24326e-06	-0.323802	down	HSPA8	0	-1.38155	down					LAIR1	1.69009e-23	0.344149	up
	RPL27A	6.72813e-12	-0.545253	down	LMO2	1.05055e-47	-0.386601	down					RPL36	5.37978e-116	-0.473178	down
	ARRB1	0.000105598	-0.356236	down	CD82	9.69521e-195	0.955132	up					EEF2	6.38699e-217	-0.890569	down
	OCIAD1	1.75976e-05	0.267465	up	RPS3	8.23229e-141	-0.264101	down					STXBP2	5.7435e-82	-0.552469	down
	ORAI3	0.000415979	0.318439	up	DGAT2	1.16878e-71	0.488701	up					CLEC11A	9.17436e-24	0.278522	up
	EHBP1L1	2.01558e-12	-0.519107	down	PRDX5	1.96828e-206	0.769703	up					LILRA2	1.54889e-43	-0.400783	down
	SIPA1	1.27103e-07	-0.436369	down	CCDC88B	1.19004e-62	-0.480893	down					BAX	8.64073e-31	0.308337	up
	NUMA1	0.000387945	-0.289014	down	RPS6KA4	1.55061e-62	-0.455409	down					CEACAM4	4.42233e-60	0.593348	up
	PTPRJ	0.000311079	-0.261361	down	HBB	7.63808e-134	0.696815	up					POU2F2	1.37155e-100	-0.720121	down
	CD44	1.83061e-15	-0.595168	down	TRIM22	1.83335e-36	-0.385639	down					MCEMP1	4.15995e-71	0.638622	up
	ORMDL1	0.000161716	0.325232	up	MPEG1	1.13151e-281	-1.04519	down					NAPA	2.86884e-31	0.367525	up
	OSTC	1.17418e-09	0.511943	up	TALDO1	1.81038e-114	0.46259	up					NAPSB	6.29059e-42	0.502125	up
	IFITM2	4.80122e-07	-0.523416	down	RPLP2	0	-0.638528	down					ADA2	2.83583e-217	-1.05982	down
	LDHA	1.16632e-07	-0.361324	down	CD151	2.09307e-31	0.301784	up					IL17RA	1.44578e-21	-0.286434	down
	OSTF1	9.65316e-07	0.424175	up	POLR2L	3.84028e-44	-0.315995	down					NCF4	1.8908e-21	0.319435	up
	CELF1	5.05389e-05	-0.335345	down	FLI1	3.12912e-49	-0.324077	down					CYTH4	4.44953e-23	-0.311233	down
	ENSG00000255197	2.96809e-20	-0.737225	down	C11orf21	1.02501e-78	-0.493355	down					LGALS2	3.11676e-85	-0.637405	down
	P4HB	3.75345e-27	0.914906	up	PAK1	5.00149e-173	-0.815547	down					PIM3	1.08895e-38	0.47583	up
	NEAT1	7.56106e-12	-0.576674	down	CD81	2.56864e-32	0.352013	up					NUP50	3.67704e-23	-0.270622	down
	PABPC1	2.19799e-17	0.624471	up	TSPAN32	1.27351e-60	-0.401102	down					LGALS1	2.53907e-44	-0.303062	down
	PFKFB3	9.462e-06	-0.295304	down	COX8A	5.18582e-125	0.485146	up					NFAM1	1.38371e-19	-0.297904	down
	PABPN1	3.03997e-05	0.351986	up	LSP1	0	-0.906731	down					RRP7A	1.32509e-17	0.272615	up
	PALLD	0.000182597	0.35486	up	LAMTOR1	3.97597e-83	0.461222	up					CRELD2	4.96305e-22	0.26975	up
	PCBP1	1.57046e-13	0.531267	up	SWAP70	1.01323e-37	0.285802	up					SREBF2	1.43452e-21	-0.260388	down
	PCMT1	5.24188e-08	0.396379	up	ADM	1.22312e-154	0.954854	up					HMOX1	2.03202e-93	0.730054	up
	PDIA3	1.53002e-30	1.03197	up	RNF141	9.98545e-26	0.276111	up					SDF2L1	9.46844e-134	0.971174	up
	PDIA4	8.54223e-08	0.548058	up	FIBP	3.78491e-26	0.274115	up					TCN2	5.0254e-27	0.363612	up
	PDIA6	5.21549e-24	0.973723	up	TMEM258	8.50433e-66	-0.430883	down					MIF	4.07959e-31	0.339451	up
	MYOF	7.15167e-07	-0.333639	down	IL10RA	2.97519e-45	-0.315555	down					PLXNB2	5.5773e-33	-0.406355	down
	TSPAN14	2.45873e-17	-0.592322	down	JAML	0	-1.1892	down					EIF3L	4.49614e-61	-0.533887	down
	PIK3AP1	8.03369e-13	-0.564125	down	SIDT2	3.79155e-32	-0.313514	down					H1-0	1.70776e-29	0.522132	up
	PDK4	1.54047e-09	0.6335	up	PLAAT4	2.99925e-99	-0.643106	down					MYH9	5.23925e-77	-0.553537	down
	BORCS7	9.84737e-10	-0.385224	down	IRF7	1.50302e-28	-0.277738	down					ST13	1.76472e-39	-0.416135	down
	RRP12	5.9878e-13	-0.502521	down	POLR2G	7.28256e-39	0.338714	up					XBP1	2.69293e-17	0.2928	up
	EIF3A	8.25159e-07	-0.383798	down	TMEM179B	5.82536e-37	0.359821	up					DDX17	1.53518e-45	-0.4281	down
	PGAM1	8.83649e-27	-0.824698	down	POLD4	8.76354e-30	0.27526	up					EIF3D	7.47246e-23	-0.293652	down
	PDXK	0.000262444	0.279973	up	CORO1B	8.15284e-32	-0.31915	down					ETS2	5.10572e-42	0.371658	up
	DENND10	3.24702e-13	-0.579117	down	EIF3F	8.33539e-179	-0.785396	down					NRIP1	2.58943e-17	0.278597	up
	TCF7L2	1.74149e-15	-0.572222	down	CTSC	1.26658e-17	-0.300213	down					SON	2.43092e-24	-0.278234	down
	WBP1L	4.46899e-08	-0.454188	down	CTSD	1.19942e-165	0.832649	up					RUNX1	7.72857e-23	0.374727	up
	NFKB2	0.000198314	-0.335336	down	SPI1	6.69208e-56	0.298592	up					CSTB	1.76503e-27	-0.289211	down
	PELI1	6.39283e-06	0.384463	up	KCNE3	2.81085e-64	-0.50657	down					IFNGR2	2.5633e-38	0.391172	up
	WASHC2A	3.59757e-06	-0.265884	down	UBE2L6	3.90236e-68	-0.52043	down					HMGN1	9.47364e-60	0.592574	up
	PGD	1.68056e-24	0.786576	up	HTATIP2	4.88118e-39	0.338431	up					ITGB2	2.14426e-48	-0.304676	down
	ATP5MK	1.64892e-05	-0.34193	down	UCP2	4.17084e-121	0.613659	up					PTTG1IP	3.42822e-27	-0.331311	down
	PID1	2.17776e-07	0.393037	up	MS4A4A	2.66673e-239	1.03031	up					MX1	2.25273e-12	0.281335	up
	PTPRE	8.81698e-34	-0.855361	down	CFL1	1.50809e-102	0.344974	up					TIAM1	6.4552e-42	-0.2717	down
	HK1	2.19347e-10	-0.460525	down	SLC36A4	6.58453e-28	0.292463	up					MT-RNR1	9.28541e-174	-0.913919	down
	PIM3	0.000101468	0.323116	up	SLC15A3	1.69318e-55	-0.393128	down					MT-RNR2	2.70538e-155	-0.565991	down
	DDX50	5.74738e-12	-0.463531	down	RHOG	2.64079e-55	0.34943	up					MT-ND1	5.75078e-103	-0.419719	down
	CDH23	0.00149479	-0.28014	down	IFITM3	3.13294e-27	0.370864	up					MT-ND2	2.48304e-110	-0.499214	down
	NDUFB8	2.58704e-06	-0.288191	down	APLP2	8.64475e-88	0.477567	up					MT-CO1	7.62532e-252	-0.79532	down
	WAC	7.40761e-09	-0.503378	down	ST14	5.06626e-33	0.271214	up					MT-CO2	8.50802e-86	-0.362069	down
	FAM107B	1.77403e-05	-0.30089	down	CYB561A3	3.40599e-35	-0.262319	down					MT-ATP8	5.70308e-21	-0.351784	down
	PIP4P2	2.38751e-06	0.381011	up	UBXN1	9.48564e-57	-0.425924	down					MT-CO3	2.29573e-80	-0.376171	down
	PLAUR	1.04417e-06	0.357391	up	HNRNPUL2	1.63863e-67	-0.442941	down					MT-ND3	3.15928e-168	-0.7335	down
	PLIN2	6.94285e-09	0.483963	up	ARAP1	1.36069e-63	-0.487678	down					MT-ND4	2.9808e-78	-0.279208	down
	ZMIZ1	3.06268e-26	-0.860299	down	CASP1	4.79567e-54	-0.41257	down					MT-CYB	5.43038e-71	-0.432323	down
	WASHC2C	0.000172903	-0.29486	down	RPS25	0	-0.831148	down
	PLSCR1	7.54749e-20	0.834377	up	GRK2	8.7482e-79	-0.53678	down
	PNPLA2	3.15027e-11	0.627029	up	CDK2AP2	1.29129e-69	0.515066	up
	SVIL	2.36694e-21	-0.738219	down	TRMT112	1.76031e-34	0.322938	up
	DDX21	2.20172e-05	-0.397106	down	ZBTB16	2.40288e-86	0.48622	up
	PNRC1	3.13624e-14	0.603771	up	SIK3	1.88983e-30	-0.313418	down
	SLC2A3	8.05993e-07	-0.516821	down	RNH1	3.57721e-39	-0.332928	down
	PNRC2	0.00762064	0.262354	up	CDKN1C	1.24257e-41	-0.980891	down
	C3AR1	2.02879e-36	-0.983898	down	RPL27A	6.73201e-230	-0.910167	down
	POLR3GL	0.0018827	0.295821	up	MS4A6A	5.98031e-53	-0.454406	down
	CLEC7A	2.28792e-05	-0.271663	down	ARRB1	1.03441e-54	-0.437628	down
	PPARG	7.60825e-06	0.427919	up	RPS13	0	-0.751835	down
	PPDPF	4.56621e-06	0.359195	up	ALDH3B1	3.02912e-31	-0.274571	down
	PPIB	1.43811e-37	0.981221	up	CD44	3.7248e-69	-0.425286	down
	RESF1	7.51022e-12	-0.655978	down	NUCB2	1.17601e-71	0.468288	up
	PPP1R12A	1.8121e-05	-0.352985	down	IFITM2	9.23732e-260	1.28062	up
	PRCP	0.00054818	0.300478	up	LDHA	8.5168e-261	0.979017	up
	PRDX6	1.53176e-15	0.674233	up	ATM	9.56528e-70	-0.468753	down
	PRMT1	0.000341303	0.322028	up	TSPAN4	2.69211e-77	-0.420893	down
	PSMA3	0.00210914	0.287973	up	TAF10	4.24253e-135	0.589434	up
	CMKLR1	1.53224e-15	-0.528439	down	ATP5MG	1.45601e-41	-0.290122	down
	PSMB1	0.000724683	0.276767	up	CARD16	3.33557e-50	-0.355369	down
	SH2B3	1.65053e-10	-0.454264	down	ENSG00000255197	3.24818e-119	-0.652083	down
	SCAF11	0.000717505	-0.298147	down	MALAT1	2.23764e-123	0.670374	up
	METAP2	5.24437e-09	-0.408597	down	NEAT1	1.79494e-27	0.287272	up
	LTA4H	4.01824e-18	-0.646571	down	KLF6	1.72935e-58	0.463359	up
	RAP1B	1.07228e-38	-0.869582	down	PFKFB3	1.4419e-85	0.637572	up
	TESC	6.75819e-05	-0.285442	down	RBM17	5.66039e-34	0.318063	up
	PSMB2	0.000452527	0.344384	up	MSRB2	2.81733e-96	0.646742	up
	NCOR2	1.24205e-07	-0.401646	down	UBE2D1	1.73078e-148	0.773961	up
	PSMB8	1.30236e-15	0.60762	up	PLXDC2	2.56605e-30	-0.311612	down
	EP400	0.000288839	-0.327118	down	RPS24	0	-0.76889	down
	P2RX7	1.64347e-07	-0.402973	down	MYOF	3.7067e-46	-0.376946	down
	GLT1D1	4.31304e-08	-0.454568	down	HHEX	4.66996e-52	-0.415064	down
	PSMB9	2.44535e-08	0.424835	up	TSPAN14	2.03327e-31	0.286376	up
	TMPO	4.8536e-10	-0.544778	down	APBB1IP	1.08522e-156	0.714313	up
	COX6A1	1.29627e-21	-0.589572	down	GSTO1	3.77682e-108	0.601955	up
	PSMD6	2.6329e-06	0.421062	up	UBTD1	1.95874e-46	0.328067	up
	PSMD8	0.000276964	0.266179	up	RRP12	1.86012e-40	-0.374578	down
	ARF3	3.37463e-15	-0.645937	down	PCGF5	2.55135e-25	-0.285774	down
	C12orf57	1.90009e-08	-0.493143	down	FAM204A	2.19789e-34	-0.278588	down
	PTPN6	3.28593e-08	-0.370939	down	EIF3A	2.98691e-112	-0.645711	down
	TPI1	4.5636e-08	-0.331839	down	CCNY	4.06341e-58	-0.453834	down
	PSME1	1.72116e-07	0.390103	up	DENND10	1.12165e-41	-0.407993	down
	SARNP	9.34976e-14	-0.316867	down	TCF7L2	4.59146e-51	-0.424054	down
	PSME2	5.87033e-08	0.456548	up	PRDX3	1.62101e-56	0.428421	up
	PSMF1	3.53465e-05	0.304856	up	RGS10	2.45731e-89	-0.56679	down
	PSMG2	6.40162e-08	0.330585	up	ADD3	3.78484e-34	0.350943	up
	LDHB	1.04877e-09	-0.304629	down	NFKB2	4.98723e-45	-0.27164	down
	SELPLG	2.0909e-05	-0.366354	down	CUEDC2	1.03666e-37	0.355623	up
	MED13L	2.63183e-07	-0.44507	down	VCL	1.17174e-21	-0.281291	down
	VPS37B	0.000241867	-0.276183	down	GDI2	1.78074e-118	-0.620605	down
	ACVR1B	0.00213917	-0.26978	down	MAP3K8	6.4714e-263	1.1148	up
	ENSG00000258311	1.20599e-25	-0.466085	down	SRGN	0	1.98551	up
	PTEN	1.82682e-06	0.287713	up	SAR1A	6.68825e-31	0.305791	up
	PTGER2	9.83894e-23	1.01808	up	DDIT4	1.86973e-242	1.03504	up
	PTGES3	1.75514e-06	0.382478	up	VSIR	4.1391e-69	0.372347	up
	PTOV1	2.32998e-07	0.437091	up	IFIT3	6.14921e-86	-0.566135	down
	PFDN5	2.01523e-81	-1.41139	down	IFIT2	6.74979e-102	-0.598172	down
	PRR13	7.45714e-13	-0.582862	down	FUOM	1.03297e-47	-0.403122	down
	PURA	5.00583e-05	0.352041	up	NCOA4	1.29783e-119	-0.649391	down
	PXK	2.42096e-06	0.368111	up	FAM107B	5.1471e-21	0.2887	up
	PYCARD	6.46157e-05	0.306899	up	OGA	2.38865e-53	-0.390762	down
	CHD4	9.3312e-14	-0.539091	down	FBXL15	4.69545e-75	0.506209	up
	PYGL	0.000416801	0.33718	up	MPP7	5.64038e-33	-0.312688	down
	QPCT	5.77984e-10	0.559783	up	PTEN	1.34046e-35	0.331746	up
	RAB11A	0.00483462	0.293072	up	ZMIZ1	9.12104e-55	-0.405318	down
	ULK1	1.56727e-06	-0.447763	down	PSAP	0	-0.9236	down
	RAB2A	0.0070947	0.265256	up	CAMK1D	6.64567e-116	-0.455451	down
	TDG	9.94144e-07	-0.39885	down	MICU1	4.08538e-44	-0.381412	down
	RAB31	5.39334e-17	0.685289	up	ALOX5	6.47289e-45	0.393826	up
	RAB32	3.90921e-18	0.746293	up	SLC2A3	2.54549e-186	0.981475	up
	RAB34	1.15038e-08	0.445859	up	C3AR1	1.32726e-46	0.376713	up
	SLC8B1	1.15701e-10	-0.427455	down	CLEC4D	1.31042e-24	0.293945	up
	PA2G4	5.31765e-07	-0.296529	down	YBX3	1.48447e-37	0.338675	up
	RAB3D	0.000855137	0.279589	up	CLEC7A	2.90115e-130	-0.670926	down
	CS	0.00111389	-0.274487	down	BCAT1	3.18379e-78	0.446814	up
	DDX23	7.34322e-06	-0.343108	down	MGST1	3.36677e-179	0.894023	up
	RAB5IF	4.34719e-15	0.592894	up	ITFG2	5.68414e-40	-0.263175	down
	LLPH	1.13437e-07	-0.362267	down	SLC38A2	1.08442e-26	0.278595	up
	WNK1	0.000198884	-0.288687	down	RESF1	2.86572e-37	-0.274418	down
	RACK1	5.74014e-49	0.905841	up	SLC16A7	1.68183e-64	0.458002	up
	RALGAPA2	0.00115648	0.320286	up	CTDSP2	4.34282e-35	-0.291495	down
	ARL6IP4	5.67022e-12	-0.495554	down	TMBIM6	2.60876e-71	0.464127	up
	CDKN1B	6.09106e-06	-0.279305	down	BIN2	3.13996e-49	-0.426348	down
	RAP1A	1.3217e-05	0.373215	up	BTG1	6.24979e-58	0.352867	up
	NINJ2	3.00448e-06	-0.30923	down	ENSG00000257764	9.21226e-103	-0.712205	down
	MDM1	5.98946e-11	-0.439739	down	SH2B3	1.06482e-28	-0.280408	down
	PCBP2	3.8005e-09	-0.484374	down	SCAF11	4.41234e-24	-0.2604	down
	RBM17	0.000123703	0.269231	up	METAP2	4.72197e-29	-0.302025	down
	ANKRD13A	0.000316099	-0.310705	down	LTA4H	1.07592e-60	-0.432093	down
	RBP7	1.44326e-14	0.712459	up	CAMKK2	1.28393e-28	-0.273163	down
	RCN2	4.45475e-07	0.315423	up	DRAM1	9.5261e-45	0.374782	up
	REEP5	1.26427e-12	0.584658	up	TAOK3	2.89495e-27	-0.305863	down
	SETD1B	2.31973e-06	-0.325884	down	RPS2P5	1.51565e-156	-0.766153	down
	UBC	1.20189e-22	-0.697207	down	P2RX7	2.92076e-30	-0.270103	down
	RER1	0.00842873	0.266087	up	WASHC4	4.87403e-34	-0.3369	down
	P2RX4	1.19209e-13	-0.62854	down	SRSF9	8.16656e-136	0.600349	up
	TMBIM4	2.94418e-46	-1.08796	down	DYNLL1	3.14635e-85	0.526941	up
	BLOC1S1	2.08264e-13	-0.543621	down	CD4	8.09597e-305	-1.10088	down
	RETN	1.56332e-09	0.320546	up	PTPN6	4.06528e-39	-0.348091	down
	PXN	1.13731e-07	-0.417829	down	TPI1	4.39943e-97	0.449472	up
	SNRPF	0.000123351	-0.269081	down	NAP1L1	2.47157e-175	-0.858149	down
	RGS2	4.0858e-09	0.663557	up	ORMDL2	4.86477e-48	0.398014	up
	FLT1	4.62964e-10	-0.29928	down	STAT6	6.8534e-31	-0.307317	down
	RIC1	0.00708547	0.282669	up	TNFRSF1A	9.07801e-36	0.276923	up
	SPATA13	1.01101e-06	-0.364999	down	ISCU	4.99868e-49	0.372216	up
	RNASET2	6.50956e-07	0.432783	up	EIF4B	4.76297e-158	-0.787201	down
	RNF130	2.92022e-09	0.397165	up	LDHB	8.99544e-98	-0.56473	down
	RASA3	2.61837e-08	-0.477557	down	ZNF385A	4.22272e-272	-1.02778	down
	RNF149	1.76301e-05	0.314423	up	TPCN1	5.06554e-45	-0.363038	down
	RNF7	3.97008e-09	0.504977	up	MED13L	1.19234e-34	-0.292018	down
	RPL10	1.13402e-140	1.25305	up	CD63	0	2.03642	up
	LCP1	1.75914e-08	-0.34922	down	TAPBPL	1.7726e-37	-0.262454	down
	RB1	0.00848258	-0.266371	down	NACA	0	-0.712691	down
	RPL11	5.87554e-51	0.808933	up	PFDN5	4.84519e-256	-1.06956	down
	RPL13	2.92518e-20	0.611025	up	SP1	1.32782e-21	-0.270328	down
	TNFSF13B	0.00162082	-0.301348	down	NFE2	2.95186e-98	0.673136	up
	FBXL3	9.80679e-06	-0.321407	down	COPZ1	1.15668e-34	0.346928	up
	RPL21	1.54378e-19	-0.593639	down	GAPDH	0	0.883757	up
	LAMP1	1.55511e-06	-0.383063	down	MLF2	3.76465e-29	0.305532	up
	RPL14	1.01171e-15	0.512551	up	HNRNPA1	4.10032e-77	-0.455893	down
	RPL15	1.77524e-12	0.481564	up	ATP2B1	1.90783e-78	-0.5174	down
	RPL18	2.40354e-28	0.633268	up	CD163	0	1.97934	up
	RPL18A	4.18985e-08	0.385115	up	RASSF3	3.28651e-33	-0.287077	down
	RPL19	1.16134e-65	0.835316	up	GNS	4.84273e-39	0.265777	up
	RPL24	4.69823e-06	0.332337	up	HSP90B1	1.4496e-73	0.460636	up
	RN7SL1	2.45152e-47	-0.879731	down	LRRK2	8.17299e-38	-0.389725	down
	RPL28	2.70184e-29	0.438614	up	OAS1	1.02315e-172	-0.904192	down
	RBM23	0.00178802	-0.267305	down	OAS3	2.80098e-98	-0.624507	down
	RPL29	1.22714e-11	0.404134	up	OAS2	1.75814e-69	-0.537736	down
	ITPK1	8.76028e-07	-0.367547	down	ARPC3	1.3172e-49	0.261719	up
	SLIRP	5.92258e-17	-0.619784	down	VPS29	1.33624e-42	0.383084	up
	RPL3	7.35953e-10	0.492018	up	HVCN1	1.33524e-69	-0.498776	down
	RPL30	3.86869e-19	0.439509	up	RPS26	4.81695e-304	-1.13549	down
	RPL32	3.61263e-11	0.418244	up	PA2G4	5.03064e-26	-0.302554	down
	RPS29	5.63176e-50	-1.17	down	MYL6	0	1.29231	up
	ATP5MJ	5.93184e-08	-0.405639	down	STAT2	3.03429e-85	-0.617279	down
	RPL36AL	2.46525e-07	0.306441	up	IRAK3	2.44921e-55	0.43803	up
	SUPT16H	0.000315624	-0.26112	down	CLEC4A	2.64723e-152	-0.661036	down
	TNFAIP2	7.91593e-15	-0.607238	down	RILPL2	2.91438e-26	0.275116	up
	RPL41	1.24131e-81	1.0864	up	NDUFA12	9.76379e-29	0.287542	up
	RPL5	1.37052e-07	0.441456	up	RNF10	2.69231e-25	0.28336	up
	RPL7A	5.19634e-26	0.633255	up	CREBL2	1.48484e-40	-0.303208	down
	RPL8	2.83306e-51	0.75255	up	GLIPR1	1.81662e-230	-0.955051	down
	SLC24A4	7.69534e-07	-0.397916	down	ARL6IP4	1.12157e-40	-0.360215	down
	RPLP0	2.21055e-29	0.850555	up	ERP29	2.62106e-86	-0.524424	down
	BATF	0.00176347	-0.283564	down	PCBP2	9.29748e-116	-0.679258	down
	RPLP1	7.61509e-42	0.561832	up	H2AJ	0	1.67457	up
	NDUFB1	1.0326e-16	-0.650162	down	ARHGDIB	7.07009e-71	0.347893	up
	LGALS3	4.77394e-19	-0.758422	down	PLBD1	1.06569e-108	0.719956	up
	DYNC1H1	5.07453e-05	-0.33792	down	MLEC	2.53479e-24	0.290306	up
	ACTN1	6.55042e-14	-0.426318	down	KRAS	7.25373e-55	0.40081	up
	CHURC1	4.93305e-23	-0.782521	down	RPL6	0	-1.45105	down
	RPN1	8.26573e-08	0.473834	up	UBC	2.25228e-199	-0.63755	down
	IFI27L2	3.89726e-08	-0.440815	down	GIT2	3.74505e-45	-0.347041	down
	CRIP1	3.81315e-133	-2.2839	down	TMBIM4	2.09506e-56	-0.420078	down
	RPS12	1.75042e-07	0.297764	up	BLOC1S1	4.32586e-34	0.353286	up
	RPS13	4.0494e-25	0.568988	up	RPLP0	3.9639e-127	0.403767	up
	GNG2	1.59123e-22	-0.830024	down	CLEC12A	1.40483e-184	-0.868965	down
	PSMA6	0.000142966	-0.288477	down	SNRPF	1.49358e-21	-0.266047	down
	RPS14	1.18899e-18	0.497679	up	POMP	1.29465e-84	0.509873	up
	RPS18	2.03199e-19	0.655793	up	HSPH1	1.50304e-82	0.539486	up
	RPS2	4.95327e-18	0.681791	up	DNAJC3	3.63328e-51	0.416503	up
	RPS23	3.23686e-06	0.322786	up	RASA3	1.70335e-63	-0.394484	down
	RPS24	2.77046e-07	0.274507	up	FLT3	1.37175e-96	0.460551	up
	RPS27A	1.87873e-35	0.670117	up	ARGLU1	8.39801e-22	-0.267168	down
	RPS3	2.31519e-69	1.00148	up	ENSG00000273149	1.23501e-67	0.712785	up
	PLEKHO2	1.74036e-08	-0.476897	down	TPT1	3.70447e-106	-0.260899	down
	PLCB2	2.33809e-21	-0.792129	down	ALOX5AP	0	2.8602	up
	RPS4X	1.09312e-51	0.983938	up	EPSTI1	1.42697e-90	-0.591661	down
	RPS5	6.95418e-11	0.461337	up	RAB20	1.21567e-68	0.489129	up
	C15orf39	9.02393e-17	-0.669605	down	LPAR6	4.35563e-68	-0.382891	down
	RPS7	3.179e-08	0.346197	up	FRY	1.19718e-35	-0.27114	down
	RPS27L	1.88716e-12	-0.501874	down	TNFSF13B	1.55365e-28	-0.267449	down
	RPS17	1.13338e-66	-1.27739	down	KCTD12	1.34313e-29	-0.32996	down
	RPS8	4.60426e-10	0.407838	up	MYCBP2	6.90092e-52	-0.439381	down
	MAN2A2	4.30088e-06	-0.319645	down	RPL21	0	-1.28585	down
	RPS9	5.38447e-22	0.401363	up	COMMD6	2.31967e-44	-0.32577	down
	SLCO3A1	9.84608e-08	-0.46034	down	VPS36	1.58334e-30	-0.27899	down
	MORF4L1	0.000110434	-0.29591	down	POLR1D	8.3045e-33	-0.334903	down
	CHD2	0.00109155	-0.292798	down	PHF11	1.43452e-32	-0.313721	down
	RSRP1	8.64527e-07	0.396317	up	SAP18	1.25904e-27	0.263001	up
	RTN3	1.02839e-05	0.384317	up	DLEU2	6.38246e-37	0.341759	up
	RTRAF	7.55949e-06	0.420648	up	PCNX1	8.78705e-38	0.372361	up
	SAFB	0.00233217	0.309804	up	FOS	0	2.02737	up
	SQOR	1.02763e-25	-0.792167	down	JDP2	1.75505e-90	0.636122	up
	TRPM7	2.51726e-08	-0.332139	down	PSEN1	1.52447e-45	-0.305949	down
	SAP30	2.33683e-05	0.445442	up	SRSF5	2.28322e-48	-0.381783	down
	SAR1B	0.000213843	0.341196	up	MIS18BP1	2.36076e-35	-0.317097	down
	DMXL2	1.18671e-19	-0.779542	down	RBM25	1.99492e-21	-0.264344	down
	ANPEP	1.07024e-09	-0.529009	down	PTGER2	8.5852e-189	0.94731	up
	ANXA2	2.47886e-18	-0.607921	down	WARS1	9.44644e-204	-1.03075	down
	ST20-MTHFS	2.13469e-13	-0.337776	down	EVL	3.46225e-92	-0.507684	down
	SARAF	4.13261e-17	0.726467	up	DAD1	1.36055e-94	0.591189	up
	SAT1	5.05102e-40	0.986424	up	OXA1L	4.75961e-124	-0.661814	down
	SAT2	2.42964e-12	0.652855	up	PSMB5	2.79007e-26	0.293162	up
	CHSY1	2.5067e-05	-0.294444	down	C14orf119	7.7942e-25	0.279197	up
	SCAMP2	3.00648e-05	0.400804	up	SLIRP	2.41981e-35	-0.326411	down
	SCAND1	1.14154e-07	0.396718	up	TMED10	2.36054e-33	0.30691	up
	SDF2L1	5.75353e-23	1.09541	up	RPS29	0	-1.55772	down
	SEC11A	1.25611e-09	0.441545	up	HSP90AA1	6.14523e-51	0.339511	up
	SEC24D	0.000293852	0.301821	up	PLD4	3.92933e-115	-0.43374	down
	RPL4	0.00363388	-0.268135	down	APEX1	6.50801e-36	-0.336613	down
	MYO5A	2.37858e-05	-0.276055	down	PNP	9.87697e-37	0.345276	up
	SEC61B	2.31844e-24	0.817737	up	RNASE6	3.16904e-65	-0.486978	down
	TLE3	9.89861e-06	-0.436818	down	RNASE2	6.18538e-152	0.832051	up
	SNRPA1	1.4125e-05	-0.315637	down	TNFAIP2	0	-1.54993	down
	PKM	1.44922e-11	-0.397651	down	LTB4R	6.27859e-52	0.458316	up
	SECISBP2L	5.08224e-06	0.395948	up	BATF	1.98818e-39	0.32941	up
	RTF1	5.93491e-07	-0.433089	down	NIN	7.0335e-44	-0.383543	down
	GLYR1	7.5297e-05	-0.316535	down	DGLUCY	6.59719e-71	-0.432189	down
	METTL26	0.000212104	-0.337479	down	FOXN3	2.35943e-66	-0.451152	down
	TNRC6A	5.37853e-05	-0.304309	down	FAM177A1	4.88577e-27	0.285547	up
	ARL6IP1	8.9046e-10	-0.502347	down	SLC7A7	2.24814e-59	-0.400454	down
	SEL1L	0.00257202	0.313942	up	NDUFB1	3.40181e-38	-0.394562	down
	MON1B	2.2199e-05	-0.269587	down	PNN	1.79415e-26	-0.284264	down
	PIEZO1	8.23137e-13	-0.531484	down	LGALS3	8.7513e-171	-0.729395	down
	SELENOK	0.000337685	0.359307	up	NFKBIA	4.8831e-74	0.569012	up
	COTL1	8.89888e-09	-0.329208	down	DYNC1H1	8.88269e-47	-0.429466	down
	CBFA2T3	3.92826e-08	-0.405324	down	TMED8	4.83657e-55	0.388221	up
	NAA60	0.00108898	-0.289866	down	NUDT14	3.44155e-46	-0.293128	down
	SELENOT	0.00103327	0.271443	up	CHURC1	1.41041e-47	-0.3804	down
	SELL	1.84993e-09	0.681995	up	HIF1A	0	1.47622	up
	SEMA6B	5.46793e-11	0.573983	up	CRIP1	1.88578e-308	-1.64523	down
	SPN	4.37927e-23	-0.734638	down	IRF2BPL	1.706e-38	0.327388	up
	SEPHS2	4.79377e-05	0.364306	up	RTN1	7.54294e-234	-0.789011	down
	SEPTIN7	0.000608432	0.329835	up	CCDC88C	3.65991e-37	-0.315805	down
	SERP1	2.50669e-33	0.804981	up	CALM1	8.87351e-234	0.735344	up
	SERPINA1	2.02084e-08	0.364728	up	HNRNPC	5.58816e-26	-0.260447	down
	ITGAM	8.13321e-12	-0.547559	down	BAZ1A	7.37255e-28	0.298326	up
	SERPINB1	1.18043e-20	0.750754	up	ERH	4.39333e-40	0.35213	up
	DCTN5	0.00054758	-0.271873	down	THBS1	0	2.89412	up
	SF3B4	4.02814e-10	0.522742	up	FMN1	1.99251e-141	0.632525	up
	SF3B6	9.32805e-05	0.340348	up	GCHFR	4.68175e-82	0.552405	up
	ADGRG3	0.00361592	-0.262369	down	PLCB2	9.39662e-139	-0.739796	down
	TCF25	0.000806114	-0.279611	down	C15orf39	4.74478e-50	-0.407112	down
	SFPQ	4.7024e-09	0.544915	up	RPS27L	1.12213e-117	0.683519	up
	SH3BGRL	1.19563e-13	0.639929	up	RPS17	1.15873e-304	-1.2337	down
	TSR3	3.62468e-06	-0.359781	down	AQP9	3.29607e-290	1.20071	up
	SH3PXD2B	3.4736e-12	0.70876	up	SRP14	1.78937e-37	0.27126	up
	ITGAL	3.35049e-16	-0.70017	down	SLCO3A1	8.46283e-38	-0.344368	down
	ADCY7	0.000100556	-0.335807	down	RAB11A	3.9549e-35	0.336561	up
	DEF8	4.45176e-06	-0.30043	down	HDDC3	2.70294e-33	0.282811	up
	PRKCB	2.95657e-06	-0.379722	down	VPS13C	5.73346e-96	-0.604113	down
	PMM2	1.34385e-05	-0.268916	down	NOP10	6.84435e-276	0.944711	up
	DHX38	3.38139e-07	-0.382778	down	DMXL2	1.79686e-41	-0.368143	down
	SLC22A18	1.34916e-05	0.298899	up	ANPEP	6.69035e-78	-0.552577	down
	PAGR1	2.37808e-06	-0.269799	down	ANXA2	4.06431e-52	-0.273314	down
	KIAA0513	2.24191e-06	-0.380816	down	MTHFS	6.35595e-30	0.317316	up
	SLC25A1	2.00058e-05	0.35223	up	ST20	4.57971e-115	0.533827	up
	APOBR	1.60143e-05	-0.423682	down	BCL2A1	0	2.07886	up
	SNX20	0.00146462	-0.272878	down	RSL24D1	2.49373e-96	-0.565039	down
	SLC25A3	2.09596e-09	0.408818	up	SERF2	4.52081e-127	0.371045	up
	ELOB	8.18434e-07	-0.306524	down	ZNF106	4.37573e-73	-0.520473	down
	SLC25A37	4.66698e-10	0.595923	up	FURIN	1.41679e-37	0.332291	up
	FAM157C	0.000194925	-0.322238	down	PPIB	3.23109e-122	0.559818	up
	HSBP1	3.22796e-07	-0.325473	down	CIB1	9.90454e-54	0.421524	up
	ZZEF1	8.9356e-05	-0.265639	down	FAH	2.27851e-43	0.276774	up
	RAP1GAP2	2.87344e-10	-0.435797	down	HEXA	8.91136e-40	-0.333316	down
	SLC25A5	2.52143e-26	0.89473	up	CSK	3.79919e-25	-0.280686	down
	TAX1BP3	1.31264e-06	-0.263478	down	IL16	5.67238e-58	-0.435952	down
	P2RX1	4.68803e-18	-0.71269	down	RPL4	0	-1.50988	down
	SLC25A6	2.40332e-09	0.511943	up	TLE3	1.15264e-22	0.260817	up
	WSB1	1.94925e-08	-0.297981	down	PKM	7.14325e-288	0.810296	up
	SLC31A2	1.09837e-13	0.62827	up	MEF2A	2.66844e-30	-0.290609	down
	SLC46A2	0.000373117	0.378496	up	MCTP2	2.69248e-125	0.638375	up
	WIPF2	0.00134307	-0.267853	down	PDIA3	2.0912e-30	0.29228	up
	SLC66A2	0.00104532	0.273737	up	ENSG00000237550	7.66565e-170	-0.733665	down
	RPL23	7.75808e-11	-0.512543	down	CLCN7	3.45087e-38	-0.322862	down
	RARA	4.87842e-14	-0.509024	down	STUB1	8.79582e-24	0.274123	up
	LASP1	0.000988869	-0.294618	down	CPPED1	6.36464e-47	-0.393725	down
	SMARCD3	1.22004e-05	0.390315	up	RSL1D1	1.70258e-57	-0.434406	down
	LGALS9	7.05136e-17	-0.679432	down	RPS15A	0	-0.933442	down
	ENSG00000265206	0.000136781	-0.265763	down	SNX29	2.26359e-42	-0.334607	down
	SMDT1	0.000174844	0.290514	up	NTAN1	2.8487e-35	0.295329	up
	CD300E	2.2597e-17	-0.708822	down	DPEP2	4.98359e-118	-0.587771	down
	SMIM14	0.00150814	0.262085	up	MAP1LC3B	1.55089e-54	0.428086	up
	SMIM3	0.000263048	0.319781	up	RNF166	6.6171e-36	-0.350256	down
	CD68	2.30975e-05	-0.347265	down	RIPOR1	7.00601e-46	-0.342632	down
	MPDU1	2.06958e-09	-0.430606	down	CYBA	2.78009e-137	0.421676	up
	SNAP29	5.07375e-05	0.310859	up	PIEZO1	5.69943e-42	-0.360745	down
	NDUFAF8	0.000483621	-0.308782	down	COX4I1	2.12213e-70	-0.281664	down
	RAB5C	1.90167e-38	-0.961548	down	ZFHX3	8.20638e-43	-0.335858	down
	PER1	3.14557e-08	-0.472608	down	USB1	1.00058e-32	0.293903	up
	VAMP2	0.00043878	-0.282706	down	COTL1	1.01861e-241	-0.542949	down
	RPL26	1.47812e-93	-1.26002	down	CBFA2T3	1.83549e-47	-0.31964	down
	EFTUD2	3.827e-07	-0.424924	down	PSMB10	1.01066e-43	-0.382391	down
	SECTM1	9.04262e-16	-0.68451	down	MT2A	7.69187e-135	-0.429208	down
	SNORD3A	3.18404e-26	-0.703556	down	IGSF6	2.84191e-213	-0.960302	down
	RPS2P46	4.37872e-22	-0.280429	down	SPN	6.8826e-90	-0.635774	down
	NPLOC4	0.00169351	-0.28435	down	PPP4C	1.24768e-56	0.400927	up
	SNAPIN	0.000201766	0.333235	up	CORO1A	1.7196e-147	-0.488468	down
	SND1	0.000143323	0.293851	up	CES1	1.1559e-82	0.56138	up
	MNT	1.74803e-06	-0.380774	down	HCFC1R1	1.54535e-77	0.546978	up
	SRSF1	9.03297e-05	-0.269077	down	SNN	2.13946e-37	-0.304123	down
	NME2	1.93428e-61	-1.19914	down	GABARAPL2	4.28446e-34	0.327715	up
	SNHG29	1.06833e-09	0.562861	up	ITGAM	2.64504e-27	0.316824	up
	NME1	1.0058e-23	-0.505314	down	ITGAX	1.24885e-70	-0.432396	down
	SUPT6H	1.91441e-05	-0.298562	down	ATP6V0C	5.9789e-149	0.65395	up
	SNRPA	9.34037e-07	0.316072	up	SPG7	7.76085e-24	-0.271144	down
	RPL23A	2.04571e-29	-0.803199	down	MEFV	3.94458e-52	-0.359566	down
	DPH1	4.94088e-12	-0.419384	down	RPL13	0	-0.540146	down
	SNX1	7.71991e-06	0.39435	up	TCF25	5.4187e-33	-0.332568	down
	PECAM1	5.89332e-16	-0.584988	down	TPPP3	4.86236e-58	-0.343656	down
	SNX10	1.97677e-08	0.455794	up	ZDHHC1	7.0634e-89	-0.455978	down
	HGS	8.00562e-07	-0.344766	down	SEPHS2	2.92892e-25	0.273646	up
	GGA3	2.68653e-05	-0.280699	down	ITGAL	7.18697e-85	-0.569335	down
	SLC25A19	0.000243831	-0.260913	down	ADCY7	4.98015e-55	-0.412648	down
	SNX2	0.000104546	0.323771	up	CMTM3	2.2014e-22	-0.260578	down
	POLR2A	8.54877e-06	-0.416086	down	TK2	7.36967e-55	-0.406164	down
	SNX3	9.63814e-18	0.523085	up	SRRM2	2.8792e-65	-0.400283	down
	RETREG3	4.66712e-07	-0.404147	down	CIITA	3.26937e-240	-0.867526	down
	TMC6	2.15493e-08	-0.438594	down	LITAF	2.98914e-163	0.868393	up
	ZNF207	6.30689e-05	-0.36681	down	NME4	5.02502e-81	0.444574	up
	SOD2	0.00805252	0.347414	up	CIAO2B	1.51536e-35	0.320186	up
	SORL1	0.000897341	0.275627	up	ZDHHC7	8.1168e-62	-0.478918	down
	LSM12	8.63899e-21	-0.58299	down	APOBR	5.81299e-42	-0.352407	down
	SORT1	4.00205e-06	0.385169	up	ATP6V0D1	3.42087e-40	0.320707	up
	MCRIP1	2.50022e-05	-0.316003	down	PLCG2	6.65231e-36	-0.277814	down
	SPCS1	1.28537e-06	0.411623	up	SMG1	2.24084e-28	-0.300504	down
	SPCS3	2.82486e-10	0.571027	up	HP	1.08998e-210	1.08968	up
	KDM6B	0.000252433	-0.270594	down	MSRB1	2.10766e-31	0.335524	up
	SEPTIN9	8.90389e-06	-0.381775	down	NDUFB10	1.34634e-33	0.312782	up
	ABR	0.000235297	-0.320744	down	RPS2	5.34781e-308	-0.721517	down
	PPP1R9B	0.000974387	-0.311216	down	ARHGAP17	2.58355e-33	-0.309652	down
	FLOT2	0.000249987	-0.306259	down	SULT1A1	1.23538e-34	-0.319612	down
	RNASEK	3.57466e-91	-1.55978	down	ENSG00000260078	5.5254e-49	-0.355408	down
	SPSB3	3.36098e-05	0.343157	up	SPAG7	6.88114e-29	-0.275025	down
	SPTLC2	0.000209095	0.381555	up	SCIMP	3.49203e-30	-0.32376	down
	SQSTM1	5.04362e-06	0.360102	up	EMC6	4.90039e-30	0.315538	up
	CD300LB	1.71338e-06	-0.351209	down	NLRP1	1.3856e-151	-0.744793	down
	SRGN	5.08963e-41	0.705626	up	PFN1	1.0748e-127	0.335784	up
	SRI	0.00642186	0.287915	up	TXNDC17	5.59771e-41	0.389436	up
	SRPRA	1.06983e-05	0.302104	up	CPD	1.35966e-224	1.09976	up
	RPL38	1.8073e-20	-0.748823	down	RPL23	0	-1.18116	down
	CANT1	3.85232e-05	-0.271677	down	MIEN1	6.25007e-31	0.292527	up
	PLEKHM1	0.00380421	-0.276805	down	RARA-AS1	1.45729e-32	0.310702	up
	UBB	1.50599e-13	-0.672698	down	VAT1	9.84748e-195	0.900629	up
	TRPV2	1.81019e-07	-0.315069	down	RFLNB	4.19973e-34	0.282971	up
	PRKAR1A	1.36293e-32	-0.92436	down	JUP	4.55075e-106	-0.356512	down
	FMNL1	2.39937e-05	-0.332702	down	LGALS9	1.97671e-135	-0.704439	down
	RNF213	5.61796e-06	-0.3956	down	LUC7L3	1.39754e-30	-0.282271	down
	TAF15	5.59022e-07	-0.419727	down	XAF1	2.58496e-110	-0.697306	down
	SRSF9	2.77101e-12	0.494041	up	CDK5RAP3	1.9758e-66	-0.423116	down
	MYO15B	0.00131345	-0.300861	down	ABI3	5.67064e-103	-0.604533	down
	KSR1	0.000350772	-0.303578	down	CD300LF	6.43698e-82	-0.50224	down
	LINC00482	1.85734e-09	-0.369699	down	ENSG00000265206	1.70338e-43	-0.345684	down
	PLEKHM1P1	2.68359e-08	-0.417993	down	PGS1	2.31864e-39	0.370587	up
	SS18L2	5.71154e-05	0.36004	up	SSH2	1.22554e-76	0.509513	up
	SSR2	2.89407e-22	0.777463	up	WIPI1	9.01699e-31	0.266567	up
	SSR3	1.66951e-07	0.436576	up	ULK2	9.93853e-42	-0.278599	down
	SSR4	9.92942e-08	0.441942	up	TNFSF12	2.60452e-68	-0.428515	down
	NDUFV2	3.25952e-18	-0.545794	down	CD68	6.59495e-160	-0.833019	down
	RALBP1	0.000141679	-0.303477	down	RPL27	7.40721e-127	-0.49148	down
	ACAA2	1.73916e-11	-0.448152	down	IFI35	2.34323e-32	-0.330953	down
	ST20	8.074e-05	0.310457	up	RAB5C	1.25992e-58	-0.471009	down
	STRAP	2.99112e-05	0.315459	up	EIF4A1	2.98462e-32	-0.293802	down
	CNDP2	5.29331e-06	-0.388062	down	TRAPPC1	1.78786e-146	0.653579	up
	STX10	3.92164e-05	0.344186	up	PER1	4.32613e-76	0.474497	up
	SUCLG1	2.45214e-05	0.353739	up	RPL26	0	-2.54348	down
	CXXC1	2.19012e-06	-0.269013	down	SPHK1	4.02533e-34	0.293888	up
	SUDS3	0.000227501	0.2673	up	SECTM1	1.02834e-82	-0.535687	down
	DSC2	0.000420274	-0.351644	down	EIF5A	3.94543e-35	0.327012	up
	RPL17	1.10019e-80	-1.34754	down	ACAP1	1.00756e-70	0.517461	up
	SMCHD1	1.15467e-06	-0.28815	down	SNORD3A	4.57356e-82	-0.448094	down
	SYNGR1	6.47139e-05	0.291866	up	H3-3B	3.4974e-230	0.650344	up
	MBD2	3.80047e-07	-0.437948	down	SRSF1	2.12904e-47	-0.321051	down
	TGM2	2.48805e-05	-0.276532	down	NME2	8.13133e-320	-1.18223	down
	SYNGR2	0.000208052	0.275648	up	UNC119	4.77704e-35	-0.306515	down
	IDH3B	2.75284e-07	-0.324942	down	RAB34	3.21062e-46	0.372583	up
	EIF2S2	1.31242e-07	-0.401439	down	RPL23A	0	-1.40628	down
	RPS21	1.39517e-22	-0.655887	down	MAP3K3	3.63905e-51	-0.418335	down
	DNAJC5	0.000696642	-0.278327	down	LIMD2	1.11448e-307	-1.04007	down
	SYS1	1.2562e-06	-0.305261	down	PECAM1	1.4404e-39	-0.462416	down
	ATP5F1E	4.74396e-67	-1.00753	down	DDX5	4.74311e-50	-0.268227	down
	SRSF6	3.00813e-09	-0.409808	down	JPT1	4.3637e-68	0.476567	up
	MKKS	2.09789e-14	-0.548138	down	RPL19	6.46907e-231	-0.305776	down
	SYPL1	0.000697891	0.302366	up	CXCL16	1.75897e-71	0.547769	up
	PLAGL2	1.23694e-06	-0.418191	down	PSMB6	9.60763e-80	0.494789	up
	SIRPA	2.59266e-07	-0.430343	down	STAT3	1.15326e-46	0.367234	up
	SLC9A8	5.95209e-06	-0.355254	down	ZNF207	3.0177e-46	-0.398808	down
	TAF10	2.88937e-07	0.384757	up	SOCS3	0	1.25699	up
	DYNLRB1	1.49377e-24	-0.707956	down	SYNGR2	3.21485e-30	0.326384	up
	ROMO1	9.65199e-26	-0.787242	down	MAP3K14	9.55351e-41	-0.267559	down
	CPNE1	1.77164e-07	-0.360305	down	ICAM2	1.74516e-35	-0.367881	down
	TAF12	0.000756088	0.271453	up	ANAPC11	1.23904e-41	0.3206	up
	NTSR1	5.65604e-21	-0.456637	down	MAFG	2.94926e-77	0.472967	up
	CENPB	9.35817e-11	-0.481083	down	P4HB	4.94785e-91	0.553076	up
	TAF7	1.77432e-05	0.274304	up	SLFN5	9.17383e-38	-0.307797	down
	ZNFX1	0.0001361	-0.333621	down	UBALD2	1.51817e-42	0.396891	up
	TALDO1	1.57018e-34	0.827215	up	FAM20A	1.32299e-145	0.526652	up
	TAX1BP1	0.00141086	0.289068	up	SEPTIN9	3.58095e-307	-1.10817	down
	HCK	6.8316e-08	-0.363162	down	METRNL	5.94765e-24	0.266844	up
	DDX27	2.01845e-06	-0.367042	down	PPP1R9B	9.119e-61	-0.44441	down
	SAMHD1	1.24174e-12	-0.376865	down	GRN	5.79273e-102	-0.479139	down
	SULF2	1.1495e-14	-0.540803	down	ATP5PD	5.11858e-24	0.260065	up
	PEDS1	1.59516e-09	-0.418881	down	RNASEK	4.39477e-274	-1.21273	down
	TBC1D2	0.00139655	0.305743	up	ACADVL	7.79195e-110	0.642692	up
	TCN2	5.6656e-10	0.576928	up	EIF1	8.1635e-164	-0.409081	down
	UBE2V1	1.31127e-11	-0.403309	down	RPL38	0	-1.23882	down
	SNRPB	4.64393e-09	-0.432789	down	EVI2B	2.24297e-160	-0.842598	down
	TGFB1	1.78756e-05	0.368383	up	EVI2A	5.64442e-85	-0.557821	down
	THBS1	1.51802e-58	3.62061	up	ARHGAP27	4.3294e-44	-0.361893	down
	TIMM17B	1.07341e-05	0.372188	up	BPTF	1.00094e-33	-0.333359	down
	NCLN	0.000849242	-0.273203	down	UBB	2.66728e-158	-0.549576	down
	MOB3A	5.36051e-18	-0.692416	down	PRKAR1A	3.09553e-25	-0.286711	down
	TIMP1	3.48346e-22	1.25795	up	FMNL1	1.29108e-63	-0.422084	down
	TINF2	0.00147749	0.273578	up	RNF213	1.38458e-288	-1.09709	down
	VAV1	5.56601e-09	-0.463849	down	TAF15	6.4965e-79	-0.535421	down
	UQCR11	1.63965e-34	-0.806984	down	PSMB3	4.84379e-146	0.658877	up
	MYO1F	6.28806e-06	-0.35199	down	CYTH1	1.11651e-32	-0.297219	down
	MRPL54	7.81092e-05	-0.318036	down	ENSG00000288943	6.76661e-57	-0.379712	down
	TKT	1.91977e-20	0.685096	up	IMPA2	2.96698e-73	0.538957	up
	DDX39A	9.74499e-06	-0.297682	down	RAB31	0	1.07457	up
	ADGRE5	5.96004e-15	-0.63462	down	NDUFV2	6.6559e-56	-0.296681	down
	ADGRE2	5.47111e-07	-0.454176	down	ANKRD12	1.07164e-26	-0.273489	down
	TPM4	7.64378e-08	-0.351171	down	ATP5F1A	6.66915e-114	-0.632473	down
	NDUFA13	1.11842e-38	-0.973901	down	PSTPIP2	2.02081e-41	-0.339345	down
	RASAL3	7.58022e-07	-0.372868	down	MBP	2.43693e-29	-0.300602	down
	ATP13A1	4.57275e-05	-0.283677	down	NARS1	1.36915e-27	-0.301428	down
	GMIP	6.63842e-06	-0.395274	down	MYL12A	6.43646e-150	0.591965	up
	EGLN2	1.84948e-08	-0.277421	down	MYL12B	9.18124e-168	0.655127	up
	TLR1	0.000576374	0.330193	up	RPL17	0	-2.20711	down
	ECH1	9.16187e-10	-0.478664	down	TXNL4A	1.1718e-36	0.332342	up
	TM9SF2	6.97991e-05	0.380212	up	SMCHD1	3.67134e-22	-0.271306	down
	COX6B1	4.06299e-05	-0.27129	down	VAPA	1.07832e-65	0.473785	up
	C5AR2	1.49607e-05	-0.285957	down	TMX4	1.0617e-42	0.413947	up
	GPI	7.04709e-09	-0.50309	down	FAM110A	9.43372e-54	-0.391047	down
	TMBIM6	9.37877e-06	0.35899	up	TRMT6	1.84186e-38	0.287137	up
	USF2	3.24109e-06	-0.413609	down	CST7	4.03632e-238	1.27556	up
	ZC3H4	0.000116778	-0.26366	down	APMAP	2.05501e-57	0.430065	up
	STRN4	9.39712e-05	-0.30423	down	THBD	3.5184e-102	0.540712	up
	TMED10	4.18599e-19	0.802587	up	PSMA7	2.19504e-75	0.397928	up
	VASP	5.57256e-08	-0.405606	down	CST3	0	-0.91458	down
	RASGRP4	2.57884e-05	-0.331554	down	B4GALT5	8.08412e-140	0.808087	up
	TMED2	0.00090542	0.312448	up	RPS21	0	-1.17235	down
	EMP3	3.81735e-08	-0.361194	down	PHF20	2.25522e-27	-0.275868	down
	LILRA1	1.26352e-13	-0.565142	down	ATP5F1E	8.69747e-264	-0.537222	down
	TMED4	0.000476349	0.303036	up	SRSF6	3.00701e-36	-0.32943	down
	TMED5	5.25938e-05	0.366236	up	SMIM26	4.5698e-27	-0.30779	down
	CARD8	0.000231934	-0.317127	down	PPDPF	5.91448e-27	-0.325642	down
	PDCD5	0.00038383	-0.292792	down	MMP9	5.46324e-165	0.873155	up
	TMED9	8.70785e-07	0.435952	up	EIF6	4.3053e-27	0.287559	up
	TMEM123	3.41461e-05	0.289946	up	MAFB	0	1.59355	up
	SUPT5H	5.70322e-05	-0.347947	down	NORAD	1.37732e-28	-0.336534	down
	PKN1	1.05792e-21	-0.711774	down	ZFAS1	6.6265e-153	-0.74284	down
	ARHGEF1	6.17734e-05	-0.277739	down	RNF24	3.36062e-53	0.455954	up
	FTL	1.15512e-16	-0.357452	down	SCAND1	2.0362e-74	0.490213	up
	TMEM14C	2.32907e-06	0.393775	up	CTSA	2.27277e-26	0.29921	up
	TMEM150B	0.000910106	0.299814	up	SAMHD1	1.4447e-77	-0.400346	down
	TMEM165	1.47529e-09	0.564524	up	SULF2	8.10855e-194	-0.845318	down
	TMEM167A	1.04324e-08	0.533972	up	CEBPB	0	1.16222	up
	TMEM170B	0.00258747	0.32157	up	PTPN1	2.09957e-29	0.312199	up
	EPN1	0.000271352	-0.273464	down	RALGAPA2	2.98482e-28	0.281562	up
	U2AF2	6.87491e-06	-0.287691	down	RAB5IF	5.38685e-212	0.848368	up
	MBD3	2.93212e-06	-0.303413	down	UBE2V1	2.45988e-68	-0.375173	down
	TMEM176A	2.15291e-08	0.445335	up	RRBP1	1.36794e-26	0.308951	up
	TMEM205	3.73471e-14	0.677086	up	PELATON	2.84638e-46	0.494229	up
	TMEM243	0.00117764	0.26346	up	WASH5P	1.68351e-26	0.303104	up
	SIGLEC12	6.68742e-50	-1.04603	down	CFD	9.69181e-50	-0.437001	down
	TMEM50A	1.6998e-09	0.467953	up	SBNO2	1.53212e-29	0.276246	up
	TMEM59	5.84258e-15	0.591596	up	OAZ1	2.55366e-205	0.431417	up
	UBL5	6.16847e-14	-0.478761	down	PLIN3	5.53462e-88	0.580047	up
	JAK3	2.57304e-09	-0.552523	down	MYO1F	3.85828e-47	-0.33117	down
	RPS28	3.13478e-33	-0.696607	down	MRPL54	3.05405e-26	-0.286792	down
	PRAM1	3.27586e-11	-0.40646	down	MYDGF	2.17814e-54	0.422196	up
	TMEM70	0.003273	0.289103	up	RAB8A	3.9622e-40	-0.358438	down
	TMEM91	3.26923e-06	0.284294	up	TPM4	3.48288e-87	0.583735	up
	TMUB2	0.000264947	0.302814	up	NDUFA13	4.06363e-46	-0.392774	down
	ACP5	1.68176e-05	-0.289453	down	GMIP	2.03642e-26	-0.271084	down
	TNFAIP6	0.00302736	0.343408	up	PLAUR	9.80467e-53	0.453463	up
	RCN3	1.36769e-09	-0.379839	down	BCL3	2.343e-95	0.673426	up
	SCAF1	0.00176958	-0.289201	down	RPS5	4.50039e-99	-0.360795	down
	UBXN6	1.0488e-08	-0.44593	down	ELANE	1.55157e-96	0.415182	up
	TNFRSF1A	2.97505e-07	0.36816	up	BLVRB	4.4343e-187	0.732805	up
	LSM7	0.00038626	-0.276396	down	RABAC1	4.34103e-47	0.382958	up
	TNFSF13	1.04855e-16	0.717102	up	C5AR1	7.87708e-231	1.05056	up
	NDUFB7	3.61622e-10	-0.481748	down	SLC1A5	2.01972e-35	-0.279323	down
	TPST1	0.000934847	0.272949	up	VASP	9.04404e-31	-0.286717	down
	PET100	2.21998e-21	-0.711187	down	RASGRP4	1.02306e-39	-0.333142	down
	TPT1	4.54929e-46	0.603783	up	CD37	4.0982e-281	-0.840611	down
	TRAPPC5	8.47922e-104	-1.60366	down	EMP3	2.6967e-52	0.348969	up
	PNPLA6	1.93413e-17	-0.707531	down	RPL18A	0	-0.705087	down
	ENSG00000285589	4.51433e-86	-1.26629	down	PLD3	1.36998e-31	-0.356385	down
	TRAM1	1.24723e-05	0.421291	up	GMFG	3.78737e-93	0.463424	up
	HOOK2	3.60017e-08	-0.432983	down	ZFP36	1.26733e-148	0.709934	up
	TRAPPC4	0.000405734	0.288583	up	RPS16	2.01903e-251	-0.680208	down
	TRIB1	0.00984719	0.276926	up	CALM3	1.41933e-58	0.401455	up
	MIR23AHG	9.15932e-09	-0.571875	down	PGLYRP1	3.64221e-125	0.690025	up
	IL27RA	8.61034e-15	-0.596243	down	NOP53	6.62073e-162	-0.766401	down
	COPE	4.90039e-08	-0.401655	down	JOSD2	2.47443e-29	0.32511	up
	TSEN34	8.19763e-11	0.637335	up	PKN1	1.17684e-33	-0.324484	down
	TTC39C	6.48771e-06	0.294061	up	AP2S1	2.12862e-51	0.322453	up
	KRI1	8.00346e-07	-0.354527	down	ARHGEF1	5.00631e-52	-0.429689	down
	TUBA4A	4.74315e-05	0.391764	up	KLF2	1.23713e-18	0.272705	up
	FFAR2	0.0028147	-0.272299	down	NUCB1	9.76361e-62	0.411756	up
	TUFM	7.87774e-05	0.326193	up	FTL	8.34928e-200	0.465843	up
	PAFAH1B3	5.5256e-05	-0.321376	down	FXYD5	6.10231e-68	-0.359518	down
	TWF2	0.00154947	0.302071	up	GADD45GIP1	2.53523e-45	0.400145	up
	ACTN4	0.00211837	-0.30012	down	RPL28	8.58479e-216	-0.288723	down
	TXN	2.24296e-22	0.787666	up	UBE2S	1.08096e-48	0.408262	up
	TXNDC12	0.000261961	0.304895	up	ZNF580	2.95272e-31	0.296735	up
	TXNIP	2.06544e-11	0.517517	up	EIF3G	4.74958e-82	-0.496704	down
	PIP5K1C	6.81516e-11	-0.469736	down	ICAM3	1.76446e-69	-0.426893	down
	TYROBP	5.47733e-60	0.359531	up	FPR2	2.68134e-191	0.927372	up
	UBA3	0.000400871	0.312313	up	SSBP4	1.41378e-32	-0.298798	down
	TRMT1	0.000297647	-0.355566	down	RPS15	3.11258e-275	-0.448931	down
	POLR2I	1.80203e-05	-0.396722	down	JAK3	2.45697e-41	0.398471	up
	NDUFA3	2.69242e-09	-0.492088	down	FPR1	0	1.40763	up
	UBE2A	8.71989e-05	0.356997	up	RPS28	0	-1.29511	down
	UBE2B	1.64602e-05	0.350104	up	KDELR1	3.37098e-43	0.380707	up
	UBE2D1	4.15667e-17	0.711503	up	RPL18	1.01726e-243	-0.43466	down
	UBE2D2	0.000485489	0.324143	up	TMEM205	1.05891e-20	0.269966	up
	UBE2D3	2.99548e-06	0.38147	up	ACP5	5.13669e-69	-0.372473	down
	UBE2I	8.50524e-06	0.330854	up	RPS11	0	-0.934244	down
	DNM2	0.000377279	-0.298885	down	LRG1	2.19056e-230	1.03804	up
	CIC	1.54743e-05	-0.334987	down	GADD45B	3.4217e-96	0.630899	up
	MYO9B	4.64736e-05	-0.290722	down	DNAJB1	9.82994e-162	0.988638	up
	LILRB1	4.72545e-88	-1.43006	down	RETN	0	2.02555	up
	UBE2L6	0.000204719	0.287492	up	TRAPPC5	1.72218e-152	-0.831315	down
	ETFB	1.0906e-05	-0.403924	down	RPL13A	1.47799e-316	-0.79671	down
	SIGLEC10	1.05082e-10	-0.581709	down	MAN2B1	5.77837e-151	-0.746977	down
	LILRB3	2.34113e-07	-0.423681	down	ENSG00000285589	3.64704e-237	-0.880362	down
	LENG8	0.000231303	-0.344324	down	SHKBP1	7.34786e-46	0.382171	up
	RPL36	4.38755e-13	-0.45256	down	CDC34	1.76688e-32	0.286046	up
	MICOS13	5.85138e-06	-0.347061	down	CDKN2D	1.21955e-67	0.494689	up
	UBE2S	0.000589492	0.310579	up	SEMA6B	7.40619e-117	0.513477	up
	ZBTB7A	0.000592309	-0.290949	down	HSH2D	8.64565e-48	-0.340177	down
	FAM174C	0.00130013	-0.29121	down	MRPL34	2.43298e-21	0.260571	up
	DHPS	9.42678e-08	-0.305041	down	EIF3K	1.16472e-41	-0.270169	down
	STXBP2	9.88799e-65	-1.24024	down	CALR	1.00361e-156	0.753845	up
	TNNT1	5.56508e-30	-0.78878	down	MVB12A	1.38505e-33	0.305123	up
	UBXN1	3.18313e-05	0.336865	up	CLPP	2.94378e-29	0.287993	up
	MAST3	0.000333078	-0.277763	down	TRMT1	4.718e-32	-0.318621	down
	UBXN2B	0.00763711	0.274316	up	NDUFA3	6.68726e-47	-0.411887	down
	SMIM7	2.57542e-13	-0.482156	down	MBOAT7	4.61541e-104	0.669791	up
	UBXN4	2.48648e-06	0.370988	up	TSEN34	9.42506e-59	0.474227	up
	COLGALT1	1.00658e-11	-0.571301	down	ARHGEF18	7.62226e-65	-0.460256	down
	TRIM28	1.51634e-05	-0.330342	down	MARCHF2	4.64165e-101	0.618858	up
	POU2F2	5.48946e-10	-0.612334	down	ARHGAP45	2.41131e-39	-0.365144	down
	UCP2	9.58517e-07	0.39947	up	NECTIN2	8.9438e-163	0.744122	up
	UQCRC1	0.000706848	0.291385	up	VSTM1	6.36113e-83	-0.478323	down
	USP22	0.00848499	0.268291	up	UBA52	4.2963e-93	-0.298031	down
	VAMP5	1.17449e-09	0.532868	up	MYO9B	7.63128e-30	-0.285767	down
	CYTH4	1.05478e-12	-0.565674	down	NKG7	0	1.97225	up
	TBC1D22A	5.62989e-05	-0.278794	down	LILRB3	7.56233e-63	-0.427036	down
	VAPA	1.12114e-06	0.420496	up	LILRA5	0	1.2317	up
	VASH1	3.99635e-07	0.333253	up	LAIR1	6.56289e-104	0.665578	up
	FAM118A	0.000403228	-0.265437	down	RPL36	0	-0.870154	down
	VAT1	0.000235834	0.363884	up	EEF2	0	-1.20336	down
	PARVG	2.18868e-05	-0.320397	down	CIRBP	9.2235e-42	-0.332805	down
	GGA1	3.49607e-05	-0.314718	down	ATF5	2.04081e-33	-0.321044	down
	EP300	2.7651e-06	-0.380268	down	FBL	1.45607e-38	-0.347638	down
	SNRPD3	2.0837e-34	-0.80418	down	SELENOW	3.42367e-56	0.453036	up
	VCAN	0.000134654	0.267019	up	CLEC11A	4.45934e-30	0.262968	up
	NFAM1	1.5744e-06	-0.274242	down	LILRA2	4.41049e-57	-0.365555	down
	APOBEC3C	2.04689e-08	-0.324883	down	GPX4	2.5535e-44	0.322524	up
	RPS19BP1	0.000108791	-0.342097	down	BAX	1.32151e-123	0.62468	up
	VMP1	0.000403859	0.273831	up	CEACAM4	7.36532e-143	0.770778	up
	VNN2	2.58196e-05	0.424541	up	KCNK6	4.53741e-43	-0.32008	down
	TRABD	8.4328e-07	-0.276102	down	CHMP2A	8.77099e-48	0.412537	up
	NAGA	7.84245e-06	-0.260132	down	POU2F2	1.78224e-250	-1.01107	down
	VPS28	0.000331015	0.313063	up	EXOSC5	3.35234e-32	-0.269445	down
	KIAA0930	2.44178e-08	-0.44996	down	MCEMP1	0	2.02135	up
	VPS29	5.8655e-09	0.519805	up	ETHE1	5.84869e-33	0.34388	up
	VSIG4	5.31407e-10	0.721961	up	PSMD8	3.17853e-38	0.326993	up
	EWSR1	8.44571e-06	-0.380556	down	NAPSB	7.39819e-57	-0.432832	down
	TBC1D10A	9.16138e-05	-0.284783	down	RPS4Y1	6.82607e-79	-0.526626	down
	WASF2	0.000313632	0.284051	up	ADA2	0	-1.53692	down
	MIF	3.18585e-58	-1.11269	down	NCF4	1.97216e-99	0.602516	up
	PLXNB2	3.89136e-20	-0.744271	down	LIMK2	8.97042e-53	0.409158	up
	WASH5P	6.71868e-13	0.621565	up	CYTH4	3.07271e-39	-0.308675	down
	BCR	8.61694e-05	-0.296418	down	LGALS2	0	-2.5659	down
	WBP2	3.05233e-05	0.355422	up	RPL3	4.45991e-292	-0.817058	down
	WIPI1	0.00600189	0.26491	up	PIM3	6.43603e-98	0.631413	up
	DDT	6.14796e-34	-0.759334	down	DENND6B	1.05166e-49	-0.337097	down
	PPM1F	1.70706e-25	-0.80588	down	LGALS1	5.19927e-254	0.764162	up
	ODF3B	1.01088e-13	-0.607089	down	TSPO	5.31456e-173	0.498138	up
	MYH9	2.48915e-20	-0.68105	down	MFNG	3.82708e-29	-0.283694	down
	ATF4	2.0154e-05	-0.302778	down	SNRPD3	8.14068e-111	-0.543912	down
	CSF2RB	3.33615e-05	-0.268623	down	CHCHD10	1.57821e-53	-0.436169	down
	MRTFA	0.000194188	-0.285663	down	APOBEC3A	8.36933e-20	-0.282452	down
	ST13	6.54183e-05	-0.306588	down	BID	1.62329e-23	-0.297241	down
	XBP1	2.52484e-08	0.471698	up	NAGA	4.24234e-36	-0.336312	down
	YBX3	2.92586e-13	0.612815	up	HMOX1	4.24958e-217	1.20207	up
	YPEL3	6.85269e-17	0.702363	up	POLR2F	1.21945e-29	0.310799	up
	SUN2	0.000417974	-0.299682	down	SDF2L1	6.26428e-141	0.840157	up
	MRPS6	2.99943e-61	-1.37976	down	EWSR1	3.1049e-35	-0.309431	down
	YPEL5	0.00453162	0.264398	up	SF3A1	6.08794e-50	-0.365111	down
	SLC5A3	2.00629e-10	-0.546258	down	TCN2	1.21604e-109	0.617467	up
	ENSG00000281383	2.05227e-26	-0.456554	down	PLXNB2	2.32787e-83	-0.573931	down
	SON	4.19423e-09	-0.444488	down	SLC25A1	5.71411e-23	0.261958	up
	SAMSN1	2.91861e-05	-0.384498	down	EIF3L	3.13269e-263	-1.01893	down
	ZFP36	6.10155e-06	0.323414	up	APOL3	1.14644e-62	-0.414229	down
	DYRK1A	0.00035235	-0.265151	down	H1-0	6.27373e-65	0.660021	up
	U2AF1	4.30557e-22	-0.457744	down	PPM1F	2.95261e-38	-0.341468	down
	NDUFV3	3.02219e-08	-0.438423	down	ODF3B	1.51044e-106	-0.657026	down
	ZNF524	0.000447224	0.337629	up	MYH9	8.28978e-28	-0.277541	down
	ZNF706	0.000413286	0.304419	up	APOL6	4.99445e-59	-0.458066	down
	ZNF746	0.000653802	0.262225	up	ATF4	4.98731e-32	-0.291414	down
	IL10RB	1.43439e-06	-0.347269	down	ST13	4.48587e-58	-0.431189	down
	TIAM1	5.26747e-08	-0.34868	down	XBP1	9.03889e-57	0.452534	up
	MT-RNR1	1.54159e-77	-1.49361	down	DDX17	1.31863e-50	-0.386983	down
	MT-RNR2	3.25069e-24	-0.831537	down	EIF3D	1.95614e-71	-0.494879	down
	MT-ND1	2.13536e-68	-1.23047	down	ETS2	1.31143e-160	0.845371	up
	MT-ND2	2.34792e-38	-1.0367	down	SON	9.77924e-63	-0.432803	down
	MT-CO1	6.23581e-16	-0.558825	down	CBR1	1.09322e-40	-0.296861	down
	MT-CO2	2.9205e-09	-0.359564	down	RUNX1	2.10259e-111	0.703666	up
	MT-ATP8	9.35646e-22	-0.841931	down	SAMSN1	4.95988e-63	0.44977	up
	MT-ATP6	6.44166e-32	-0.797101	down	AATBC	7.12872e-78	-0.353814	down
	MT-CO3	5.89093e-25	-0.685533	down	AGPAT3	3.92723e-47	-0.36011	down
	MT-ND3	3.54604e-96	-1.7708	down	IFNGR2	1.83026e-49	0.380781	up
	MT-ND4L	1.09765e-07	-0.406017	down	HMGN1	3.28503e-83	0.598902	up
	MT-ND4	1.53923e-34	-0.783395	down	PFKL	1.08538e-30	-0.331518	down
	MT-ND5	4.20116e-15	-0.623668	down	MX1	1.48305e-91	-0.827523	down
	MT-ND6	0.000290852	-0.322242	down	ATP5PF	3.9126e-60	0.432846	up
	MT-CYB	8.74131e-13	-0.499877	down	OLIG1	2.05751e-91	-0.415233	down
					TIAM1	7.6263e-146	-0.618328	down
					MT-RNR1	0	-1.86479	down
					MT-RNR2	0	-1.38729	down
					MT-ND1	1.13707e-250	-0.624	down
					MT-ND2	6.05757e-98	-0.423206	down
					MT-CO1	2.95379e-290	-0.637756	down
					MT-ATP8	8.23854e-54	-0.451135	down
					MT-CO3	3.61148e-276	-0.678366	down
					MT-ND3	0	-1.21894	down
