# Supplementary material for: Specific immune landscape of heatstroke distinguished from sepsis and aseptic inflammation
Source: Int J Med Sci. 2025 Feb 26;22(6):1450–64. doi: 10.7150/ijms.108212 (PMC11898847; doi:10.7150/ijms.108212)
Supplement: Supplementary file 1 — Supplementary materials and datasets. [file ijmsv22p1450s1.zip › dataset2-T cells.xlsx]

## Sheet: DEGs
	DEGs in CD4+ Tm cells, Tregs and CTL
	CD4+ Tm cells												Tregs												CTL
	HS group vs. Ctrl group				HS group vs. CPB group				HS group vs. Spesis group				HS group vs. Ctrl group				HS group vs. CPB group				HS group vs. Spesis group				HS group vs. Ctrl group				HS group vs. CPB group				HS group vs. Spesis group
	Genename	p value	average log2FC	significance	Genename	p value	average log2FC	significance	Genename	p value	average log2FC	significance	Genename	p value	average log2FC	significance	Genename	p value	average log2FC	significance	Genename	p value	average log2FC	significance	Genename	p value	average log2FC	significance	Genename	p value	average log2FC	significance	Genename	p value	average log2FC	significance
	FBXO44	5.95612e-19	0.272152	up	TNFRSF4	1.86544e-09	0.261706	up	FBXO44	1.37656e-07	0.265198	up	CLSTN1	0.00793345	-0.298659	down	LZIC	0.00766126	0.471249	up	TNFRSF4	0.000599403	-0.685482	down	PARK7	1.87882e-09	0.317837	up	MTATP6P1	0.000256928	-0.298218	down	MTATP6P1	0.00903121	-0.27096	down
	RPL22	1.17034e-213	-2.03907	down	UQCRH	1.49724e-13	0.346887	up	LAPTM5	4.31128e-08	-0.311736	down	VPS13D	0.00394763	0.2672	up	CLSTN1	0.000187555	-0.52525	down	LAPTM5	0.0038726	-0.290926	down	SYTL1	1.54596e-06	-0.277271	down	SPEN	2.83539e-06	0.345555	up	CLSTN1	0.000716008	-0.268424	down
	UQCRH	1.5066e-12	0.31604	up	THRAP3	3.20186e-14	0.334755	up	TNFRSF1B	0.00235321	-0.276466	down	RPL22	9.55294e-27	-1.62076	down	RPS6KA1	0.00322762	0.46658	up	RPL22	5.84678e-05	-0.433075	down	RPL22	2.02842e-101	-1.66203	down	LAPTM5	3.71136e-09	-0.319753	down	LAPTM5	8.14793e-15	-0.481393	down
	C1orf122	2.98078e-18	0.357025	up	C1orf122	3.18528e-09	0.278228	up	RPL22	3.87886e-63	-1.11678	down	THRAP3	0.00119562	-0.301035	down	JAK1	0.00815977	0.33277	up	TMEM35B	0.0036658	-0.42783	down	UQCRH	3.19483e-10	0.367659	up	SYTL1	1.05372e-07	-0.399391	down	LDLRAP1	0.0010973	0.301881	up
	TMEM35B	8.56337e-18	-0.385629	down	USP48	6.55701e-14	0.34479	up	MICOS10	5.62732e-08	-0.401569	down	TMEM35B	0.000182805	-0.478064	down	MAD2L2	0.00139333	0.48375	up	MICOS10	0.000447709	-0.627588	down	C1orf122	1.46218e-06	0.311686	up	UQCRH	6.72777e-06	0.278741	up	C1orf122	0.00405361	0.28389	up
	MICOS10	1.45922e-29	-0.638754	down	JAK1	8.41194e-13	0.328271	up	GADD45A	4.45051e-07	0.318691	up	MICOS10	3.20048e-09	-0.909544	down	POGZ	0.00099941	0.642465	up	PKN2	0.00809585	0.343706	up	TMEM35B	1.02405e-12	-0.454331	down	JAK1	3.42409e-18	0.448979	up	CAPZB	2.35074e-07	-0.363621	down
	JAK1	5.71686e-16	0.343995	up	GADD45A	1.38133e-15	0.342956	up	DPYD	5.23722e-07	-0.354543	down	JAK1	6.35874e-06	0.519797	up	S100A8	1.01602e-21	2.70634	up	S100A8	6.5492e-07	-0.726165	down	MICOS10	1.96441e-16	-0.633838	down	GADD45A	2.80244e-06	0.340269	up	JAK1	7.61721e-07	0.324895	up
	GADD45A	7.91984e-20	0.378875	up	S1PR1	2.75099e-23	-0.525349	down	S1PR1	4.76107e-12	-0.471925	down	DPYD	0.00708912	-0.502151	down	S100A9	1.78009e-30	3.49195	up	S100A9	5.22156e-05	0.369206	up	SMIM12	2.60081e-08	0.345225	up	SCP2	3.57747e-05	-0.346555	down	GADD45A	0.000271718	0.336641	up
	DPYD	1.96477e-21	-0.518276	down	MAD2L2	1.09474e-14	0.345489	up	MAD2L2	7.40278e-08	0.350511	up	S1PR1	0.00177678	-0.54458	down	S100A12	6.5874e-09	1.53552	up	SLAMF6	0.00598467	0.34452	up	JAK1	1.06571e-20	0.451641	up	AHCYL1	1.89599e-09	0.388882	up	HIVEP3	5.61982e-05	-0.310954	down
	S1PR1	7.64492e-25	-0.495882	down	GSTM1	3.93278e-24	-0.520013	down	S100A8	8.36814e-53	-0.337442	down	CD53	0.00916283	0.276403	up	ENSG00000287978	4.83809e-05	0.70653	up	RCSD1	0.000224346	-0.437566	down	GADD45A	5.65345e-19	0.475255	up	S1PR1	3.96803e-23	-0.758761	down	SCP2	0.000866292	-0.329617	down
	MAD2L2	2.26093e-23	0.417658	up	CD53	2.45408e-12	0.293781	up	S100A9	4.43322e-61	0.543836	up	S100A8	7.90017e-33	2.08727	up	PRDX6	1.32218e-05	0.819698	up	NIBAN1	0.00650962	-0.523973	down	HIVEP3	9.69882e-07	-0.341906	down	MAD2L2	1.10488e-07	0.275344	up	AHCYL1	0.00021208	0.277461	up
	CD53	2.70828e-12	0.270589	up	S100A8	3.59287e-144	2.52715	up	TPM3	5.18072e-08	-0.323887	down	S100A9	7.50706e-47	2.48451	up	CAPN2	0.00129599	0.507846	up	ENSG00000287978	4.71832e-06	0.773577	up	SCP2	7.49079e-05	-0.310973	down	TGFBR3	6.66535e-13	-0.605936	down	S1PR1	1.00561e-27	-0.946703	down
	S100A8	1.50753e-150	1.96452	up	S100A9	1.58267e-177	3.16368	up	S100A12	7.31391e-27	0.843079	up	S100A12	3.05099e-13	1.43925	up	PTPRC	0.00116016	-0.481346	down	PRDX6	1.29075e-08	0.912672	up	DPYD	4.21909e-08	-0.395345	down	PSMA5	2.34499e-08	0.298964	up	TGFBR3	0.000445803	-0.373797	down
	S100A9	2.19125e-217	2.45472	up	S100A12	2.00034e-72	1.28254	up	CD48	4.05212e-26	-0.622588	down	TNFAIP8L2	0.0046756	-0.456283	down	RGS1	0.000162814	0.570764	up	FCRL3	0.00426305	-0.720997	down	S1PR1	2.37714e-34	-0.863562	down	TENT5C	4.03493e-10	-0.566595	down	MAN1A2	8.7434e-05	-0.374879	down
	S100A12	2.83152e-74	1.21276	up	MPC2	1.11689e-16	0.305166	up	CACYBP	6.44189e-05	-0.280974	down	ILF2	0.00812555	0.382408	up	ACBD6	0.00146239	0.275456	up	RNASEL	0.00681054	-0.410191	down	MAD2L2	4.32754e-09	0.346486	up	S100A8	2.0199e-183	2.9971	up	TSPAN2	3.27672e-07	-0.354641	down
	MPC2	2.86631e-23	0.351869	up	SLAMF6	1.81835e-16	0.280738	up	NENF	1.3064e-12	0.41406	up	RCSD1	9.17708e-06	-0.407627	down	NUCKS1	0.00608832	-0.638476	down	TRAF3IP3	0.000851668	-0.477694	down	TGFBR3	7.46568e-17	-0.653283	down	S100A9	7.02345e-224	3.67109	up	PLEKHO1	4.71926e-05	0.396482	up
	CD48	5.12677e-34	-0.574372	down	NIBAN1	1.61179e-08	0.329778	up	ENSG00000213058	6.82006e-114	-1.50273	down	ENSG00000287978	1.15022e-06	0.649293	up	ENSG00000213058	3.88992e-05	-0.613516	down	NENF	0.00157879	0.536922	up	TSPAN2	1.02638e-09	-0.346709	down	TPM3	7.36021e-11	-0.369046	down	APH1A	4.33799e-06	0.356062	up
	PRDX6	2.23607e-17	0.305208	up	PPP2R5A	4.34423e-15	0.306442	up	HNRNPU	9.45099e-10	-0.32867	down	PRDX6	0.000299541	0.519486	up	CD46	0.00374032	0.286484	up	PTPRC	0.00948612	-0.315244	down	PSMA5	2.17576e-09	0.273944	up	S100A12	1.05936e-83	1.6348	up	S100A8	3.46382e-57	-1.18222	down
	TRAF3IP3	4.78177e-27	-0.475514	down	NENF	6.84806e-24	0.344618	up	STMN1	1.30924e-09	0.472712	up	SELL	0.004426	-0.3495	down	CCT3	0.00406618	0.590711	up	NUCKS1	0.00405559	-0.495818	down	PLEKHO1	1.80585e-05	0.276285	up	RCSD1	0.00026777	0.304188	up	S100A9	5.16757e-51	0.277739	up
	NENF	1.22907e-31	0.446331	up	RNPEP	3.26094e-18	0.31848	up	CD247	0.000356188	-0.274499	down	FCRL3	2.81975e-07	-0.918835	down	UFC1	0.00183249	0.390108	up	ENSG00000213058	6.85835e-19	-1.47493	down	SLC27A3	5.58501e-05	-0.271182	down	CD48	3.30276e-07	-0.358981	down	TPM3	5.61763e-15	-0.475979	down
	LINC01138	2.935e-15	-0.399595	down	NUCKS1	2.6913e-15	-0.434968	down	PPT1	3.90472e-05	-0.288962	down	TRAF3IP3	7.16746e-08	-0.613206	down	B4GALT3	0.00326392	0.436742	up	HNRNPU	0.00177638	-0.460401	down	S100A8	8.42038e-148	2.3227	up	TPR	1.59777e-06	0.35235	up	S100A12	9.59298e-13	0.863918	up
	NTPCR	6.01459e-15	0.271245	up	ENSG00000213058	1.12451e-71	-1.02857	down	ENSG00000224114	4.44933e-42	-0.672346	down	NENF	0.00560533	0.404689	up	STMN1	0.00434568	0.404924	up	RPL11	3.0495e-07	0.385356	up	S100A9	4.83917e-265	2.77807	up	NIBAN1	1.87925e-12	0.427394	up	TNFAIP8L2	2.5201e-08	-0.405109	down
	HNRNPU	5.85497e-12	-0.266039	down	HNRNPU	8.78534e-14	0.285015	up	SH3BGRL3	5.15625e-09	-0.310596	down	PTPRC	1.04555e-05	-0.405848	down	RPS27	5.2004e-07	-0.442709	down	SCAMP3	0.00873291	0.283811	up	S100A12	1.29512e-87	1.56015	up	ENSG00000287978	1.26681e-14	0.480706	up	FASLG	4.88756e-06	-0.392888	down
	ID3	6.94859e-09	-0.330249	down	PGD	6.66831e-17	0.411642	up	CD52	8.99297e-16	-0.418671	down	RGS1	5.44944e-09	0.710917	up	MEAF6	0.00107189	0.507766	up	CD84	5.499e-05	-0.507861	down	MPC2	3.41364e-07	0.359827	up	LY9	1.04777e-07	0.362819	up	CD48	4.93341e-23	-0.735727	down
	PITHD1	4.64118e-17	0.279807	up	LAMTOR2	3.87249e-20	0.345186	up	H3-3A	1.08236e-23	-0.620605	down	RBBP5	0.00752762	0.333037	up	CD52	1.53591e-14	-1.179	down	KCNA3	1.2532e-05	-0.292285	down	ILF2	0.000714581	0.262088	up	PRDX6	6.54422e-10	0.413773	up	ENSG00000287978	1.54885e-16	0.58336	up
	DUSP23	7.7915e-20	0.310129	up	CCT3	2.42966e-20	0.382903	up	HDAC1	1.42537e-07	-0.285035	down	NUCKS1	3.32648e-05	-0.524599	down	ASH1L	0.00280566	0.531434	up	RUNX3	9.6289e-05	0.344874	up	CD48	6.68977e-18	-0.546038	down	BTG2	1.1423e-07	-0.370665	down	CD58	0.00115247	0.285478	up
	CHRM3-AS2	3.7329e-15	-0.335718	down	GLUL	5.18884e-07	0.264516	up	TSTD1	3.98183e-13	0.430489	up	ID3	0.00166933	-0.588385	down	MARCKSL1	0.00415714	0.590254	up	ATP2B4	0.00952817	-0.56817	down	TPR	3.02194e-10	0.377744	up	EGLN1	7.2128e-10	0.367873	up	PRDX6	0.000374074	0.316712	up
	LAMTOR2	1.37037e-22	0.297502	up	MIIP	1.97535e-13	0.291426	up	ARHGAP30	3.91386e-07	-0.356919	down	SLC50A1	0.00137487	0.51784	up	TOR1AIP1	0.0033185	-0.48831	down	SH3BGRL3	1.23498e-07	-0.589363	down	ENSG00000287978	7.87561e-12	0.418122	up	NUCKS1	2.01121e-06	-0.397254	down	SLAMF7	0.00018333	-0.401556	down
	GLUL	8.48133e-21	0.413049	up	STMN1	3.03441e-19	0.519555	up	CAP1	2.08354e-05	-0.281747	down	SNRPE	0.00535112	-0.406631	down	GBP4	0.00283973	-0.46783	down	CD52	1.65966e-07	-0.767317	down	PRDX6	1.78438e-16	0.484428	up	ENSG00000213058	3.65654e-28	-0.661505	down	EGLN1	0.00437333	0.300827	up
	UFC1	1.34245e-11	0.303524	up	RPS27	1.04586e-93	-0.524566	down	CTSS	5.74877e-10	-0.417987	down	CCT3	0.00853336	0.436473	up	NOC2L	0.000495257	0.593527	up	H3-3A	0.000396629	-0.683255	down	SELL	4.99653e-05	-0.453267	down	CAMK2N1	1.83089e-11	0.411613	up	TRAF3IP3	7.30195e-12	-0.504296	down
	STMN1	1.30085e-24	0.552922	up	UTS2	2.14262e-24	0.333317	up	EPS15	8.7092e-08	-0.361855	down	B4GALT3	0.00309189	0.427215	up	ISG15	0.00274131	0.532993	up	ENSA	0.000481926	-0.563041	down	TOR3A	5.29316e-07	0.293534	up	PITHD1	7.92314e-11	0.385378	up	NENF	1.4794e-05	0.391011	up
	RPS27	4.4863e-172	-0.790419	down	ATP6V0B	1.47384e-15	0.284862	up	RPL5	2.85377e-14	-0.270471	down	RPS27	9.70482e-21	-0.657613	down	RTCA	0.000621603	0.535123	up	ARHGAP30	2.90411e-06	-0.568656	down	FCRL3	6.6084e-13	-0.528496	down	DUSP23	2.36179e-11	0.426606	up	PTPRC	8.40525e-13	-0.286289	down
	CD247	1.99825e-11	-0.290047	down	MAPKAPK2	1.28972e-10	0.285656	up	RSRP1	2.50475e-06	-0.303111	down	RUNX3	0.00295871	0.328445	up	BOLA1	0.000521852	0.525518	up	DEDD	0.00728235	0.320976	up	TMEM59	5.31037e-07	0.298259	up	FCRL6	1.51229e-21	-0.800014	down	CD244	1.02513e-05	-0.389507	down
	ATP6V0B	3.01283e-29	0.410284	up	CD52	5.91049e-37	-0.574491	down	THEM4	1.42142e-06	0.266567	up	ATP6V0B	0.00879394	0.325496	up	TRNAU1AP	0.00280342	0.445031	up	PRDX1	0.00527763	-0.565912	down	SLAMF7	6.13496e-12	-0.430647	down	PGD	1.6517e-05	0.266682	up	ENSG00000213058	6.53936e-68	-1.3619	down
	MAPKAPK2	1.95566e-10	0.277312	up	RCAN3	1.05183e-12	-0.324841	down	CDC42SE1	2.37305e-05	-0.279824	down	CD52	1.00127e-25	-1.15164	down	CDC42SE1	0.00229699	0.618738	up	TMCO1	0.00125769	-0.578061	down	EGLN1	3.01564e-07	0.286883	up	GLUL	4.16551e-07	0.379051	up	HNRNPU	9.48912e-08	-0.384542	down
	FCMR	1.34385e-11	-0.315273	down	LCK	5.28113e-11	0.334189	up	CMPK1	3.8381e-06	0.277474	up	H3-3A	2.5339e-11	-0.994952	down	CDC42	0.000413578	-0.746617	down	CTSS	0.000272768	-0.685859	down	TRAF3IP3	8.04321e-17	-0.51025	down	PSMD4	0.000240146	0.271036	up	CAMK2N1	1.17307e-07	0.51555	up
	CD52	8.54972e-101	-0.827232	down	EIF3I	4.88977e-19	0.344545	up	S100A6	5.09736e-15	-0.444586	down	ENSA	0.000918991	-0.502859	down	S100A4	6.38014e-06	-0.548961	down	EPS15	0.00977185	-0.410443	down	NENF	2.19569e-13	0.420751	up	TAGLN2	7.16333e-05	-0.262071	down	RPL11	6.82387e-14	0.303246	up
	H3-3A	7.64783e-80	-1.03357	down	PARP1	4.27062e-18	0.395843	up	S100A4	1.32574e-19	-0.56495	down	ARF1	0.00280799	0.284568	up	TXNIP	5.0594e-18	1.29915	up	IKBKE	0.001248	-0.289986	down	PTPRC	3.05726e-28	-0.333581	down	MIIP	2.91692e-08	0.373122	up	PITHD1	4.31498e-09	0.558156	up
	YBX1	1.3515e-13	0.337518	up	AKR1A1	3.69091e-15	0.303659	up	TXNIP	9.47294e-14	0.414103	up	MARCKSL1	2.14201e-06	0.532838	up	PRKACB	0.00731434	-0.467132	down	S100A6	1.92074e-06	-0.608533	down	RAB29	4.09411e-08	-0.371621	down	STMN1	1.45862e-09	0.518405	up	DUSP23	0.00631022	0.289638	up
	RCAN3	9.01422e-11	-0.273695	down	GBP4	2.69407e-11	-0.31378	down	PIK3CD	2.89278e-07	-0.339035	down	DENND2D	0.00878798	-0.363923	down	RBM8A	0.00715494	-0.332458	down	S100A4	2.35073e-15	-1.06308	down	ENSG00000261573	8.61443e-23	-0.592328	down	NOL9	9.10615e-06	0.318839	up	FCRL6	2.91302e-13	-0.6935	down
	JUN	4.85228e-16	0.283018	up	ISG15	1.55629e-21	0.487647	up	MACF1	1.22325e-05	-0.298186	down	CTSS	0.00125451	-0.569333	down	UBR4	0.00278186	0.574841	up	TXNIP	0.00474357	0.31874	up	CD244	1.5289e-15	-0.585138	down	THEMIS2	1.34174e-07	-0.444631	down	CD46	0.00346627	-0.264817	down
	EIF3I	2.11381e-15	0.267484	up	SH2D2A	5.26058e-15	0.342022	up	CSDE1	1.75392e-08	-0.333256	down	GBP4	0.000369778	-0.491207	down	GNG5	0.000536833	0.444049	up	S100A11	9.06318e-08	-0.921733	down	CAMK2N1	5.56147e-18	0.568903	up	CRTC2	7.61653e-06	0.269869	up	SYT11	7.75391e-07	-0.388714	down
	TSTD1	4.51137e-17	0.264511	up	RTCA	4.35807e-12	0.271127	up	UBR4	1.78531e-05	-0.264852	down	EPS15	0.00300158	-0.316253	down	PSMB4	0.0031054	0.347231	up	ARID1A	0.00442517	-0.462805	down	RPL11	4.72788e-32	0.364041	up	RPS27	2.38353e-82	-0.548982	down	TAGLN2	1.84636e-06	-0.346799	down
	ARHGAP30	2.53388e-13	-0.356771	down	SRP9	5.23995e-15	-0.340352	down	PSMB4	2.76592e-05	0.260821	up	BOLA1	0.000702924	0.438479	up	SMAP2	1.42975e-12	1.30286	up	PRKACB	0.000104179	-0.64033	down	PITHD1	1.01629e-16	0.573035	up	C1orf21	5.62681e-11	-0.518284	down	UBE2J2	0.00330195	0.265552	up
	PRDX1	9.23287e-14	0.285218	up	SRM	1.06516e-17	0.318871	up	SMAP2	1.10214e-22	0.592111	up	SRP9	0.00417203	-0.443133	down	AURKAIP1	0.00754979	0.408896	up	GBP5	8.52102e-05	-0.791837	down	DUSP23	9.55999e-12	0.438699	up	MEAF6	2.54547e-06	0.271565	up	S100PBP	2.40871e-05	-0.312306	down
	GUK1	1.00682e-15	0.342529	up	SFPQ	7.25224e-14	0.282143	up	HP1BP3	0.000106405	0.264192	up	TMEM50A	0.00579607	0.47133	up	GAS5	0.000126898	0.587394	up	SMAP2	2.92568e-05	0.595366	up	FCRL6	1.76942e-38	-1.01386	down	CD247	7.30042e-14	-0.562059	down	FCER1G	5.84938e-07	-0.341595	down
	AKR1A1	7.87373e-23	0.305286	up	CDC42	2.72252e-15	-0.438574	down	AURKAIP1	4.98764e-06	0.293831	up	HNRNPR	0.00120532	0.308027	up	ZFP36L2	1.3729e-22	1.71153	up	SNHG12	0.00255501	0.571379	up	SYT11	2.35732e-12	-0.473884	down	MRPL20	0.000213869	-0.263193	down	STMN1	3.95358e-06	0.498935	up
	CTSS	4.15551e-20	-0.476963	down	S100A4	1.80741e-16	-0.296117	down	ZFP36L2	4.53722e-74	1.02793	up	SFPQ	0.00168013	0.488425	up	TMSB10	3.12093e-07	-0.451667	down	ZFP36L2	1.9766e-15	1.25369	up	GLUL	2.42695e-09	0.366577	up	ATP6V0B	1.84912e-16	0.444639	up	RPA2	1.56075e-05	0.370549	up
	GBP1	8.84365e-15	-0.376977	down	LSM10	2.3011e-15	0.296123	up	TRABD2A	0.000967272	-0.26716	down	CDC42	1.41383e-09	-0.878565	down	RNF149	0.00956758	0.498685	up	TMSB10	2.57012e-14	-0.535489	down	CD84	5.76713e-05	-0.297647	down	SH3BGRL3	8.56249e-109	-0.95721	down	CRTC2	0.000459379	0.264217	up
	GBP2	1.29456e-10	-0.280918	down	TXNIP	3.2808e-158	1.31143	up	ARHGAP25	3.08064e-06	-0.277107	down	S100A4	7.62343e-14	-0.604003	down	SF3B6	0.00922103	0.551392	up	ACTR3	0.00714967	-0.485499	down	MIIP	2.58482e-07	0.315176	up	CD52	9.23218e-100	-1.2111	down	RPS27	4.05224e-07	0.261656	up
	GBP4	2.6366e-15	-0.435248	down	NRDC	2.7397e-15	0.334809	up	TMSB10	8.40398e-23	-0.352559	down	TXNIP	8.32103e-21	0.999469	up	CXCR4	1.33834e-18	1.6599	up	SF3B6	0.000529112	0.614742	up	STMN1	1.06304e-21	0.581827	up	ZNF683	4.61184e-59	-1.76623	down	UTS2	3.53649e-05	-0.332248	down
	IFI6	1.50413e-05	-0.261591	down	INTS11	1.36205e-19	0.381932	up	SRSF7	4.17544e-07	0.324953	up	ZDHHC18	0.00367872	0.456421	up	CYTIP	0.00124795	0.522102	up	CXCR4	0.00339821	0.527838	up	NOL9	3.89953e-05	0.275118	up	FCGR3A	7.23063e-17	-0.867024	down	ATP2B4	0.00040358	-0.333881	down
	ISG15	8.79911e-14	0.319532	up	AKR7A2	3.52516e-18	0.302328	up	DUSP2	5.72223e-07	0.458437	up	ARID1A	0.00238809	-0.482548	down	ITM2C	0.00255246	0.498683	up	MIR4435-2HG	0.00015563	-0.577922	down	RPS27	2.15025e-100	-0.767436	down	PABPC4	4.63103e-05	0.298866	up	CD247	2.88381e-08	-0.369027	down
	SRP9	2.91121e-21	-0.409057	down	GNG5	3.48543e-16	0.351177	up	ACTR3	4.97497e-07	-0.329385	down	PRKACB	2.78614e-05	-0.662877	down	MTERF4	0.00792942	-0.282876	down	UBE2E3	0.00433604	0.39325	up	ATP2B4	4.38505e-08	-0.412501	down	ENSA	1.45886e-07	-0.283055	down	ATP6V0B	7.96132e-05	0.285917	up
	TMEM63A	1.671e-16	-0.420779	down	PSMB4	2.35955e-28	0.435443	up	IMP4	8.6903e-06	0.286233	up	GBP5	7.85275e-06	-0.810466	down	CTLA4	1.46742e-07	1.20793	up	ANKRD44	0.00642462	-0.576805	down	MEAF6	4.27478e-05	0.275905	up	C1orf35	3.72154e-05	0.273598	up	ENSG00000224114	1.40619e-21	-0.648163	down
	SRM	1.87306e-27	0.426155	up	SMAP2	3.96757e-93	1.20979	up	CXCR4	1.29352e-05	0.283676	up	CITED4	0.00808692	0.374779	up	BIN1	0.000670256	-0.669711	down	ITM2C	0.000680821	0.518081	up	CD247	1.79108e-14	-0.491756	down	JUN	1.78858e-10	-0.516896	down	SH3BGRL3	5.22665e-73	-0.937335	down
	S100A10	3.90385e-20	0.445455	up	HP1BP3	6.05044e-20	0.487222	up	UBE2E3	6.65769e-10	0.371248	up	MACF1	0.00667445	-0.430853	down	MRPS5	0.00540349	0.303638	up	STK39	0.00885631	-0.349542	down	ATP6V0B	1.04479e-21	0.495393	up	TSTD1	1.32773e-14	0.364908	up	CD52	1.14384e-48	-0.977578	down
	SSU72	1.8881e-18	0.280089	up	C1orf162	1.15685e-15	-0.584298	down	GYPC	2.38806e-14	0.502465	up	CSDE1	0.000546973	-0.53464	down	STK25	0.002162	0.588305	up	PPP3R1	0.00813075	0.478758	up	SLC35E2B	6.82469e-06	-0.306761	down	DENND2D	1.59513e-11	0.438546	up	ZNF683	6.46546e-16	-0.981279	down
	CDC42	2.16613e-29	-0.609863	down	SELENOF	8.16766e-13	-0.264289	down	ANKRD44	5.13109e-10	-0.430356	down	SMAP2	3.16358e-22	1.16201	up	CEBPZOS	0.00722606	0.378023	up	CREB1	0.005344	-0.349792	down	SH3BGRL3	1.28476e-34	-0.451983	down	PARP1	2.04744e-06	0.277395	up	FCGR3A	8.238e-37	-1.31695	down
	LSM10	8.84269e-21	0.33124	up	LINC00869	5.02233e-14	-0.366833	down	MAL	0.000289177	-0.289876	down	SNHG12	6.47185e-06	0.428752	up	CD8A	3.88992e-05	-0.942731	down	B3GNT2	0.00117705	-0.453007	down	CD52	1.22043e-106	-1.02691	down	TOR1AIP1	0.000241876	-0.263981	down	H3-3A	0.00134786	-0.290438	down
	MRPS15	1.31364e-19	0.308092	up	GAS5	7.28032e-22	0.483814	up	BIN1	2.42464e-14	-0.504166	down	ZFP36L2	1.96846e-44	1.63766	up	UGP2	0.00437782	0.638426	up	BIN1	4.92541e-05	-0.763134	down	ZNF683	2.01926e-22	-0.827961	down	AKR1A1	6.28274e-08	0.408757	up	ENSA	0.000606364	-0.283242	down
	PHC2	3.60185e-13	0.281932	up	TRAPPC12	1.01173e-11	0.264033	up	CD28	1.93974e-05	-0.274775	down	TMSB10	5.6591e-23	-0.517632	down	SF3B1	0.00161318	-0.662583	down	HSPE1	0.00659019	-0.568237	down	FCGR3A	8.08311e-46	-1.20048	down	GBP4	1.71895e-08	-0.411504	down	LCK	6.79324e-07	-0.309172	down
	TXNIP	5.60785e-105	0.93211	up	RPS7	4.63659e-34	-0.309062	down	PDIA6	1.8999e-05	-0.281089	down	RPL31	0.00470085	-0.334847	down	HSPD1	7.58805e-06	1.0183	up	HSPD1	0.00809092	0.394345	up	H3-3A	5.87844e-75	-1.22591	down	FGR	4.22215e-07	-0.435569	down	TSTD1	5.07858e-11	0.506322	up
	HMGN2	4.81429e-12	-0.309466	down	SH3YL1	1.03519e-10	-0.32858	down	STAT1	0.000437158	-0.300809	down	RNF149	0.00151564	0.420506	up	HNRNPA3	0.000990529	-0.535491	down	HNRNPA3	0.000330147	-0.707511	down	PABPC4	9.20559e-11	0.376943	up	NOC2L	2.37162e-12	0.423431	up	ARHGAP30	8.0759e-07	-0.443297	down
	NRDC	1.26523e-15	0.338972	up	ZFP36L2	5.0246e-159	1.42912	up	TRIP12	0.000257656	-0.267484	down	DUSP2	0.000416544	0.591474	up	SP110	0.00143993	0.598605	up	RPS27A	4.10107e-11	0.458622	up	YBX1	6.35258e-11	0.369845	up	UBE2Q1	1.92721e-08	-0.437588	down	GUK1	1.68433e-08	0.334452	up
	INTS11	9.49108e-25	0.339816	up	TRABD2A	4.34865e-11	-0.453508	down	HNRNPA3	1.77443e-20	-0.601659	down	SF3B6	1.23958e-05	0.529616	up	GCA	0.00870925	0.468098	up	GFPT1	0.0035084	0.267057	up	ARHGAP30	3.5756e-09	-0.433373	down	ADAR	8.43807e-11	0.289299	up	TOR1AIP1	0.000396348	-0.330531	down
	PRKACB	1.78625e-16	-0.344164	down	CCT4	5.21467e-15	0.305174	up	WIPF1	7.50575e-06	-0.307073	down	CXCR4	4.03292e-28	1.5733	up	DGUOK	0.00469404	-0.414298	down	EPC2	2.28237e-05	-0.466065	down	PFDN2	5.99325e-08	0.291248	up	NAXE	2.45367e-10	0.35978	up	CTSS	1.4068e-11	-0.624568	down
	PIK3CD	1.51901e-13	-0.318193	down	TMSB10	9.97452e-67	-0.468415	down	IL18R1	9.87138e-06	0.273408	up	RPL37A	2.44776e-06	-0.408629	down	PTRHD1	0.000330043	-0.464396	down	IWS1	0.00741395	0.285765	up	GUK1	1.51599e-13	0.381066	up	SH2D2A	0.000823828	-0.313193	down	GBP1	1.0092e-16	-0.736447	down
	GBP5	2.62751e-13	-0.453796	down	SRSF7	8.24569e-14	0.319426	up	TUBA4A	9.50976e-14	0.433013	up	ANKRD44	0.000628734	-0.598808	down	TUBA4A	0.000674032	0.665837	up	ACTR2	0.000103781	-0.723667	down	TOR1AIP1	2.78175e-05	-0.288697	down	MTR	3.3728e-05	0.289774	up	GBP4	2.80114e-14	-0.707181	down
	CITED4	4.27094e-09	0.267396	up	ACTR3	6.46236e-07	0.280722	up	MFF	2.28263e-07	0.297128	up	ITM2C	0.00151384	0.584418	up	SUPT7L	0.00209974	0.410808	up	TTN	0.000169423	-0.66683	down	SDF4	6.14301e-08	0.281902	up	TARDBP	0.000180285	0.294063	up	FGR	1.16485e-16	-0.787334	down
	MACF1	1.99934e-15	-0.32129	down	ZC3H15	1.82508e-14	0.275629	up	BIRC6	2.46998e-05	-0.288237	down	CTLA4	2.29451e-08	0.825701	up	THAP4	0.00527425	0.541644	up	RAB3GAP1	0.00759579	-0.29395	down	CTSS	5.19859e-09	-0.452182	down	RSRP1	2.26168e-10	0.423069	up	GNAI3	0.000515183	-0.296636	down
	AKR7A2	1.6995e-18	0.263038	up	CXCR4	1.79044e-97	1.32973	up	ACTR2	5.22793e-08	-0.294633	down	GORASP2	0.00281175	0.46423	up	ZAP70	0.00255859	-0.485445	down	ZC3H6	0.00581552	-0.315245	down	GBP1	1.01324e-06	-0.289435	down	SFPQ	2.19843e-08	0.364822	up	NOC2L	0.00283554	0.296884	up
	PSMB4	7.90428e-22	0.375798	up	ARL4C	9.36508e-13	0.410809	up	THAP4	1.88263e-05	0.27054	up	PPP3R1	0.00188289	0.287533	up	FBLN7	0.00725873	0.472517	up	EEF1B2	1.53065e-07	0.48594	up	GBP4	8.6913e-08	-0.394685	down	EFHD2	4.398e-40	-0.823873	down	NAXE	1.84199e-07	0.394779	up
	SMAP2	5.578e-129	1.16662	up	ARHGAP15	1.26829e-24	-0.517404	down	CAPG	0.00123269	-0.265314	down	BIN1	0.00406638	-0.506455	down	ZC3H8	0.000242731	0.403682	up	CAPG	0.00052663	-0.454164	down	FGR	1.42098e-32	-0.939938	down	ZRANB2	8.33839e-08	0.424631	up	SH2D2A	2.24338e-09	0.274276	up
	HP1BP3	2.38285e-21	0.462227	up	GYPC	6.34802e-31	0.628796	up	ITGA6	1.81367e-05	-0.301277	down	MRPS5	0.000945544	0.352233	up	EEF1B2	0.00119849	0.392461	up	CYTOR	3.6571e-05	-0.862483	down	NOC2L	3.67521e-13	0.392571	up	SSU72	1.50726e-06	0.309178	up	EPS15	6.79149e-08	-0.390699	down
	AURKAIP1	9.38149e-21	0.352563	up	XRCC5	1.74652e-14	0.341087	up	CYTOR	0.000496008	-0.270301	down	STK25	0.000124622	0.47247	up	LIMS1	6.09804e-05	-0.276222	down	RFTN1	0.00309824	-0.587532	down	ISG15	1.46092e-08	0.347392	up	RPRD2	0.000155598	0.267483	up	MTR	0.00102589	0.346908	up
	SNHG12	3.41185e-15	0.325265	up	CYTIP	2.99455e-14	0.297109	up	CRTAP	1.53975e-06	0.289656	up	ATIC	0.0035003	-0.475726	down	IQSEC1	0.00645432	0.262368	up	NUP210	5.92841e-06	-0.37531	down	NAXE	1.44209e-11	0.438864	up	CDC42	2.1449e-09	-0.395037	down	SRM	0.00250996	0.273091	up
	RPS7	2.76437e-62	-0.327675	down	CTLA4	1.26994e-25	0.512097	up	CTNNB1	4.4464e-08	-0.309815	down	PDE6D	0.00938924	0.268412	up	LSM3	0.00585796	0.404686	up	EIF4E3	0.00400896	-0.425154	down	SH2D2A	1.28362e-18	0.46139	up	S100A6	2.34004e-20	-0.480146	down	RSRP1	2.38429e-06	-0.343914	down
	SH3YL1	3.61868e-13	-0.361899	down	MAL	4.9683e-16	-0.497192	down	ARL6IP5	3.54271e-06	-0.279646	down	STAT1	1.44771e-05	-0.86764	down	ZDHHC3	0.00790648	0.429726	up	SPCS1	0.000513497	0.442221	up	EPS15	1.053e-08	-0.326861	down	S100A4	2.53489e-76	-1.05642	down	THEM4	1.10026e-09	0.435257	up
	PPP1CB	5.21285e-14	0.270095	up	INPP5D	4.51149e-14	0.273377	up	CMTM7	5.78169e-08	0.301221	up	ANKZF1	0.00130345	0.262791	up	IFT57	0.00158489	0.649767	up	TGFBR2	0.000385327	0.769457	up	MTR	8.63085e-05	0.286787	up	MRPS15	3.62534e-12	0.276907	up	MNDA	1.45679e-08	-0.434679	down
	COX7A2L	7.26882e-18	0.299544	up	ATG4B	5.76238e-19	0.337377	up	PHC3	3.225e-06	-0.275424	down	SF3B1	0.000219522	-0.549867	down	ATG3	0.00604208	0.32814	up	IFT57	3.79932e-07	0.737467	up	SRP9	2.83173e-12	-0.43324	down	KDM1A	2.94739e-05	0.344451	up	EFHD2	0.000619538	-0.321199	down
	ZFP36L2	6.95932e-215	1.37797	up	SLC66A3	1.25295e-12	-0.27476	down	CD96	1.27891e-05	-0.326235	down	HSPD1	2.39784e-12	1.00549	up	SERP1	8.92261e-05	0.764607	up	USF3	0.00948062	-0.398013	down	SRM	1.10051e-10	0.414561	up	LGR6	2.79381e-06	-0.355044	down	SIKE1	0.0024468	0.270824	up
	LBH	6.27161e-10	-0.290735	down	AUP1	6.05666e-30	0.498227	up	CISH	1.38374e-26	-0.938076	down	HNRNPA3	4.38952e-05	-0.664513	down	ATR	0.00205964	0.37698	up	SLC25A36	0.00925254	0.305688	up	THEM4	2.58533e-09	0.355958	up	TXNIP	2.88685e-114	1.22408	up	SSU72	2.78711e-05	0.364203	up
	TRABD2A	7.49323e-10	-0.38286	down	STAT1	1.49431e-14	-0.489713	down	RYK	8.56757e-09	0.359815	up	CIR1	0.00608761	-0.433827	down	U2SURP	0.00336942	0.478775	up	CD96	0.00517382	-0.603353	down	S100A10	1.35111e-11	0.338916	up	NRDC	8.93835e-19	0.573245	up	CMPK1	2.36535e-07	0.460341	up
	ARHGAP25	1.4199e-19	-0.33958	down	PPM1G	5.23147e-16	0.379577	up	IMPDH2	2.88177e-14	0.43908	up	ATP5MC3	0.00727761	0.423376	up	IMPDH2	0.000286009	0.694922	up	RPL24	0.00092778	0.275911	up	EFHD2	1.73147e-26	-0.677242	down	INTS11	4.58493e-11	0.415762	up	S100A6	3.27715e-34	-0.742272	down
	TMSB10	8.561e-99	-0.361429	down	UGP2	2.42634e-14	0.354029	up	SH3BP5	1.17624e-13	-0.562931	down	GCA	0.00205066	0.394356	up	GPX1	3.69077e-06	0.89226	up	CCNL1	0.00248179	0.466693	up	CDC42SE1	4.00384e-06	-0.274385	down	FAF1	1.44114e-08	0.349726	up	S100A4	1.70649e-58	-1.07351	down
	RPL31	7.84898e-18	-0.32882	down	HSPD1	3.29946e-31	0.587976	up	LTF	2.82554e-28	-0.649697	down	XPO1	0.00708435	-0.464969	down	TOP2B	0.0078246	0.332767	up	NBEAL2	0.00116647	-0.643581	down	SSU72	5.56449e-14	0.429922	up	LYST	4.30549e-17	0.720568	up	MRPS15	1.03478e-05	0.337141	up
	RNF149	2.85056e-17	0.357742	up	HNRNPA3	8.37976e-18	-0.37008	down	MBNL1	2.28113e-06	-0.266768	down	RPS27A	5.84709e-07	0.278666	up	SHISA5	0.00373969	-0.534418	down	ARL8B	0.00598296	-0.362056	down	CMPK1	2.23375e-09	0.351036	up	EPRS1	7.20851e-12	0.468379	up	PBXIP1	0.000488664	0.3448	up
	SRSF7	2.06465e-18	0.275184	up	OLA1	2.40268e-14	0.277962	up	H1-10	7.09606e-12	0.521796	up	THADA	5.68303e-05	0.36122	up	TKT	1.20818e-05	0.659555	up	LRIG1	0.0083738	-0.260037	down	CDC42	1.7671e-22	-0.652098	down	UBR4	7.98456e-05	0.267193	up	TXNIP	4.61758e-18	0.509889	up
	DUSP2	2.07278e-19	0.523712	up	ARL5A	5.53789e-17	0.269214	up	TRA2B	8.75443e-06	-0.276456	down	ITGA4	3.8159e-05	-0.820404	down	SETD2	0.00712673	0.509924	up	CISH	1.87929e-05	-0.878291	down	S100A6	1.44466e-13	-0.350945	down	AKR7A2	6.98536e-07	0.302646	up	EIF4G3	2.25079e-07	-0.457076	down
	SF3B6	4.79401e-14	0.265343	up	MTHFD2	1.27134e-09	0.265534	up	TKT	3.23887e-07	0.318243	up	TUBA4A	1.73486e-08	0.727749	up	RPL32P3	0.00820379	0.26908	up	RYK	7.5009e-06	0.794929	up	S100A4	7.42319e-62	-0.718698	down	SMG7	1.487e-06	0.313395	up	S100A11	1.94254e-15	-0.613408	down
	NCK2	3.02148e-22	0.320332	up	ATP5MC3	6.21405e-13	0.329127	up	HOPX	9.16621e-05	-0.38573	down	ACTR2	5.45298e-05	-0.648835	down	MXD4	0.00139061	0.539079	up	TWF2	0.00111934	-0.521312	down	LSM10	4.68627e-07	0.28574	up	GNG5	1.94422e-08	0.326069	up	HMGN2	0.000507928	-0.287842	down
	PTPN4	2.58902e-12	-0.264466	down	LRRFIP1	7.13783e-13	0.296431	up	TMEM33	0.000152687	-0.260241	down	THAP4	0.00222985	0.288872	up	H2AZ1	0.00209373	0.591472	up	RPL32	8.34114e-09	0.497031	up	MRPS15	1.33975e-15	0.424262	up	PDE4B	3.62493e-07	-0.31431	down	FAF1	0.00193215	0.303618	up
	IMP4	4.73282e-17	0.33723	up	IL18R1	2.55673e-18	0.432025	up	H2AZ1	3.13128e-09	0.411745	up	RAB3GAP1	0.00311513	-0.380447	down	HPGD	0.000923215	0.886822	up	SH3BP5	1.8091e-06	-0.888813	down	KDM1A	1.05552e-06	0.295758	up	PSMB4	1.6111e-15	0.540045	up	PRKACB	2.73268e-05	-0.356344	down
	CDCA7	6.03697e-21	0.28822	up	TUBA4A	8.02258e-35	0.624686	up	NOA1	4.10217e-06	0.345478	up	EEF1B2	2.87584e-07	0.479657	up	RPL34	6.16639e-08	-0.446909	down	TMA7	0.000125672	-0.444709	down	LGR6	3.60868e-08	-0.396075	down	SMAP2	2.50686e-100	1.35961	up	LYST	2.06578e-06	0.514019	up
	CXCR4	2.57038e-116	1.23905	up	ID2	6.18953e-13	0.326706	up	CCNI	5.07667e-46	0.738537	up	RNF181	0.00127572	0.274709	up	MANBA	0.00409203	0.473896	up	LTF	3.76287e-05	-0.660879	down	PBXIP1	2.04782e-10	0.34768	up	HP1BP3	1.43029e-15	0.504852	up	ARHGEF2	2.59877e-05	-0.364958	down
	ARL4C	3.88908e-11	0.332125	up	THAP4	8.55247e-12	0.289306	up	HERC5	2.77844e-08	0.452897	up	LIMS1	0.00160784	-0.367249	down	AFF1	0.00808462	0.289479	up	LPP	9.73502e-05	-0.467166	down	TXNIP	1.73629e-92	0.989931	up	ATP5PB	0.00103672	-0.271241	down	GBP5	2.33228e-05	-0.405789	down
	ARHGAP15	4.85854e-27	-0.564127	down	DBI	1.15336e-12	0.284977	up	HNRNPDL	2.2188e-06	0.296522	up	RANBP2	0.00245311	-0.381401	down	SMIM20	0.00870531	0.393731	up	NFKBIZ	0.00271379	0.628884	up	EIF4G3	9.63772e-07	-0.271709	down	SNHG12	4.63434e-11	0.404552	up	MACF1	2.34943e-09	-0.526652	down
	GYPC	7.98485e-74	0.875258	up	ZC3H6	2.58756e-06	-0.303053	down	BLOC1S4	2.96866e-07	0.267925	up	PLEKHB2	0.00988409	0.316959	up	CLPTM1L	0.00604606	0.536411	up	TMEM154	0.00449874	-0.535417	down	NRDC	1.0519e-13	0.435147	up	GAS5	7.52348e-09	0.42263	up	CSDE1	7.3596e-06	-0.321774	down
	RPL37A	7.47993e-39	-0.387062	down	ARPC2	3.08155e-14	0.35123	up	INPP4B	1.14779e-05	-0.363115	down	NUP210	0.000246037	-0.367108	down	IL6ST	0.00675419	0.643248	up	RPS3A	5.70123e-07	0.378891	up	INTS11	1.86675e-09	0.31064	up	YWHAQ	1.92011e-18	-0.623274	down	AKR7A2	0.00115857	0.305303	up
	ANKRD44	1.8709e-23	-0.525273	down	MAT2A	1.16766e-12	0.35554	up	MAP3K1	3.98362e-05	-0.275748	down	CBLB	0.00142509	0.3762	up	PAIP1	0.00273758	0.287295	up	CCNI	9.29648e-05	0.614061	up	FAF1	2.36871e-09	0.301312	up	FOSL2	1.46349e-09	-0.273479	down	ARPC5	1.76929e-06	-0.334429	down
	CTLA4	4.99023e-18	0.424211	up	GNAI2	5.11964e-12	0.311107	up	VCAN	8.01826e-19	-0.577927	down	MANF	0.00902761	0.366586	up	SAP30L	0.000609087	0.606307	up	RPL9	6.20987e-05	0.431027	up	PRKACB	4.81877e-13	-0.491111	down	COX7A2L	1.10899e-11	0.45727	up	SMAP2	1.20823e-27	0.944234	up
	CD28	1.81257e-11	-0.310346	down	ZDHHC3	2.44422e-14	0.303996	up	AP3S1	1.03941e-06	0.309834	up	SPCS1	0.000247612	0.294905	up	PTGER4	0.000526091	0.533898	up	HERC5	0.00540534	0.56644	up	LYST	3.58974e-29	0.39138	up	ZNF638	8.81859e-05	0.270227	up	HP1BP3	2.2837e-06	0.354293	up
	ATG4B	1.79396e-17	0.271041	up	SMARCC1	1.48487e-10	0.284673	up	GZMA	5.66913e-07	-0.59989	down	TGFBR2	8.74048e-05	0.58482	up	DNAJC21	0.00815818	0.408011	up	ANTXR2	0.00238873	-0.600893	down	ARHGEF2	2.19926e-05	-0.333922	down	ZFP36L2	5.65268e-126	1.26387	up	ATP5PB	0.00166859	-0.264929	down
	SEPTIN2	3.13652e-12	-0.265912	down	CBLB	1.92915e-21	0.45247	up	RPS14P8	1.18514e-48	-0.774097	down	IFT57	0.00703292	0.418616	up	RNF130	1.10473e-05	0.763255	up	SNHG8	0.00258226	0.339391	up	GBP5	0.000483073	-0.282468	down	TMSB10	5.62366e-177	-0.937212	down	RNF187	0.000378115	0.363115	up
	AUP1	1.33796e-29	0.380936	up	GCSAM	2.78649e-06	-0.269059	down	ERAP2	4.44188e-12	-0.359075	down	RUVBL1	0.00899211	0.28193	up	TMED9	0.00833254	-0.472894	down	VCAN	3.1503e-12	-1.21563	down	MACF1	2.59722e-25	-0.747341	down	PLEK	8.47361e-28	-0.768359	down	YWHAQ	5.1782e-10	-0.477981	down
	STAT1	3.20547e-39	-0.984066	down	CLDND1	4.25749e-10	-0.348426	down	STK10	6.74986e-07	-0.346047	down	SIAH2	0.00070175	0.318723	up	DAP	0.00927814	0.508251	up	SUB1	0.00251228	-0.488061	down	PSMB4	1.01516e-10	0.434867	up	SRSF7	5.09315e-08	0.30977	up	ANXA4	0.00101392	-0.311334	down
	PPM1G	3.9946e-20	0.366175	up	SIAH2	2.10793e-17	0.348683	up	ANXA6	3.74967e-07	-0.324104	down	SERP1	9.38397e-07	0.508897	up	NDUFA2	0.00271751	0.57897	up	NIPBL	0.0068935	-0.548198	down	SMAP2	1.85207e-119	1.37991	up	EML4	2.28252e-13	0.388405	up	ZFP36L2	8.73081e-126	1.57358	up
	HSPD1	7.9604e-37	0.552385	up	ATP1B3	5.20286e-22	0.324605	up	DNAJC21	2.07048e-13	0.455234	up	TTC14	0.000531619	-0.310824	down	RNF145	0.00204042	0.56018	up	COX7C	0.00548524	-0.285107	down	HP1BP3	6.85976e-14	0.423965	up	NCK2	2.11329e-07	0.37194	up	MRPL33	0.00442885	0.287274	up
	HNRNPA3	4.27793e-30	-0.583859	down	GMPS	6.42523e-13	0.275239	up	RNF130	0.00105716	0.292613	up	PPP1R2	0.00779771	0.400006	up	CAMLG	0.00126756	0.410654	up	NNT	0.00851986	-0.349863	down	RNF187	9.00313e-06	0.282441	up	PTPN4	0.000199781	-0.313043	down	TMSB10	8.73871e-79	-0.789552	down
	OLA1	1.14493e-15	0.293787	up	SERP1	6.70284e-17	0.34173	up	MATR3.1	1.14847e-07	-0.382233	down	RPL35A	0.000560537	-0.26503	down	ATOX1	0.00899812	0.501079	up	RPS14P8	1.19175e-05	-0.582177	down	AURKAIP1	8.81871e-19	0.43557	up	SNRNP200	2.88142e-06	0.292731	up	CD8B	1.20094e-24	-0.806177	down
	MTHFD2	6.40926e-15	0.264761	up	TIPARP	2.53139e-14	0.289076	up	LCP2	2.00388e-08	-0.356589	down	PCNP	0.000150387	0.295288	up	G3BP1	0.000833272	0.633513	up	NDFIP1	0.000264246	0.454453	up	SNHG12	1.08689e-15	0.434952	up	ZC3H15	3.23507e-06	0.321922	up	PLEK	1.51844e-57	-1.26112	down
	ATP5MC3	2.83036e-13	0.287743	up	PPP1R2	4.03471e-15	0.28476	up	CAMLG	1.12931e-12	0.411844	up	BRK1	0.0021012	0.384947	up	FYB1	3.24412e-05	-0.75472	down	DNAJC21	0.0077833	0.590172	up	GAS5	3.46495e-20	0.575081	up	CXCR4	2.15977e-16	0.279761	up	RPL31	7.61676e-08	-0.336217	down
	PTMA	1.31304e-16	0.274763	up	RPL35A	6.9638e-28	-0.329394	down	NPM1	2.11316e-09	0.266367	up	CCNL1	0.00708705	0.315998	up	TCOF1	0.00487532	0.424314	up	ADAM19	8.28003e-05	-0.546525	down	YWHAQ	2.78993e-07	-0.320372	down	DARS1	0.00155943	0.272184	up	SRSF7	4.9539e-13	0.457956	up
	IL18R1	5.38402e-16	0.342371	up	CD96	1.05795e-15	-0.375109	down	IRF1	2.56491e-05	-0.298883	down	ACAA1	0.00017648	0.37854	up	BDP1	0.000918809	-0.327566	down	CAMLG	0.0029625	0.572069	up	COX7A2L	8.02783e-13	0.458894	up	ARL4C	6.31743e-12	-0.460078	down	EML4	5.5387e-10	0.416329	up
	ITGA4	1.79211e-27	-0.737003	down	BRK1	2.8486e-14	0.282438	up	HNRNPA0	1.52564e-07	0.275462	up	TFG	0.00877236	0.317757	up	DUSP1	0.00786407	0.548305	up	RPS14	0.00050793	0.289027	up	ZFP36L2	2.82292e-252	1.58674	up	GYPC	6.16792e-32	0.681866	up	DUSP2	1.36405e-56	1.73336	up
	TUBA4A	3.37935e-53	0.740752	up	DALRD3	1.05295e-10	0.269747	up	DUSP1	2.47477e-06	0.334275	up	ZNF639	0.00544522	0.419509	up	ATP6V0E1	0.00706137	-0.498791	down	IRF1	0.00450192	-0.404985	down	POLE4	5.16494e-07	0.307636	up	XRCC5	0.000159486	0.265522	up	ACTR3	8.43021e-22	-0.693115	down
	THAP4	2.58626e-16	0.293092	up	THOC7	9.85786e-23	0.264416	up	CD74	4.9594e-13	-0.648819	down	RYK	0.00916736	0.5265	up	CD74	3.5019e-05	-0.820272	down	DIMT1	0.000389396	0.380769	up	ARHGAP25	2.5115e-12	-0.445002	down	CYTIP	6.22342e-09	0.355926	up	NCK2	2.15961e-06	0.451712	up
	COX5B	9.71709e-16	0.335169	up	XPC	6.79772e-13	0.289531	up	HLA-A	1.23214e-15	-0.275341	down	IMPDH2	0.000181855	0.551809	up	GMDS	0.000309639	0.357777	up	RAB24	0.00822053	0.39602	up	TMSB10	1.92194e-156	-0.749273	down	GORASP2	2.49857e-15	0.414532	up	PTPN4	5.57834e-06	-0.442022	down
	ARPC2	1.02888e-14	0.340932	up	NUDT16	1.93833e-16	0.340047	up	MYLIP	5.91575e-12	0.468959	up	GPX1	4.14583e-10	0.958755	up	IRF4	0.000215918	0.601595	up	DIAPH1	0.00304997	-0.430894	down	CD8B	6.82398e-83	-1.32175	down	SP100	1.31553e-07	0.378242	up	CXCR4	1.25406e-66	1.53887	up
	LRRFIP2	2.12137e-15	0.299187	up	PSMD2	1.30287e-21	0.358786	up	HSP90AB1	1.97697e-25	-0.59648	down	SH3BP5	0.00619073	-0.473904	down	HLA-A	1.2353e-06	-0.532873	down	CD74	7.95379e-14	-1.47161	down	PLEK	9.16963e-40	-0.869969	down	INPP5D	0.000582806	0.276401	up	MIR4435-2HG	5.03345e-06	-0.378985	down
	CMTM8	1.48739e-14	0.303555	up	EIF4G1	1.52362e-13	0.317507	up	WAKMAR2	9.7662e-11	0.404673	up	TMA7	0.000402835	-0.39061	down	MYLIP	0.00219799	0.352724	up	EPB41L4A-AS1	0.00120305	0.698825	up	RPL31	5.74761e-09	-0.296626	down	BIN1	6.80665e-14	-0.549219	down	UBE2E3	1.46207e-06	0.478736	up
	TUSC2	2.20759e-20	0.327514	up	ACAA1	3.06883e-20	0.352382	up	TAB2	2.41899e-05	-0.340837	down	TOP2B	0.000515325	0.348195	up	RPS10	0.000390995	-0.588753	down	HLA-A	6.31634e-19	-0.765182	down	RNF149	3.52051e-09	0.31902	up	CCDC93	7.42089e-13	0.488076	up	GYPC	7.08067e-19	0.682574	up
	ZDHHC3	1.59286e-16	0.276147	up	SUCLG2	4.0401e-11	-0.278773	down	PNRC1	1.91502e-06	0.266763	up	TRA2B	0.000853075	-0.491798	down	PRDM1	0.00140129	0.63659	up	HSP90AB1	0.00501348	-0.281854	down	LAPTM4A	2.23474e-08	0.288661	up	MRPS5	1.16102e-06	0.333754	up	CYTIP	1.11374e-05	0.268951	up
	CLDND1	8.76922e-11	-0.340141	down	CISH	6.76562e-14	-0.61262	down	ENSG00000230202	1.09326e-09	-0.471335	down	MRPL3	0.00342478	0.303095	up	NUDT3	0.00657677	0.565931	up	TRERF1	0.000320237	-0.627365	down	SRSF7	1.59608e-24	0.440204	up	NR4A2	3.95118e-19	-0.472509	down	ANKRD44	6.60063e-11	-0.543053	down
	SIAH2	8.60055e-22	0.334891	up	RYK	9.07946e-13	0.32916	up	FYN	3.06057e-09	0.365317	up	NFKBIZ	4.63935e-11	0.963963	up	MDN1	0.00119861	0.654957	up	WAKMAR2	0.00265535	0.481864	up	EML4	8.39211e-26	0.558187	up	STAT4	4.61245e-10	-0.404455	down	GORASP2	0.000340297	0.332578	up
	PHC3	1.95076e-11	-0.272068	down	RPUSD3	2.42962e-14	0.263263	up	7SK.4	1.23221e-46	-1.4216	down	RBM5	0.00754319	-0.323875	down	SNRPC	0.00404567	-0.312104	down	RPS12	6.70061e-06	0.375897	up	DUSP2	8.19633e-103	1.65026	up	WDR54	2.54292e-07	0.364957	up	STK39	7.92337e-05	-0.412949	down
	SERP1	1.4494e-33	0.497331	up	APEH	3.48807e-20	0.359275	up	RIPOR2	1.20579e-05	-0.286602	down	RPL32P3	0.00266573	0.370095	up	WAKMAR2	0.00385839	0.394169	up	PNRC1	7.7082e-06	0.597198	up	ACTR3	8.60694e-12	-0.421939	down	AUP1	1.94964e-09	0.402113	up	BIN1	1.15677e-24	-0.900459	down
	RPL35A	1.03535e-62	-0.405671	down	IMPDH2	1.41598e-25	0.509186	up	HLA-F	5.32841e-09	-0.354533	down	ZNF721	0.000411819	-0.338012	down	HMGN3	0.00174519	0.596496	up	TULP4	0.00153644	-0.57134	down	NCK2	4.3337e-10	0.418258	up	CNPPD1	1.80137e-07	0.326023	up	CCDC93	2.81031e-07	0.330634	up
	CD96	5.90457e-19	-0.449629	down	RPL32	7.17879e-64	-0.359667	down	PEX6	1.36774e-10	0.320256	up	H2AZ1	2.64873e-06	0.589442	up	HLA-F	2.90123e-06	-0.974092	down	GLO1	0.00639667	0.42583	up	PTPN4	2.83572e-12	-0.519715	down	ANKZF1	0.000117144	0.299783	up	ATG4B	8.23153e-05	0.339096	up
	BRK1	2.241e-15	0.268059	up	GPX1	3.3635e-32	0.615702	up	FAM120B	7.32516e-06	-0.268519	down	PPP3CA	0.00806062	0.289016	up	AMD1	0.00213071	0.469288	up	ENSG00000230202	0.000295648	-0.728116	down	IMP4	3.903e-08	0.347662	up	STK16	1.10487e-07	0.328177	up	STAT4	3.36403e-09	-0.334253	down
	DALRD3	3.97287e-21	0.349389	up	SH3BP5	4.05219e-10	-0.330756	down	FKBP5	6.44668e-13	0.49944	up	HPGD	6.77093e-05	0.823705	up	FKBP5	0.00906896	0.648042	up	FYN	0.000328609	0.584702	up	CXCR4	2.17286e-181	1.93647	up	LPIN1	3.31971e-14	0.484779	up	WDR54	2.36646e-05	0.405168	up
	XPC	8.91884e-12	0.273501	up	NME6	1.21426e-13	0.267837	up	LTB	2.63805e-65	-1.1339	down	NOA1	0.00384806	0.309907	up	LTB	1.1159e-15	-1.22162	down	7SK.4	5.59719e-07	-0.862078	down	MIR4435-2HG	1.41036e-09	-0.351263	down	PPM1G	0.00070016	0.275122	up	AUP1	0.00152514	0.272109	up
	NUDT16	7.1435e-19	0.269247	up	SATB1	3.85975e-10	0.260436	up	HSPA1A	1.20657e-19	-0.604858	down	REST	0.00237796	-0.387892	down	HLA-E	7.13525e-06	-0.62698	down	HLA-F	0.00538786	-0.57829	down	UBE2E3	6.4954e-08	0.304663	up	CD8A	1.08136e-12	-0.543002	down	PDIA6	8.72228e-05	-0.357156	down
	ACAA1	4.7971e-23	0.315615	up	FLNB	4.7446e-10	0.319044	up	CSNK2B	7.63848e-07	-0.295509	down	CCNI	1.01745e-06	0.485854	up	MRPS18B	0.00387202	0.410578	up	FAM120B	3.70694e-05	-0.542593	down	ARHGAP15	0.00017062	-0.261098	down	SSB	3.11935e-06	0.265971	up	STAT1	2.56217e-10	-0.606323	down
	TRANK1	2.91016e-12	-0.34212	down	MBNL1	5.39021e-18	-0.384123	down	TAGAP	1.26784e-05	-0.296584	down	MFSD10	0.00324711	0.385524	up	FBXO9	0.00714391	0.539904	up	LTB	3.84275e-14	-1.16356	down	GYPC	5.47613e-66	0.991821	up	HSPD1	1.28424e-47	0.798498	up	STK16	3.29525e-06	0.263676	up
	ARHGEF3	7.03538e-12	-0.262578	down	TADA3	2.53409e-18	0.277321	up	H1-3	0.00103488	0.267321	up	RPL34	8.35694e-16	-0.519412	down	GPSM3	6.28387e-05	-0.731808	down	HLA-DMA	0.00190745	-0.532285	down	CYTIP	1.16141e-06	0.269261	up	HNRNPA3	2.889e-11	-0.518039	down	MZT2B	0.000879223	0.278101	up
	RYK	7.49274e-27	0.37228	up	H1-10	2.77334e-28	0.658136	up	BTN3A2	7.32323e-19	-0.539716	down	ENSG00000196656	6.02424e-06	-0.640582	down	HLA-DRA	4.00139e-05	-0.433276	down	BRD2	0.000419631	-0.549346	down	ANKRD44	2.94153e-21	-0.665904	down	DNPEP	8.24097e-10	0.321819	up	PRPF40A	0.000488191	-0.278881	down
	ST6GAL1	1.15178e-15	-0.34975	down	GPR171	3.86354e-12	0.317795	up	SYTL3	1.0523e-21	0.825015	up	PPID	0.00696155	0.417798	up	PSMG4	0.00877962	0.580576	up	HSPA1A	3.77296e-07	-1.06061	down	GORASP2	2.96467e-10	0.362046	up	BCL2L11	2.32492e-06	0.349313	up	CD8A	1.48473e-37	-0.986277	down
	PAK2	2.46364e-16	0.31964	up	CDV3	8.93433e-13	0.315066	up	RNASET2	1.13313e-41	0.811733	up	GRSF1	0.00106021	0.419286	up	BTN3A2	0.0021624	-0.609088	down	HSPA1B	8.81844e-05	-0.524702	down	BIN1	2.49322e-14	-0.50567	down	IL18R1	5.7412e-16	0.54674	up	METTL5	0.000829827	0.272801	up
	IMPDH2	2.05598e-26	0.448141	up	TKT	8.19952e-40	0.684482	up	HLA-DPB1	5.80871e-08	-0.383912	down	SMIM20	0.00147287	0.415856	up	SYTL3	0.000563407	0.831139	up	HLA-E	0.0019538	-0.4163	down	CCDC93	2.86206e-17	0.390399	up	PTRHD1	4.63339e-08	-0.413617	down	HSPD1	3.12031e-13	0.271466	up
	GPX1	4.29362e-80	0.968093	up	AP2M1	1.57032e-15	0.32593	up	PHF1	3.14897e-06	0.298206	up	RPL37	3.93552e-19	-0.466508	down	HLA-DPB1	1.32324e-05	-1.22318	down	FBXO9	0.00818522	0.467869	up	MRPS5	9.56064e-10	0.402817	up	ITGA4	2.06972e-05	-0.297725	down	HNRNPA3	3.8444e-25	-0.874322	down
	CAPN7	2.49768e-12	0.285348	up	DNAJC19	1.25983e-15	-0.276459	down	CUTA	3.51509e-06	0.3041	up	IL7R	0.00105401	0.513526	up	CUTA	0.000586275	0.60024	up	PSMB9	0.000125373	-0.61636	down	ATG4B	6.5744e-07	0.312158	up	GMCL1	5.05161e-08	0.388447	up	MOB1A	9.8192e-06	-0.325026	down
	SH3BP5	8.39587e-19	-0.497222	down	MXD4	3.61192e-15	0.330942	up	CCND3	4.99578e-07	0.315853	up	COX7C	0.00277241	-0.349628	down	SYNGAP1	0.000791442	0.712197	up	CGAS	9.0847e-05	-0.608251	down	STAT4	1.72242e-14	-0.484549	down	TUBA4A	3.61572e-54	0.947853	up	DOCK10	0.00187976	-0.27681	down
	TMA7	2.03254e-11	-0.290624	down	WDR1	9.63094e-10	0.322759	up	HLA-DRB1	0.00450172	-0.296471	down	FAM172A	0.00717246	-0.363643	down	CCND3	0.0055492	0.550826	up	HLA-B	5.65066e-18	-0.307201	down	WDR54	2.04044e-14	0.458914	up	ASXL2	1.08089e-08	0.351336	up	BCL2L11	9.12212e-06	0.369094	up
	MBNL1	2.754e-23	-0.459719	down	H2AZ1	1.23781e-16	0.401547	up	TNFAIP3	0.0019108	0.293145	up	STK10	0.00165776	-0.444089	down	HLA-C	1.54162e-08	-0.590527	down	HLA-DRA	2.89866e-08	-1.1785	down	AUP1	2.76059e-08	0.343137	up	RAB10	9.10354e-10	0.460325	up	LRRFIP1	1.7965e-05	-0.288955	down
	H1-10	3.2274e-33	0.646445	up	NOA1	4.60848e-20	0.429507	up	PRRC2A	3.65262e-06	-0.306833	down	NDFIP1	0.000919298	0.288065	up	HLA-H	0.00804412	0.485167	up	PPP1R18	0.00230514	-0.306945	down	INPP4A	1.57508e-06	-0.382946	down	PDCD1	1.84473e-14	0.477346	up	PSD4	0.000305963	-0.302876	down
	GPR171	1.94859e-22	0.434647	up	ANXA5	1.92429e-26	0.514137	up	THEMIS	4.15979e-07	-0.302017	down	ANXA6	0.0022865	-0.495354	down	CNPY3	0.00311088	0.507104	up	BTN3A2	0.00016818	-0.702511	down	STAT1	0.000151971	-0.375741	down	HDLBP	1.80068e-06	0.305016	up	RPS27A	6.38579e-23	0.344387	up
	FOXP1	3.64993e-14	-0.434535	down	CCNI	2.78255e-23	0.450679	up	TMEM243	3.14757e-08	0.330161	up	NR3C1	0.00624327	0.40989	up	ZKSCAN1	0.00801744	0.31251	up	BTN3A1	0.0077381	-0.400634	down	STK16	2.54386e-06	0.273838	up	ROCK2	7.05628e-05	0.323478	up	IL18R1	9.25573e-07	0.451698	up
	ABTB1	2.66007e-15	0.271103	up	HERC5	1.91601e-12	0.461845	up	AUTS2	0.00335049	-0.265301	down	MAT2B	0.00141757	-0.528847	down	SEC61G	0.00556792	0.300002	up	SYTL3	0.00155622	0.586429	up	LPIN1	5.22035e-10	0.302405	up	CAB39	2.1668e-13	0.358298	up	ITGA4	8.44296e-12	-0.492607	down
	CDV3	3.07112e-21	0.406346	up	MFSD10	2.36036e-20	0.382514	up	TRBV20-1	0.000745261	-0.659995	down	DNAJC21	3.12907e-05	0.598336	up	TRBV5-1	0.005966	-0.440575	down	HLA-DPB1	5.01939e-10	-1.22571	down	PPM1G	4.24628e-05	0.294351	up	CFLAR	7.58383e-15	0.524144	up	GMCL1	0.000143543	0.32513	up
	TKT	1.6324e-25	0.402452	up	PLAC8	6.73048e-09	0.2756	up	BRI3	1.94245e-13	0.479829	up	RNF130	3.62741e-05	0.613831	up	BRI3	0.00459194	0.508625	up	RPS18	4.30437e-09	0.435334	up	CD8A	2.00312e-49	-0.764109	down	COX5B	5.20065e-06	0.294393	up	TUBA4A	1.69726e-16	0.644084	up
	NCBP2AS2	4.03308e-22	0.274141	up	RPL34	3.8577e-133	-0.578457	down	GIMAP7	2.07419e-07	-0.284948	down	MATR3.1	0.000659218	-0.604357	down	CCM2	0.000317888	-0.759083	down	CUTA	4.57788e-08	0.846885	up	CFAP36	1.9443e-07	0.307402	up	ZEB2	2.7226e-10	-0.513581	down	PDCD1	7.54196e-05	0.374383	up
	SNRK	7.56458e-15	-0.356373	down	MRFAP1L1	2.73014e-13	-0.271415	down	MYO1G	6.97733e-06	-0.337473	down	HINT1	4.67135e-07	0.519871	up	NDUFB2	0.00355457	0.538988	up	GNL1	2.45042e-06	0.679479	up	HSPD1	3.52303e-51	0.771033	up	AAMP	3.02188e-08	0.26867	up	KIDINS220	0.000174527	-0.360657	down
	NFKBIZ	9.54088e-30	0.533613	up	GRSF1	6.41285e-14	0.265246	up	AKR1B1	1.31548e-05	0.294188	up	PURA	0.0015223	0.48875	up	GSTK1	0.00776779	-0.543181	down	HLA-C	9.62551e-12	-0.562671	down	HNRNPA3	6.45843e-21	-0.653662	down	CTDSP1	0.000224146	-0.319057	down	ACTR2	7.24982e-10	-0.525799	down
	RBM5	2.85728e-09	-0.261435	down	MRFAP1	1.52287e-17	0.343993	up	TMUB1	2.29321e-12	0.376637	up	CAMLG	8.93231e-06	0.712122	up	MDH2	0.00462186	-0.443028	down	HLA-DPA1	1.03385e-08	-1.11882	down	FAM136A	1.42924e-12	0.270244	up	GNLY	8.34843e-85	-1.87429	down	CFLAR	0.000161962	0.347085	up
	MXD4	7.02575e-19	0.37815	up	TBC1D1	5.42942e-16	0.287821	up	ARPC1B	1.08443e-18	-0.630649	down	NPM1	0.00481248	0.334017	up	LFNG	0.00698923	-0.271331	down	HLA-DRB5	0.00171424	-0.696494	down	HPCAL1	7.17519e-06	0.296941	up	GCC2	4.39326e-07	0.301262	up	CASP8	0.000456567	0.316188	up
	ZNF721	1.13005e-09	-0.290853	down	INPP4B	1.97133e-12	-0.369681	down	GIMAP1	2.52752e-10	-0.438299	down	FYB1	1.2802e-06	-0.688227	down	OGDH	0.000933099	-0.603217	down	HLA-DQA1	1.67098e-06	-0.883567	down	DNPEP	6.14241e-07	0.323474	up	ENSG00000236213	2.21984e-11	0.528819	up	DBI	0.00134576	-0.270909	down
	H2AZ1	1.11456e-33	0.552895	up	CLPTM1L	1.5958e-18	0.301346	up	ACTB	3.1674e-26	-0.46554	down	DOCK2	0.00282654	-0.365874	down	LAMTOR4	0.00343396	0.50575	up	HLA-DQB1	3.90512e-05	-0.933021	down	DOCK10	3.5201e-09	-0.379843	down	LINC01871	2.94376e-10	-0.546272	down	COX5B	0.000158344	0.309289	up
	RPS3A	3.59026e-26	-0.347268	down	CENPK	3.48507e-19	0.382125	up	TRBC1	0.00837271	-0.280458	down	TAF7	0.00185198	0.450865	up	TMSB4X	8.28002e-29	-0.917085	down	HLA-DRB1	6.57936e-09	-1.14334	down	BCL2L11	1.47805e-10	0.391178	up	CYTOR	3.70843e-07	-0.362373	down	ZAP70	2.91005e-07	-0.366955	down
	GPRIN3	1.51701e-21	0.323481	up	IL7R	1.61615e-20	0.441844	up	RAC1	0.000144889	0.265608	up	DUSP1	0.000307876	0.632666	up	RBM3	1.18911e-06	-1.04743	down	COX19	0.00116393	0.390766	up	PSD4	1.21878e-06	-0.361301	down	MAP4K4	4.76338e-06	0.360295	up	ZEB2	5.3122e-13	-0.672254	down
	DANCR	3.01853e-16	0.298905	up	IL6ST	1.13105e-11	0.365657	up	HNRNPA2B1	2.60332e-38	-0.662305	down	CD74	1.08934e-17	-1.35125	down	DYNLT3	0.00119762	0.542284	up	TRBV20-1	0.00844414	-0.401026	down	RPS27A	1.12181e-28	0.309013	up	EOMES	5.19532e-05	0.269213	up	EEF1B2	2.9483e-14	0.413181	up
	NOA1	1.11845e-16	0.356736	up	AP3S1	8.58425e-15	0.290741	up	MRPS24	2.98693e-06	-0.314345	down	IRF4	0.00177348	0.500414	up	MAGEH1	0.000342551	0.599758	up	BRI3	0.00120699	0.490976	up	AAK1	3.05819e-06	-0.336027	down	EPM2AIP1	3.66662e-07	0.283098	up	AAMP	0.000602778	0.302195	up
	ANXA5	3.32431e-16	0.340828	up	LMNB1	2.99157e-13	0.30363	up	NUP42	4.36068e-10	0.353892	up	DEK	0.000124576	0.544222	up	SLC25A5	0.000240588	0.759263	up	GIMAP7	0.00463357	-0.265434	down	IL18R1	4.12441e-17	0.506232	up	CRTAP	3.16602e-06	0.359541	up	TGOLN2	0.000137319	-0.347467	down
	CCNI	1.62941e-55	0.656266	up	TCF7	2.94059e-08	-0.318558	down	GPX1P1	2.11003e-26	-0.644273	down	JARID2	0.00869146	-0.331624	down	TCEAL8	1.37414e-05	0.520437	up	MYO1G	0.000134479	-0.681891	down	PTRHD1	3.01068e-07	-0.378077	down	CTNNB1	1.38042e-09	0.303905	up	GNLY	3.24283e-28	-1.07962	down
	HERC5	1.65241e-21	0.560221	up	PTGER4	8.43359e-13	0.32157	up	SLC25A5	3.76742e-21	0.577138	up	HLA-A	2.76757e-09	-0.343513	down	CXCR3	0.00188531	-0.815142	down	SNX10	0.00132458	-0.323455	down	ITGA4	6.15139e-16	-0.510428	down	UBA3	1.34932e-06	0.27949	up	ENSG00000236213	1.19165e-05	0.447552	up
	MFSD10	8.18272e-31	0.490457	up	DNAJC21	6.75865e-18	0.31878	up	IDS	0.000142469	0.285305	up	RPS10-NUDT3	0.000210738	-0.490811	down	GDI1	0.000226452	0.760852	up	CCM2	0.00483224	-0.607832	down	GMCL1	3.12747e-06	0.313866	up	CBLB	3.03201e-14	0.559141	up	PCBP1-AS1	0.000258441	-0.351621	down
	RPL34	6.29236e-198	-0.619443	down	RNF130	2.88856e-17	0.550856	up	TIMP1	2.738e-09	-0.303585	down	HMGA1	1.2295e-06	0.475806	up	RPL36A	1.59158e-06	-0.890849	down	GIMAP1	0.00592283	-0.650585	down	TUBA4A	1.15313e-73	1.04283	up	TIMMDC1	4.8488e-11	0.292381	up	CYTOR	5.27904e-10	-0.570596	down
	ENSG00000196656	1.60578e-31	-0.519207	down	PARP8	3.30454e-19	0.476207	up	CXCR3	2.22638e-06	-0.36262	down	PIM1	0.000933597	0.542176	up	NONO	0.00282019	0.445899	up	ACTB	1.20829e-11	-0.568073	down	UBXN4	0.000148353	0.262374	up	TGFBR2	9.68875e-06	0.364129	up	IQSEC1	0.000219812	-0.286959	down
	C4orf48	8.2806e-24	0.325181	up	ITK	2.1637e-15	0.325753	up	TAFAZZIN	2.34917e-06	0.27905	up	PRDM1	0.00553764	0.49264	up	RPL39	0.00353413	-0.324418	down	HNRNPA2B1	1.06067e-05	-0.570012	down	RAB10	4.69018e-07	0.294508	up	TPRA1	0.000484548	0.273501	up	EPM2AIP1	0.000118677	0.27955	up
	GRSF1	5.5876e-22	0.310817	up	CYSTM1	2.82961e-17	0.430918	up	IL2RG	6.64979e-05	-0.266148	down	MDN1	0.00383138	0.356663	up	NDUFA1	0.00554494	-0.290187	down	GSTK1	0.000746763	-0.494662	down	PDCD1	1.68689e-10	0.378336	up	PROK2	3.45256e-10	-0.460625	down	SLC25A38	0.00107533	0.271289	up
	MRFAP1	4.40481e-20	0.325878	up	CAMLG	1.98223e-20	0.293393	up	RBMX	7.1276e-07	-0.332469	down	WAKMAR2	0.00535516	0.39122	up	TSC22D3	8.51181e-16	1.3435	up	BAZ1B	0.00651901	0.302887	up	KIDINS220	0.000147765	-0.266272	down	ATP1B3	5.95686e-15	0.404571	up	CRTAP	2.56973e-05	0.415476	up
	INPP4B	2.34887e-12	-0.349485	down	G3BP1	1.0831e-18	0.293282	up	FLNA	1.43932e-13	-0.488401	down	DYNLT1	0.00412355	0.361955	up	SARAF	2.68149e-10	0.840109	up	MRPS24	0.000432063	-0.446811	down	SLC20A1	1.34201e-05	-0.338587	down	SERP1	3.95934e-27	0.680775	up	CBLB	2.81864e-05	0.362054	up
	MRPL36	1.91587e-20	0.288215	up	CDC42SE2	9.22427e-09	-0.297672	down	SMC1A	4.21095e-06	-0.342788	down	MAP3K4	0.00708152	-0.31711	down	PTDSS1	0.00156085	0.569812	up	IKZF1	0.0040325	-0.428806	down	ACTR2	5.10024e-13	-0.46824	down	FYTTD1	4.11361e-06	0.287392	up	MANF	6.73113e-05	-0.271684	down
	GZMK	2.22962e-11	-0.506149	down	CLTB	3.97758e-17	0.337867	up	MSN	4.84903e-11	-0.434904	down	PNRC1	0.000538121	0.3872	up	LY6E	0.0041654	-0.392239	down	HDAC9	0.00103184	-0.465011	down	CAB39	4.65013e-13	0.261798	up	PPP1R2	9.52449e-05	0.306947	up	SPCS1	4.1694e-07	0.286503	up
	RPL37	8.17377e-128	-0.495106	down	IRF1	7.31933e-10	-0.389344	down	SASH3	3.05278e-07	-0.349693	down	SERINC1	0.000520166	-0.544103	down	ENSG00000286122	7.70722e-09	1.35922	up	TMSB4X	6.38006e-13	-0.485263	down	COX5B	1.02187e-17	0.475151	up	RUBCN	2.05007e-06	0.336466	up	ARL6IP5	4.51853e-09	-0.43815	down
	IL7R	1.37163e-18	0.44264	up	MACROH2A1	1.14523e-20	0.267679	up	RAB9A	1.44987e-06	0.302831	up	PHF10	0.00587519	0.332164	up	PDE7A	0.00811169	-0.419778	down	GPX1P1	0.000756324	-0.534801	down	ZAP70	7.37956e-13	-0.443963	down	RPL35A	4.72155e-19	-0.301235	down	CMTM7	0.00392356	0.269263	up
	AP3S1	1.84715e-21	0.377577	up	PRELID1	1.09972e-13	0.260341	up	RTL8C	6.52382e-08	0.285821	up	PDCD2	0.00981436	0.332745	up	PPP3CC	0.00577737	-0.287431	down	TSR2	0.000576925	-0.465285	down	ZEB2	1.13641e-33	-0.907513	down	U2SURP	1.53034e-08	0.291889	up	SIAH2	0.000359577	0.310069	up
	LMNB1	3.82246e-14	0.263308	up	TAF7	2.55428e-15	0.305479	up	PGK1	1.53614e-08	-0.312308	down	7SK.4	4.29078e-21	-2.65382	down	VCPIP1	0.00242742	-0.302338	down	MAGEH1	0.00442695	0.36855	up	EEF1B2	2.94719e-24	0.44371	up	DALRD3	5.77945e-10	0.422786	up	FNDC3B	0.000127419	-0.271772	down
	TCF7	4.35079e-07	-0.27421	down	IQGAP2	1.89468e-17	0.398401	up	EMD	1.71182e-12	0.431259	up	RIPOR2	2.73901e-05	-0.678363	down	RPS20	1.18801e-05	0.78861	up	TIMP1	0.000942681	-0.460988	down	AAMP	8.633e-06	0.299721	up	NDUFAF3	2.12297e-06	0.264049	up	ATP1B3	2.69339e-07	0.324752	up
	GZMA	5.61828e-09	-0.566653	down	DUSP1	1.75163e-40	0.786102	up	TSPYL2	5.19208e-07	0.396141	up	SERPINB1	0.00530244	0.502344	up	COX6C	0.00480011	-0.392986	down	OGT	0.00865416	-0.587665	down	GNLY	2.50892e-67	-1.68709	down	THOC7	6.3413e-07	0.272759	up	EEFSEC	0.00020507	0.283716	up
	ANXA6	1.1767e-25	-0.53679	down	CD74	3.67061e-12	-0.467804	down	TSC22D3	6.53504e-52	0.921461	up	HLA-F	1.09739e-07	-0.904294	down	CPNE3	0.00428511	0.609106	up	FAM50A	0.00022542	0.393934	up	ENSG00000236213	0.000218417	0.294365	up	TIGIT	1.9134e-06	0.35316	up	SERP1	1.74493e-10	0.457014	up
	PTGER4	3.59828e-16	0.291548	up	DEK	6.7468e-13	0.276295	up	LINC00892	5.98516e-08	-0.347446	down	TMEM14B	0.00830375	0.474381	up	RPL8	0.00125817	0.318247	up	IL2RG	0.00278919	-0.430789	down	PCBP1-AS1	1.43529e-09	-0.396849	down	ZBTB20	0.00175579	0.263075	up	TNIK	1.18793e-05	-0.29252	down
	MAT2B	3.68505e-20	-0.316986	down	TRIM27	1.23499e-15	0.308459	up	DEFA3	2.46699e-28	-0.570409	down	TCP1	0.000569476	0.422837	up	LINC00861	4.99837e-05	-0.83893	down	PLP2	0.00151763	-0.635956	down	LINC01871	2.25427e-09	-0.424941	down	CX3CR1	3.18938e-66	-1.4964	down	KLHL24	3.32801e-05	0.278384	up
	CCNG1	4.15317e-22	0.387727	up	HLA-A	9.98532e-28	-0.291847	down	LEPROTL1	1.19524e-05	0.29589	up	ENSG00000272501	0.00114894	0.332995	up	GOLGA7	0.000730403	-0.395408	down	UBQLN2	1.10348e-05	-0.74416	down	IQSEC1	8.41896e-05	-0.311215	down	XPC	3.74611e-06	0.344151	up	CD96	1.71639e-05	-0.432538	down
	DNAJC21	4.6288e-37	0.53744	up	MYLIP	1.84125e-26	0.543937	up	BNIP3L	1.43524e-05	0.269218	up	MPC1	0.000355847	0.439849	up	UBQLN1	0.00622443	0.283836	up	FLNA	9.77085e-06	-0.760404	down	RPL14	3.67728e-17	0.300732	up	PSMD2	6.71375e-15	0.536587	up	P4HTM	0.000148258	0.293388	up
	RNF130	3.18915e-16	0.421638	up	SRPK1	3.6935e-14	0.300574	up	SARAF	1.17373e-53	0.712563	up	FAM120B	0.00012729	-0.371456	down	DNAJA1	0.000361558	-0.683442	down	MSN	0.000501307	-0.489303	down	TUSC2	2.39972e-05	0.303825	up	EIF4G1	1.26698e-07	0.423205	up	DALRD3	1.62088e-06	0.436701	up
	HNRNPAB	2.33646e-14	0.27593	up	HMGA1	1.69094e-25	0.446201	up	PAG1	3.38574e-09	-0.418596	down	FKBP5	1.29695e-05	0.761699	up	GLIPR2	0.0024481	0.478516	up	TBL1X	0.00172067	0.552642	up	CRTAP	2.7871e-10	0.422903	up	ACAA1	8.84816e-09	0.401931	up	TIGIT	5.15166e-05	0.451099	up
	HMGXB3	3.26347e-19	0.266195	up	RUNX2	4.12257e-14	0.269694	up	FBXO32	7.17098e-10	0.355109	up	H1-2	3.31285e-05	0.324011	up	NOL8	0.00143872	0.473704	up	PGK1	0.00285701	-0.402001	down	NUP210	1.49985e-06	-0.371232	down	ZNF639	0.000123915	0.281587	up	CX3CR1	1.06634e-81	-1.82353	down
	MATR3.1	9.54504e-34	-0.715581	down	RPS10	6.67323e-14	-0.471954	down	MYC	0.000698451	0.285089	up	H1-4	0.00237127	0.399316	up	MLLT3	0.00832702	0.291627	up	FOXP3	8.29258e-05	-0.729197	down	CBLB	1.43662e-10	0.288863	up	BHLHE40	3.68425e-20	-0.783173	down	CNBP	4.6461e-06	0.3219	up
	HINT1	5.49641e-31	0.372751	up	PRDM1	6.44318e-27	0.601812	up	RPL7	2.57959e-08	-0.296075	down	LTB	1.58908e-12	-0.871511	down	TRAF1	2.16062e-05	-0.796577	down	TSC22D3	8.81905e-06	0.682753	up	CLDND1	1.70894e-05	-0.362004	down	RYK	8.62387e-08	0.370041	up	XPC	0.00640977	0.289462	up
	ANKHD1	1.50129e-18	-0.392842	down	SNX3	1.84832e-18	0.342139	up	HSF1	1.79391e-10	0.302137	up	LSM2	0.000107938	0.483474	up	XPA	0.000749938	0.689679	up	DEFA3	5.94206e-07	-0.86091	down	ARL6IP5	3.28569e-08	-0.309025	down	APEH	2.0833e-07	0.284114	up	CCNL1	3.81072e-07	0.308955	up
	CYSTM1	2.0791e-28	0.473272	up	WAKMAR2	6.47903e-08	0.307219	up	PABPC1	1.73785e-09	0.350741	up	HSPA1A	0.000498746	-0.344968	down	FBXW5	0.00111698	0.484672	up	LEPROTL1	3.4833e-07	0.814632	up	CMTM7	5.63215e-09	0.306735	up	PAK2	1.81216e-05	0.2939	up	PSMD2	0.000358905	0.367448	up
	CSNK1A1	2.66853e-16	0.296586	up	TAB2	9.2911e-08	-0.287061	down	EIF3E	1.6334e-07	0.313929	up	EHMT2	0.00204256	0.420289	up	TLE4	0.00640912	0.458317	up	SARAF	5.89324e-23	1.22223	up	TPRA1	2.89842e-05	0.280485	up	IMPDH2	1.59467e-13	0.487083	up	ACAA1	0.000823345	0.295016	up
	CAMLG	7.54532e-37	0.534024	up	HEBP2	2.79058e-20	0.331348	up	RPS20	7.95804e-10	-0.359789	down	CSNK2B	6.47023e-07	-0.812416	down	DCAF10	0.00112926	0.454042	up	ASAH1	0.00560873	0.3596	up	EIF1B	3.30178e-07	0.294789	up	USP4	0.000431994	0.266037	up	NBEAL2	1.07595e-07	-0.456237	down
	NPM1	3.36359e-19	0.330583	up	DYNLT1	5.30947e-12	0.285897	up	RPL8	1.33211e-52	0.491059	up	HLA-E	1.01899e-14	-0.729309	down	STOML2	0.00130383	0.29928	up	NDRG1	0.00544788	-0.285697	down	RPL22L1	3.7516e-06	0.305151	up	GPX1	6.309e-22	0.669161	up	ZNF639	0.000558391	0.319969	up
	CDC42SE2	1.06266e-12	-0.356241	down	SERINC1	9.33971e-13	-0.37773	down	CHMP7	1.21588e-05	-0.312971	down	FBXO9	0.00222432	0.447853	up	GTF3C5	0.0016108	-0.443635	down	GRINA	0.000933154	0.421335	up	ATP1B3	4.09624e-14	0.406662	up	IFRD2	1.95419e-10	0.329931	up	MYD88	0.00166022	-0.265104	down
	CLTB	1.32279e-18	0.294627	up	PHF10	5.38894e-10	0.276178	up	PLEC	1.83438e-09	-0.47082	down	SNX9	0.00473004	0.495255	up	TNFSF8	7.10687e-05	0.75285	up	CYC1	0.00828569	0.33389	up	SLC25A36	3.15549e-08	0.277361	up	TOP2B	2.24573e-05	0.343133	up	TRANK1	0.000208012	-0.294462	down
	FYB1	5.60956e-15	-0.339636	down	HMGN3	1.01386e-18	0.292911	up	DOK2	3.38765e-06	-0.332753	down	HLA-B	3.43323e-41	-0.531224	down	UGCG	0.00092087	0.417129	up	RPL8	4.32017e-16	0.689165	up	SERP1	2.12011e-43	0.759874	up	HMCES	4.35333e-07	0.311639	up	ARHGEF3	1.529e-08	-0.496629	down
	IRF1	2.22349e-08	-0.275602	down	CITED2	1.5162e-26	0.547921	up	LINC00861	3.74e-19	-0.644009	down	GPSM3	0.00169964	-0.436087	down	KLF9	0.000705749	0.538834	up	PLEC	9.06689e-06	-0.931698	down	PPP1R2	4.79613e-06	0.267832	up	H1-10	1.50853e-45	1.14059	up	CISH	1.57761e-16	-0.830847	down
	TAF7	6.26239e-24	0.357239	up	FYN	7.46525e-12	0.293667	up	SNHG6	8.51246e-07	0.296493	up	HLA-DRA	2.26227e-08	-1.03355	down	SEC16A	0.00481515	0.433595	up	DOK2	0.00215471	-0.441326	down	RPL35A	4.17415e-17	-0.282986	down	PLXND1	0.00134672	0.263057	up	RYK	0.000641594	0.352207	up
	IQGAP2	7.27253e-21	0.389811	up	HLA-F	8.70217e-39	-0.788849	down	RANBP6	5.33598e-07	-0.262377	down	TUBB	4.92737e-05	0.470556	up	SNHG7	5.23163e-11	1.19847	up	PSIP1	0.00884044	0.451059	up	CD96	1.40638e-05	-0.334579	down	GPR171	1.1949e-08	0.423081	up	TWF2	4.92746e-05	-0.281263	down
	DUSP1	1.51396e-30	0.578581	up	SOD2	2.00238e-09	0.264692	up	PSIP1	3.38057e-06	0.284739	up	TAGAP	8.62574e-09	-0.926721	down	CUTALP	0.00303603	-0.618438	down	ANXA1	0.000126978	-0.636809	down	SEC13	4.66308e-07	0.293361	up	NKTR	1.9594e-06	0.343243	up	PPM1M	4.57331e-06	-0.372777	down
	CD74	1.36892e-32	-0.692763	down	PEX6	6.05486e-32	0.498484	up	DNAJA1	2.98095e-20	-0.625252	down	H1-3	0.00125335	0.393339	up	FTH1	9.97016e-05	0.561953	up	DNAJA1	0.000127189	-0.814114	down	P4HTM	4.39027e-09	0.276238	up	SHISA5	0.000463559	-0.26255	down	ZXDC	0.00145977	0.296647	up
	SSBP2	1.8374e-11	-0.324558	down	CRYBG1	1.30164e-26	0.570506	up	BAG1	1.46001e-08	0.364284	up	BTN3A2	1.25999e-06	-0.815384	down	AHNAK	0.000165011	-0.723823	down	TRAF1	0.00795261	-0.38896	down	DALRD3	4.36912e-13	0.470635	up	WDR6	1.03063e-06	0.287178	up	IMPDH2	9.94695e-06	0.443369	up
	GMDS	1.30753e-16	0.287786	up	ENSG00000272501	7.63581e-15	0.336623	up	BBLN	6.53697e-06	0.304448	up	SYTL3	1.28143e-08	0.929176	up	ENSG00000227615	0.00855841	0.27742	up	XPA	0.00988435	0.56472	up	CX3CR1	1.51572e-104	-1.78343	down	TKT	2.68315e-40	0.794402	up	CAPN7	3.91757e-05	0.376134	up
	DEK	6.67834e-19	0.396855	up	FKBP5	5.85375e-67	1.06769	up	HNRNPK	1.27094e-06	-0.266978	down	HLA-DPB1	7.72179e-11	-1.13612	down	SESN3	3.12119e-05	1.06571	up	RABGAP1	0.00468056	-0.336745	down	XPC	2.65656e-06	0.30838	up	SETD5	6.43215e-08	0.356897	up	SH3BP5	0.000120423	-0.391375	down
	MYLIP	9.67155e-41	0.620299	up	H1-2	2.86585e-11	0.383268	up	TLN1	5.40089e-05	-0.263217	down	RING1	0.00784604	0.406476	up	HSPA8	4.42965e-08	-0.82274	down	HSPA5	0.00267338	-0.464682	down	PSMD2	3.3671e-13	0.433756	up	AP2M1	0.000448875	0.264788	up	ABHD14B	5.62603e-07	0.41968	up
	RPS10-NUDT3	1.53455e-33	-0.540508	down	LTB	2.26977e-133	-1.14531	down	TRAF1	7.61795e-06	-0.285618	down	CUTA	3.82158e-07	0.662595	up	RASGRP2	0.00398746	0.333943	up	FCN1	1.96613e-05	-0.338386	down	ACAA1	1.74076e-07	0.293551	up	TEX264	8.50757e-05	-0.284396	down	LTF	3.16342e-28	-0.95928	down
	HMGA1	2.71109e-24	0.351436	up	CLIC1	2.6832e-31	0.628783	up	FBXW5	3.01764e-05	0.26321	up	SYNGAP1	0.00101774	0.450644	up	TALDO1	0.0001632	0.691029	up	SNHG7	3.91693e-09	1.0414	up	NBEAL2	2.15638e-09	-0.446065	down	THUMPD3-AS1	1.45034e-05	0.27434	up	IFRD2	2.10928e-05	0.341085	up
	PIM1	6.14656e-11	0.301109	up	DDAH2	2.48298e-13	0.277747	up	DPP7	6.90821e-12	0.413608	up	CCND3	1.8549e-05	0.605058	up	CAPN1	0.00451998	-0.413919	down	EIF3M	0.00427957	0.289317	up	ZNF639	1.64223e-06	0.346088	up	PDS5A	6.71093e-05	0.300748	up	MAP4	6.55506e-07	-0.407999	down
	PRDM1	1.50702e-42	0.733001	up	EHMT2	1.85655e-16	0.292471	up	UBE2R2	1.11392e-08	0.334654	up	GNL1	5.70351e-05	0.520249	up	LSP1	0.000886117	-0.577989	down	FTH1	0.00704628	0.267346	up	BHLHE40	3.73947e-06	-0.330132	down	DCK	0.000378215	0.26209	up	LPP	0.000239835	-0.264643	down
	SNX3	3.21602e-22	0.319703	up	HLA-E	6.30861e-50	-0.587292	down	SURF2	2.7419e-06	0.267637	up	HLA-C	3.53392e-17	-0.573461	down	CCDC85B	0.00068628	0.533726	up	AHNAK	3.59505e-11	-1.09182	down	TRANK1	5.55825e-09	-0.42703	down	KLF3	1.29042e-06	-0.362161	down	HMCES	0.000129497	0.344054	up
	WAKMAR2	7.52268e-20	0.41605	up	FBXO9	9.66856e-13	0.270295	up	HSPA5	4.64742e-10	-0.460308	down	HLA-H	0.00118762	0.518657	up	IL10RA	0.00850464	-0.568249	down	EEF1G	7.59017e-07	-1.25616	down	ARHGEF3	4.65345e-13	-0.364618	down	HNRNPD	4.43407e-13	0.418499	up	H1-10	4.58647e-27	1.07186	up
	HIVEP2	1.27448e-17	-0.357115	down	SNX9	2.86149e-15	0.410557	up	SPTAN1	6.7208e-09	-0.363204	down	HLA-DPA1	0.000670445	-0.665575	down	CD3G	0.00134384	-0.580429	down	FDX1	0.00613671	0.352039	up	RYK	9.82306e-14	0.44307	up	H2AZ1	5.90471e-14	0.432318	up	PLXND1	5.96993e-09	0.522033	up
	SERINC1	3.86282e-15	-0.274397	down	GPSM3	7.328e-15	-0.382187	down	SIT1	0.000538335	-0.27762	down	HLA-DQA1	7.48498e-05	-0.746021	down	CD3D	0.00649311	-0.484413	down	HSPA8	1.02047e-26	-1.54302	down	PPM1M	1.17082e-05	-0.28716	down	PGRMC2	3.03077e-05	0.281194	up	TRA2B	2.78173e-07	-0.413359	down
	PHF10	1.21176e-12	0.315395	up	TUBB	1.58256e-19	0.461386	up	SNHG7	5.14753e-15	0.526331	up	HLA-DRB1	2.74714e-06	-0.966166	down	UCP2	1.37061e-08	-1.07204	down	RPS3	1.49111e-13	0.407185	up	ST6GAL1	1.39448e-12	-0.480582	down	RPS3A	5.04408e-18	-0.276466	down	HCLS1	4.10413e-09	-0.416585	down
	HMGN3	1.91795e-22	0.2608	up	RPL10A	3.01203e-14	-0.260069	down	CUTALP	7.85453e-21	0.59747	up	TNFAIP3	0.000309635	0.503136	up	IFITM1	0.000672925	-0.577847	down	TRIM22	0.000299231	-0.65979	down	PAK2	7.11013e-06	0.298883	up	CDKN2AIP	0.00126363	0.260313	up	GOLGA4	0.0010219	-0.261944	down
	PDCD2	1.87683e-19	0.344866	up	H1-3	3.48818e-15	0.476937	up	TRIM21	8.30652e-09	-0.336626	down	RPA3	0.00937697	0.287954	up	ILK	0.000928054	0.498913	up	CAPN1	0.00398874	-0.518161	down	IMPDH2	2.34217e-18	0.448176	up	ABCE1	2.46148e-07	0.325685	up	TEX264	0.00236119	-0.300307	down
	7SK.4	1.0042e-124	-2.53994	down	BTN3A2	7.25963e-19	-0.548937	down	FTH1	1.60175e-29	0.716517	up	MALSU1	4.70803e-06	0.262347	up	UBXN1	0.000669068	0.600637	up	LSP1	0.000154712	-0.584236	down	GPX1	3.56273e-48	1.00682	up	FRG1	0.000619411	0.29299	up	NCBP2AS2	6.23642e-05	0.392867	up
	RIPOR2	1.23099e-19	-0.429696	down	SYTL3	3.1691e-39	0.992447	up	AHNAK	3.35194e-24	-0.642231	down	SAMD9	0.0040178	-0.525103	down	CASP1	0.000257184	-0.599138	down	IL10RA	0.00335673	-0.500072	down	SH3BP5	6.07335e-10	-0.476648	down	DANCR	3.01019e-08	0.37627	up	PARP15	0.00226547	-0.301114	down
	HLA-F	2.10634e-39	-0.720035	down	RNASET2	2.12334e-32	0.600497	up	EEF1G	5.94084e-55	-1.86181	down	BUD31	0.00561667	0.400139	up	RPS25	0.00203755	-0.274791	down	CD3G	0.00218736	-0.533824	down	UQCRC1	2.78496e-05	0.280028	up	RAP1GDS1	8.53335e-13	0.35044	up	RNF4	0.00374081	-0.268256	down
	SOD2	5.82539e-25	0.37233	up	HLA-DPB1	1.28298e-06	-0.298212	down	FDX1	1.68881e-06	0.265986	up	TRBV5-1	0.00840718	-0.444253	down	CBL	0.00833154	0.468237	up	RNF214	0.00579394	-0.449414	down	MBNL1	2.57095e-14	-0.435497	down	ZFYVE28	0.000123591	-0.276908	down	TNIP2	8.9227e-05	0.352397	up
	PEX6	1.69127e-29	0.3786	up	RPS18	1.33071e-42	-0.288209	down	HSPA8	3.95113e-92	-1.20642	down	BRI3	0.00497325	0.47079	up	CDK2AP2	0.00444169	0.503505	up	CD3D	0.00138748	-0.420997	down	LPP	4.45637e-09	-0.368088	down	FGFBP2	4.01773e-55	-1.20275	down	SPON2	5.99497e-05	-0.406778	down
	CRYBG1	1.7041e-29	0.413012	up	PHF1	2.71283e-11	0.290438	up	CHORDC1	2.46322e-09	-0.439198	down	GIMAP7	0.00580131	-0.351594	down	CD3E	5.74726e-05	-0.527203	down	TMEM223	0.00755887	0.52336	up	HMCES	1.13418e-06	0.311857	up	CCNI	3.66794e-10	0.382411	up	HOPX	7.2082e-09	-0.439418	down
	ENSG00000272501	2.46724e-26	0.399338	up	SYNGAP1	2.99842e-15	0.31169	up	CD82	5.72586e-14	-0.535266	down	EXOC4	0.00287816	-0.404418	down	MAP3K11	0.00601892	0.379069	up	PTPRCAP	1.30906e-10	-1.6214	down	H1-10	3.18546e-67	1.19406	up	DTHD1	4.20773e-08	0.42296	up	DCK	0.00366278	0.286287	up
	FAM120B	8.43546e-13	-0.287075	down	SNHG5	2.73768e-28	0.509557	up	RASGRP2	3.6551e-07	0.338072	up	MYO1G	0.000690588	-0.484687	down	LTBP3	0.00255728	0.675893	up	CTSC	0.00336056	-0.633015	down	PLXND1	4.53377e-23	0.610731	up	HERC5	3.47505e-13	0.485667	up	HNRNPD	0.00037529	0.273214	up
	FKBP5	7.57144e-69	0.920216	up	CCND3	5.85425e-22	0.495067	up	PNPLA2	7.19161e-23	0.66268	up	CCM2	2.56513e-05	-0.683707	down	PSMD13	0.00818056	0.324688	up	FNBP4	0.00306151	0.406079	up	GPR171	1.25598e-13	0.433617	up	G3BP2	2.75165e-05	0.277626	up	H2AZ1	9.36761e-09	0.427253	up
	H1-2	2.93837e-16	0.342164	up	HLA-C	9.7052e-35	-0.413708	down	STIP1	2.14424e-12	-0.430072	down	RSBN1L	0.00130771	0.544708	up	MALAT1	2.9828e-11	-0.597047	down	CTSF	0.000755507	0.572388	up	TRA2B	7.01019e-11	-0.399143	down	MFSD10	1.04334e-09	0.424939	up	TBCK	1.62877e-05	-0.330454	down
	H1-4	1.66376e-19	0.404211	up	HLA-H	1.69938e-51	0.734166	up	LSP1	1.89509e-06	-0.316144	down	PHTF2	0.00865502	0.287757	up	ENSG00000254682	0.00509674	0.497542	up	IFITM1	6.22452e-09	-0.7843	down	FOXP1	4.95809e-05	-0.34758	down	NOP14	2.46546e-08	0.353608	up	RPS3A	3.80918e-22	0.480157	up
	LTB	8.99741e-78	-0.771266	down	HLA-DRB1	9.0713e-13	0.391527	up	NAP1L4	3.28634e-09	0.386122	up	ARPC1B	1.14174e-09	-0.981344	down	SNHG1	0.00130737	0.506256	up	IPO7	0.000599968	0.288533	up	CDV3	1.40601e-11	0.380271	up	RPL34	4.1192e-65	-0.614115	down	SRP72	3.71876e-05	-0.305793	down
	AIF1	1.49579e-11	-0.307574	down	TNFAIP3	5.06355e-25	0.745051	up	IL10RA	5.56082e-09	-0.453647	down	GIMAP1	0.000996456	-0.616194	down	KLF6	0.00368339	0.493813	up	UBXN1	4.93586e-05	0.691925	up	ACAP2	1.22657e-06	0.269649	up	NFKB1	2.49506e-08	0.364358	up	FRG1	0.00113904	0.309209	up
	CLIC1	2.13146e-23	0.483728	up	SESN1	3.15895e-06	0.26496	up	RASSF7	5.62873e-06	0.281053	up	NDUFB2	0.00157365	0.414797	up	UPF2	0.00444129	0.589926	up	CASP1	4.00278e-06	-0.810654	down	SELENOK	9.12362e-09	0.301636	up	GRSF1	2.14166e-11	0.389628	up	DANCR	0.00166685	0.347897	up
	EHMT2	3.38338e-19	0.263479	up	C1GALT1	1.96851e-14	-0.328907	down	PTPRCAP	1.8823e-77	-1.58553	down	ACTB	0.00070149	-0.322023	down	UBE2D1	0.00169949	0.419777	up	CBL	0.000958767	0.412999	up	TKT	1.12803e-23	0.594592	up	MRFAP1	7.8565e-05	0.302628	up	FGFBP2	6.09083e-31	-1.09979	down
	CSNK2B	2.21278e-23	-0.563746	down	UPP1	5.72881e-13	0.298046	up	VEGFB	5.01891e-11	0.364335	up	ZC3HAV1	0.00573285	0.274949	up	TSPAN14	0.000706939	0.488215	up	GSTP1	0.000198843	0.39723	up	GOLGA4	3.67694e-05	-0.309265	down	CLPTM1L	2.47004e-08	0.373926	up	ANXA5	4.75625e-09	-0.431414	down
	HLA-E	6.25787e-57	-0.558381	down	GUSB	2.08475e-09	0.260172	up	CFL1	1.75548e-08	-0.271462	down	GSTK1	0.000764748	-0.485598	down	CUEDC2	0.00181252	0.271171	up	RBM4	0.00252069	-0.471702	down	NCBP2AS2	3.83664e-12	0.425388	up	SUB1	2.92929e-05	-0.283394	down	CCNI	2.97553e-19	0.617098	up
	FBXO9	1.74755e-14	0.267543	up	MTPN	3.37057e-15	0.268119	up	CTSW	5.90616e-08	-0.341229	down	LMBR1	0.00940954	0.425469	up	SRGN	0.00168914	0.640272	up	RPS13	4.86722e-05	0.38082	up	RBM5	1.14128e-12	-0.46365	down	GZMK	2.81477e-05	-0.302717	down	RPL9	2.76411e-12	0.421434	up
	SNX9	5.26769e-19	0.365654	up	TRBV20-1	1.74908e-06	-0.862018	down	CD6	1.90208e-06	-0.319361	down	MRPS24	0.00646385	-0.408633	down	LCOR	0.00292246	0.280814	up	DNAJC4	0.00287051	0.466872	up	ATP5ME	4.6695e-05	-0.311796	down	CENPK	1.93229e-07	0.330237	up	HERC5	1.07965e-10	0.573458	up
	PSMB9	4.89377e-11	-0.301711	down	BRI3	1.1847e-22	0.415795	up	IFITM1	2.9694e-24	-0.464579	down	LFNG	0.00426559	-0.479349	down	PPA1	0.000358545	0.392894	up	IFITM2	0.0054645	-0.524418	down	TNIP2	5.73891e-08	0.323123	up	NIPBL	0.000184946	0.274811	up	ATP8A1	0.00010205	0.333296	up
	HLA-B	1.87953e-127	-0.39781	down	ENSG00000283041	1.79608e-10	-0.276568	down	AKIP1	5.78428e-09	0.269868	up	OGDH	0.000495926	-0.603244	down	PFKP	0.000512353	0.47502	up	ATM	0.0035259	0.620249	up	SPON2	3.91214e-07	-0.40969	down	RPL37	1.74016e-17	-0.279798	down	MFSD10	2.87396e-05	0.342674	up
	TAGAP	4.58793e-50	-0.919703	down	ZNHIT1	1.3636e-16	0.307853	up	CD5	3.33922e-07	-0.317336	down	TOMM7	0.00354625	-0.361779	down	ITGB1	7.92351e-06	-0.862777	down	ENSG00000254682	0.00869452	0.506562	up	OCIAD2	4.56261e-08	0.301409	up	IL7R	1.55886e-40	1.23194	up	HNRNPDL	2.64555e-08	0.406208	up
	H1-3	2.7048e-20	0.53546	up	MCM7	7.63471e-11	0.318046	up	UQCC3	3.63544e-06	0.294342	up	P2RY8	0.00360768	-0.534732	down	DDIT4	2.68121e-11	1.35979	up	NEAT1	7.72893e-06	-0.898503	down	HNRNPD	1.05764e-09	0.340127	up	GZMA	1.48738e-11	-0.278293	down	GRSF1	0.000295778	0.277447	up
	BTN3A2	1.68189e-42	-0.747998	down	NDUFB2	4.01354e-18	0.427644	up	UBXN1	2.3592e-11	0.386481	up	TMSB4X	2.17605e-43	-0.664525	down	CELF2	4.35612e-05	0.848796	up	REEP3	0.00562873	0.298376	up	H2AZ1	1.23561e-42	0.739127	up	ANXA6	8.07543e-07	-0.275956	down	ENOPH1	0.000171606	0.303456	up
	BTN3A1	9.33497e-10	-0.268804	down	H2AZ2	3.83792e-12	0.381014	up	CASP1	5.15899e-07	-0.354785	down	GPX1P1	9.26051e-07	-0.753961	down	MRPL43	7.61585e-05	0.604252	up	EIF3A	0.00366466	-0.490245	down	RHOH	9.46001e-06	-0.283882	down	CCNG1	7.51001e-07	0.336849	up	LYAR	3.0896e-07	0.474472	up
	BTN3A3	6.183e-14	-0.329418	down	SLC12A9	3.84876e-13	0.268604	up	GSTP1	1.78387e-12	0.432736	up	RBM3	0.000130301	-0.651816	down	PRKCQ-AS1	0.00621968	0.413543	up	FHIP2A	0.00492188	-0.330989	down	LRBA	6.38866e-08	-0.404344	down	DNAJC21	0.000481183	0.308713	up	INPP4B	0.00412611	-0.264757	down
	SYTL3	1.51801e-54	0.983662	up	SRRT	2.87442e-12	0.265634	up	ZBTB16	4.90048e-13	0.405113	up	SYAP1	0.00516233	0.308811	up	FKBP4	0.000224348	0.721675	up	SRGN	0.000294845	0.300946	up	RPS3A	1.65157e-13	-0.295833	down	RNF130	1.87718e-15	0.595359	up	SNHG8	1.55234e-07	0.470332	up
	RNASET2	3.89481e-59	0.740988	up	KDELR2	1.70456e-15	0.303959	up	SPCS2	2.83065e-05	-0.292665	down	MAGEH1	0.00381014	0.53571	up	SMIM10L1	0.00211134	-0.635284	down	ITGB1	4.33241e-06	-0.861583	down	CDKN2AIP	1.38205e-07	0.338626	up	SQSTM1	7.51718e-11	0.358875	up	VCAN	6.36776e-19	-0.730271	down
	HLA-DPB1	1.90827e-14	-0.440987	down	ATP6V1F	9.32506e-15	0.294416	up	MOB2	3.67814e-08	0.261545	up	PIN4	0.00945247	0.286403	up	BTG1	1.77137e-20	1.25398	up	AP3M1	0.000432571	-0.55533	down	ABCE1	3.9842e-06	0.26468	up	LARS1	0.000164474	0.271462	up	SUB1	6.29432e-05	-0.281109	down
	DAXX	1.37965e-09	-0.304246	down	HNRNPA2B1	9.11562e-13	-0.343735	down	NUCB2	0.000506073	0.267899	up	SLC25A5	0.000160344	0.604184	up	ELK3	0.00033046	0.433765	up	ADAM8	1.06039e-06	-0.673771	down	FRG1	1.57677e-05	0.332397	up	PARP8	9.05715e-26	0.723015	up	IL7R	6.47854e-23	1.30031	up
	PHF1	4.98458e-10	0.269227	up	NAMPT	3.43936e-14	0.353448	up	IFITM2	4.12955e-15	-0.324669	down	ARHGEF6	0.00481797	-0.354183	down	DAZAP2	0.000149088	-0.526375	down	PSAP	0.000527552	-0.494813	down	DANCR	2.90448e-17	0.532462	up	ERAP1	2.38612e-05	0.268292	up	UBE2B	0.00121213	0.342505	up
	CUTA	4.96335e-18	0.36805	up	POLD2	3.45275e-15	0.291153	up	TAF10	7.94386e-10	0.385354	up	IDS	1.58742e-11	0.439522	up	RPS2P5	7.72199e-05	-0.519581	down	VDAC2	0.00453609	0.519633	up	HMGB2	4.249e-12	0.3613	up	NSUN2	1.09875e-05	0.26268	up	AP3S1	8.65575e-05	0.315438	up
	CCND3	9.59812e-25	0.484653	up	GSTK1	6.07674e-20	-0.464273	down	ENSG00000254682	0.000162313	0.294429	up	OGT	0.00055317	-0.579747	down	ARHGAP9	2.11457e-05	0.680995	up	VIM	0.00194212	-0.487941	down	SAP30	1.6474e-12	0.307433	up	HINT1	6.70803e-23	0.497677	up	GZMA	9.69841e-30	-0.76352	down
	SYNE1	6.05268e-11	-0.267839	down	LMBR1	1.99663e-12	0.321073	up	NEAT1	1.01894e-10	-0.501784	down	CXCR3	0.00235594	-0.478205	down	LPCAT3	0.00146557	0.35737	up	PRKCQ-AS1	0.00621767	0.3802	up	SLBP	1.50232e-08	0.327052	up	CYSTM1	3.9052e-21	0.572719	up	UBE2D2	0.000285463	0.314964	up
	HLA-C	3.32181e-53	-0.412962	down	TMEM120A	1.62874e-11	0.271502	up	ENSG00000234961	3.56803e-08	-0.400584	down	GDI1	4.79005e-06	0.628022	up	GLTP	0.00759733	0.487669	up	CRACR2A	0.00667837	-0.408426	down	FGFBP2	3.62706e-31	-0.877026	down	CSNK1A1	3.87483e-07	0.321045	up	RPS14P8	8.62622e-30	-0.741438	down
	HLA-H	8.43581e-40	0.588505	up	EIF3B	5.71622e-16	0.320735	up	DNAJC1	1.34123e-06	0.37889	up	NAA10	0.00617375	-0.34766	down	TUBA1B	0.000324439	0.6682	up	PCED1B	0.00207714	-0.346917	down	CCNI	8.0544e-29	0.624779	up	RAPGEF6	3.88108e-09	0.301947	up	ERAP2	5.61662e-10	-0.424191	down
	HLA-DPA1	4.42649e-06	-0.263654	down	IKZF1	3.93931e-12	0.286215	up	COMTD1	6.96274e-09	0.377847	up	RPL36A	6.52103e-07	-0.792064	down	PTPN6	0.00842539	-0.375122	down	SHMT2	4.02714e-05	0.566245	up	HERC5	3.71413e-16	0.532271	up	CAST	5.10962e-06	-0.27971	down	PIK3R1	1.18246e-09	0.411236	up
	TAPBP	1.81775e-10	-0.276772	down	LRCH4	6.80239e-17	0.290377	up	EIF3A	6.7289e-05	-0.299663	down	IL2RG	7.45897e-10	-0.909836	down	TPI1	0.00958294	0.50726	up	BTG1	7.28069e-13	0.874633	up	MFSD10	1.49261e-21	0.513849	up	CAMLG	0.000332501	0.264111	up	STK10	7.91794e-15	-0.608685	down
	TNFAIP3	1.1512e-36	0.65179	up	NUP42	4.94922e-15	0.295681	up	ADD3	8.74677e-06	-0.297831	down	RBMX	0.00768832	-0.461552	down	CD63	0.00404936	-0.387599	down	LYZ	2.13992e-09	-1.01885	down	RPL34	9.85758e-97	-0.610356	down	NPM1	2.03299e-13	0.358551	up	ANXA6	6.75847e-19	-0.605194	down
	THEMIS	6.44073e-17	-0.320382	down	KMT2E	1.81808e-17	0.30135	up	SRGN	7.56039e-11	0.390278	up	UBQLN2	0.00258498	-0.41417	down	GAPDH	0.00247928	0.463206	up	RPS2P5	5.6262e-09	-0.802895	down	GRSF1	5.53637e-19	0.423234	up	HNRNPH1	5.78193e-08	0.360083	up	CYFIP2	6.15001e-05	-0.347987	down
	PHACTR2	3.13525e-17	0.285054	up	LAMTOR4	4.11268e-13	0.272201	up	ITGB1	6.75394e-14	-0.582535	down	RPL39	2.5233e-09	-0.403927	down	HNRNPA1	2.55111e-11	-0.95719	down	ARHGAP9	0.00564904	0.395019	up	MRFAP1	7.14794e-06	0.344707	up	IRF1-AS1	8.64181e-11	-0.55304	down	DNAJC21	7.32818e-08	0.52311	up
	UPP1	1.95202e-16	0.311133	up	TMSB4X	1.75823e-175	-0.531469	down	MXI1	6.74215e-07	0.340028	up	NDUFA1	9.83341e-07	-0.636528	down	SFSWAP	0.00436163	0.47905	up	COX6A1	0.0011537	-0.543458	down	LYAR	1.65001e-11	0.460636	up	IRF1	4.25238e-31	-0.859833	down	RNF130	7.6267e-07	0.493603	up
	TES	1.27315e-11	-0.282009	down	RBM3	6.55406e-69	-1.07238	down	DDIT4	4.59518e-09	0.438194	up	SAT1	0.0069439	0.418652	up	MYL6	0.00442765	0.435625	up	DYNLL1	0.000500757	-0.580234	down	SNHG8	8.91485e-12	0.436	up	ENC1	3.10577e-06	-0.373419	down	SQSTM1	4.51643e-13	0.59988	up
	TRBV20-1	1.3885e-08	-0.998603	down	SLC25A5	2.88149e-54	0.875935	up	ADAM8	1.13901e-06	-0.362096	down	TSPYL2	0.00334328	0.498335	up	MLEC	0.00236674	0.38117	up	CD4	0.00164351	-0.606265	down	GZMK	0.000124436	-0.403669	down	RAB24	0.000541441	0.270075	up	PARP8	3.39532e-07	0.404854	up
	BRI3	4.04947e-41	0.534162	up	ITM2A	1.73661e-13	0.345183	up	NCOA4	3.10586e-05	-0.285783	down	EIF2S3	0.00341001	-0.501423	down	UBC	3.93979e-14	-1.12958	down	C12orf57	0.00065852	0.534462	up	CENPK	8.13813e-08	0.317612	up	RGS14	1.98492e-05	0.277081	up	LCP2	1.69463e-12	-0.518171	down
	MYO1G	1.72358e-11	-0.286376	down	TIMP1	3.09975e-13	-0.450134	down	OGA	4.15877e-07	-0.358266	down	PIM2	0.00550113	0.494764	up	RPLP0	6.11371e-13	0.660481	up	LDHB	0.000551921	-0.795327	down	CCNH	1.96967e-14	0.26845	up	NSD1	4.49471e-06	0.340732	up	CYSTM1	2.16237e-08	0.471791	up
	ZNHIT1	5.85861e-25	0.319779	up	CXCR3	1.74517e-11	-0.470386	down	PSAP	2.73572e-05	-0.277055	down	TSC22D3	6.0502e-18	1.04776	up	ENSG00000256594	0.00436926	0.378329	up	SELPLG	0.000562157	-0.570278	down	RPL37	1.19933e-32	-0.373711	down	PDE4D	0.00226097	-0.290521	down	MGAT1	0.0011339	-0.32939	down
	TMUB1	1.52941e-28	0.380653	up	RPL36A	1.16343e-27	-0.537212	down	ABLIM1	5.37461e-06	-0.345403	down	FTX	0.00570448	-0.316245	down	IPO5	0.000127319	0.654029	up	HNRNPA1	1.78547e-06	-0.692229	down	IL7R	1.99966e-62	1.64717	up	TAF7	3.05216e-19	0.602698	up	CAST	2.07159e-05	-0.345608	down
	ARPC1B	3.9521e-89	-1.25618	down	RBMX	7.96234e-18	-0.380177	down	DDX21	6.04111e-06	-0.314248	down	LEPROTL1	7.71789e-07	0.576415	up	WDFY2	0.00871445	0.373579	up	ATP2B1	0.00918518	-0.356295	down	UBE2B	4.41823e-14	0.36222	up	IQGAP2	1.5855e-09	0.445941	up	CAMLG	2.3027e-12	0.644307	up
	GIMAP1	1.90241e-39	-0.776481	down	PLP2	2.02949e-18	-0.442781	down	ANXA7	1.27222e-06	0.268752	up	RAB11FIP1	0.00456983	0.336594	up	ITM2B	0.000270882	-0.47017	down	RPS26	3.32048e-29	1.73066	up	AP3S1	5.77724e-06	0.300957	up	DUSP1	4.27967e-08	0.424352	up	NPM1	2.3384e-13	0.432364	up
	NDUFB2	7.23784e-18	0.342675	up	GPR174	1.50334e-13	-0.314542	down	CELF2	1.84802e-08	0.35179	up	SARAF	9.83254e-30	1.10419	up	TPT1	2.96106e-06	0.28188	up	GLIPR1	0.00571006	-0.617066	down	GZMA	1.18369e-27	-0.481273	down	CD74	5.67185e-19	-0.606381	down	FYB1	3.41282e-16	-0.608196	down
	H2AZ2	1.52212e-19	0.397783	up	RPL39	8.36503e-81	-0.515788	down	VIM	3.07346e-07	-0.290372	down	PTDSS1	6.34679e-05	0.547725	up	N4BP2L2	0.000163819	-0.797509	down	ARHGDIB	0.000712504	-0.464149	down	PIK3R1	5.15052e-22	0.434107	up	LARP1	0.000157316	0.262916	up	PPP2R2B	5.34379e-05	-0.397119	down
	SLC12A9	2.63432e-18	0.275919	up	RTL8C	6.13687e-15	0.321503	up	MRPL43	3.75845e-11	0.402654	up	FBXO32	0.00726731	0.397765	up	FKBP3	0.00835263	0.356697	up	UBC	9.2682e-13	-0.974495	down	JAKMIP2	3.86985e-07	-0.290152	down	DEK	9.14123e-13	0.430744	up	CANX	0.000119085	-0.282699	down
	RAC1	3.75499e-15	0.318659	up	HSD17B10	1.21492e-19	0.291279	up	PRKCQ-AS1	6.05422e-07	0.299558	up	ENSG00000286122	7.54561e-22	1.43628	up	PTGER2	0.0010425	0.708488	up	RPLP0	9.81178e-06	0.358655	up	STK10	1.15387e-09	-0.422391	down	TRIM27	2.34784e-09	0.410204	up	IRF1-AS1	0.000177094	-0.33649	down
	KDELR2	1.9742e-23	0.442031	up	HPRT1	1.29659e-13	0.277769	up	PCED1B	3.31584e-11	-0.471869	down	RPL7	1.09496e-06	-0.568197	down	TRAC	0.00165651	-0.735074	down	PCED1B-AS1	5.10593e-06	-0.74946	down	ANXA6	4.69007e-34	-0.698758	down	HLA-A	6.05647e-34	-0.329046	down	IRF1	3.70355e-25	-0.868848	down
	ATP6V1F	3.13932e-20	0.355054	up	TSC22D3	8.95581e-171	1.62515	up	BTG1	1.07475e-73	0.889749	up	PLPP5	0.00108603	0.456944	up	GPATCH2L	0.00574999	0.437369	up	BTG1-DT	0.00216038	0.518836	up	CYFIP2	5.7849e-09	-0.394734	down	MYLIP	1.61614e-23	0.716606	up	PDE4D	9.45462e-06	0.408999	up
	HNRNPA2B1	2.48293e-25	-0.444336	down	LAGE3	9.47254e-16	0.339546	up	LYZ	2.76575e-26	-0.605248	down	PDE7A	0.00793776	-0.329257	down	LGALS3	0.00842795	0.650605	up	AKAP11	0.00134175	-0.552778	down	CCNG1	3.74481e-15	0.425151	up	SRPK1	5.28881e-07	0.336198	up	DIAPH1	0.000420487	-0.303633	down
	NAMPT	4.69522e-17	0.288144	up	RPS6KA3	3.35117e-17	0.312541	up	PEBP1	1.55136e-09	0.374601	up	ASAH1	2.49251e-08	0.549397	up	RALGAPA1	0.00570723	-0.423543	down	TM9SF2	3.2216e-06	-0.903384	down	DNAJC21	1.98569e-18	0.582098	up	HMGA1	2.45588e-08	0.351965	up	TAF7	6.88954e-11	0.55683	up
	GSTK1	1.81518e-16	-0.390461	down	SLC25A37	1.02919e-14	0.431975	up	RPS2P5	9.09292e-55	-0.820551	down	GRINA	4.83349e-05	0.425208	up	AKT1	0.00629742	0.55521	up	LRCH1	0.00279924	0.567841	up	RNF130	5.42986e-10	0.391534	up	PHIP	5.99917e-06	0.29034	up	HNRNPA0	1.63421e-05	0.336538	up
	GIMAP5	1.81787e-11	-0.347187	down	SARAF	4.78117e-52	0.640863	up	COX6A1	5.48143e-05	-0.2714	down	CPNE3	0.0063416	0.280118	up	GNG2	0.0086886	0.501928	up	LCP1	7.48901e-06	-0.789321	down	SQSTM1	1.2087e-23	0.467609	up	PIM1	8.56529e-09	0.342559	up	IK	0.00136745	-0.298317	down
	TAX1BP1	1.65388e-15	0.268181	up	PAG1	2.88824e-14	-0.413609	down	FKBP11	1.95377e-06	0.316401	up	RPL8	1.28453e-19	0.653638	up	GCHFR	0.00386686	0.472328	up	RBM26	0.005955	-0.5433	down	HNRNPAB	1.65968e-09	0.405963	up	RPS10	0.000247812	-0.31737	down	DUSP1	9.99651e-11	0.657707	up
	TMEM120A	7.41232e-18	0.290929	up	ZNF706	3.84774e-16	0.300845	up	TUBA1B	9.55061e-07	0.295983	up	TNFRSF10A	0.00762384	0.370063	up	NPTN	0.000291055	-0.46426	down	ENSG00000273149	0.000151421	0.699388	up	PARP8	2.09159e-15	0.444292	up	PRDM1	4.60482e-24	0.770937	up	CD74	4.87106e-43	-1.1776	down
	MRPS24	1.23811e-15	-0.412953	down	RPL30	2.79109e-43	-0.304271	down	CD4	1.43369e-13	-0.529756	down	EIF3H	0.000953071	0.428159	up	CHD2	0.00361344	0.679938	up	ALOX5AP	0.00999127	-0.33215	down	HMGXB3	6.35444e-05	0.274969	up	HSP90AB1	5.5271e-12	0.419442	up	EPB41L4A-AS1	8.75266e-06	0.423167	up
	NUP42	8.48651e-20	0.300957	up	CEBPD	3.36196e-23	0.545607	up	C12orf57	6.967e-10	0.377412	up	PLEC	0.00988131	-0.48055	down	SIN3A	0.00813499	0.695605	up	EPSTI1	0.00323289	-0.507284	down	MATR3.1	2.4374e-16	-0.616875	down	HECA	1.81614e-05	-0.366398	down	DEK	0.00013081	0.33505	up
	TOMM7	5.86691e-27	-0.43894	down	PTDSS1	6.84125e-17	0.406625	up	PTPN6	3.80983e-09	-0.381694	down	LINC00861	5.23895e-09	-0.942304	down	TMEM87A	0.00795653	0.479429	up	LINC00402	0.000349473	0.588857	up	NHP2	0.000239524	0.268761	up	ARID1B	3.82525e-08	0.301568	up	SSR1	0.00249161	-0.270496	down
	POLR2J	5.91139e-16	-0.415195	down	FBXO32	2.54751e-12	0.283334	up	DGKA	4.08426e-06	-0.278436	down	PVT1	1.82923e-05	0.453713	up	PDCD7	0.00450011	0.643355	up	PCNX1	0.00615223	-0.528117	down	HINT1	1.78905e-40	0.618505	up	SAMD3	8.36266e-05	-0.329155	down	HLA-A	4.71984e-32	-0.422403	down
	P2RY8	3.33133e-15	-0.302698	down	LYPLA1	1.19001e-17	0.27707	up	ISCU	1.52889e-06	0.322748	up	PSIP1	6.87948e-06	0.61938	up	RPLP1	4.54545e-07	0.320173	up	SRSF5	1.75315e-05	0.693221	up	ANKHD1	2.36345e-12	-0.430874	down	PHF10	3.65848e-10	0.354973	up	MYLIP	8.6375e-15	0.68542	up
	TMSB4X	1.03979e-160	-0.303168	down	RNF19A	8.90356e-13	0.27829	up	LDHB	6.2085e-38	-1.07967	down	NFX1	0.00126765	-0.402228	down	HAPLN3	0.000752534	-0.577782	down	HSP90AA1	0.000147197	-0.561276	down	LCP2	4.11464e-11	-0.34605	down	HMGN3	1.45819e-07	0.375304	up	PRDM1	1.75158e-15	0.720948	up
	GPX1P1	1.36325e-41	-0.709902	down	SLA	1.70496e-15	0.38351	up	RSRC2	1.30273e-06	-0.316334	down	ANP32B	0.000479523	0.401233	up	RPL4	2.36905e-09	-0.648574	down	MAPK1IP1L	0.00489428	0.528799	up	CYSTM1	2.39187e-28	0.58339	up	PDCD2	1.75964e-09	0.356413	up	CD164	0.000204759	-0.337881	down
	RBM3	6.98245e-37	-0.651181	down	ENSG00000286122	1.3118e-77	1.12771	up	TAPBPL	2.12974e-08	-0.345692	down	TXN	8.96479e-05	0.665883	up	B2M	4.91346e-39	-1.00619	down	TRAV9-2	0.00233816	-0.736046	down	CAST	1.19601e-08	-0.295214	down	CITED2	4.71162e-07	0.352492	up	CEP85L	6.15417e-07	0.332522	up
	SLC25A5	6.61659e-82	0.933312	up	PDE7A	1.47445e-12	-0.338678	down	PFDN5	1.29425e-06	-0.341226	down	ARPC5L	0.000470357	0.310388	up	PGP	0.00471061	0.441145	up	SYNE3	0.000104255	-0.569225	down	CAMLG	1.74454e-17	0.509438	up	FYN	1.78156e-12	0.43704	up	HSP90AB1	4.82454e-11	-0.448795	down
	BEX3	1.2354e-14	0.272838	up	HSF1	9.26546e-17	0.310399	up	HNRNPA1	8.6017e-31	-0.601447	down	HSDL2	0.00126201	0.533445	up	GSPT1	0.000347935	0.549553	up	CRIP1	1.05598e-06	-1.27128	down	DDX46	1.60593e-07	0.318525	up	DTNBP1	2.81606e-09	0.286661	up	STX7	0.00162745	-0.28304	down
	ARHGEF6	3.16515e-16	-0.363842	down	COPS5	6.93994e-18	0.292554	up	HSP90B1	2.69756e-10	-0.399363	down	COQ4	0.000899989	0.418084	up	RPS15A	0.00214859	-0.27516	down	SYNE2	0.000834821	-0.528278	down	NPM1	2.88181e-35	0.536453	up	WRNIP1	9.4433e-08	0.324479	up	SF3B5	7.62972e-08	0.344357	up
	CD40LG	1.14473e-11	-0.339715	down	PABPC1	1.38657e-31	0.564106	up	OAS1	1.83963e-06	-0.265583	down	XPA	0.00235541	0.474364	up	METTL26	0.00960083	0.522894	up	MIA2	0.0020567	-0.406914	down	ERBIN	1.95076e-07	-0.36663	down	SERPINB6	4.74568e-07	0.396878	up	SAMD3	2.19672e-07	-0.473815	down
	IDS	2.67349e-17	0.290191	up	RPS20	2.58372e-30	0.606226	up	RPS26	2.36634e-178	1.66967	up	FBXW5	0.00528238	0.430928	up	VPS35	0.000408183	0.719738	up	PRORP	0.000229101	-0.430327	down	FYB1	4.82213e-10	-0.3486	down	HLA-F	1.12456e-29	-0.803416	down	PNRC1	3.9869e-07	0.335966	up
	CXCR3	5.95234e-17	-0.57912	down	NDUFB9	4.25229e-13	0.294325	up	ESYT1	0.000209941	-0.283557	down	DPP7	0.000316344	0.342911	up	COX4I1	0.00470583	0.400118	up	LINC02694	0.000842866	-0.506862	down	IRF1-AS1	2.55522e-05	-0.299258	down	SOD2	4.48129e-05	0.314037	up	PSMB1	0.000819979	0.262584	up
	ARHGAP4	2.40084e-12	-0.267183	down	GFUS	1.27607e-16	0.301821	up	NDUFA12	7.00277e-12	-0.45151	down	TUBB4B	2.3917e-05	0.568617	up	USB1	0.000922104	0.35275	up	ANP32A	0.00316185	-0.536132	down	IRF1	7.51059e-12	-0.494456	down	PEX6	2.33391e-15	0.463713	up	PHF10	6.17763e-05	0.364879	up
	NAA10	1.63205e-14	-0.333	down	CHMP7	1.93286e-10	-0.264263	down	ATF7IP	5.18235e-05	-0.309848	down	KDM4C	0.00307369	0.273084	up	ZNRF1	0.00749173	0.515046	up	RPS17	0.00405638	-0.614072	down	JADE2	0.0018297	-0.276314	down	MEA1	1.78194e-06	0.26395	up	PDCD2	0.00280636	0.311416	up
	RPL36A	1.39519e-26	-0.506213	down	LY96	7.5851e-20	0.351979	up	RPL6	1.10786e-25	-0.324372	down	FAM102A	0.00175526	0.317622	up	YPEL3	7.39864e-05	0.571513	up	CHD2	0.00550053	0.642583	up	RACK1	1.23364e-22	0.351485	up	CRYBG1	7.97229e-10	0.419483	up	ENSG00000230202	3.54401e-09	-0.413636	down
	IL2RG	1.12286e-23	-0.547764	down	LINC00861	4.99391e-24	-0.629117	down	UBC	2.45558e-48	-0.814991	down	STOML2	0.000430353	0.516602	up	CORO1A	0.00176753	-0.508847	down	TMEM87A	0.0023463	0.503546	up	PDE4D	3.00791e-19	0.478943	up	FKBP5	1.9889e-57	1.13578	up	FYN	3.8917e-17	0.605612	up
	RBMX	3.88204e-22	-0.399304	down	GOLGA7	3.05558e-15	-0.275193	down	CD69	1.03149e-22	0.661979	up	EEF1A1P5	2.58572e-12	-1.03329	down	METRN	0.00022486	0.775753	up	AKAP13	1.48654e-05	-0.740558	down	DIAPH1	9.2032e-09	-0.403717	down	H1-2	7.08111e-23	0.817368	up	RIPOR2	4.17108e-11	-0.511065	down
	FLNA	1.37697e-08	-0.306722	down	OSTF1	2.13868e-15	0.305616	up	PCED1B-AS1	4.346e-15	-0.490886	down	TNFSF8	4.53602e-05	0.586387	up	HERPUD1	0.00223639	0.49707	up	ANXA2	0.00322468	-0.592096	down	BTF3	4.29484e-19	0.337849	up	H1-4	2.22003e-20	0.718537	up	SERPINB6	0.000906604	0.341072	up
	MSN	2.00799e-08	-0.284559	down	CEMIP2	4.6577e-15	0.295393	up	GTF3A	3.58211e-07	0.337043	up	UGCG	1.74941e-05	0.490853	up	CSNK2A2	6.4533e-05	0.576931	up	RPLP1	2.33796e-05	0.278385	up	TAF7	2.0926e-26	0.669948	up	LTB	4.15712e-07	-0.459002	down	HLA-F	2.66835e-10	-0.507491	down
	GPR174	1.72244e-12	-0.307301	down	ANP32B	1.602e-11	0.269041	up	TM9SF2	7.6943e-07	-0.324656	down	KLF9	0.000925742	0.342185	up	LDAF1	5.01422e-05	0.703801	up	GNB5	0.008518	0.480689	up	IQGAP2	1.80132e-08	0.34825	up	HSPA1A	7.05466e-08	0.359022	up	TMEM14B	4.5383e-06	0.428901	up
	RPL39	5.28744e-131	-0.584609	down	BICD2	2.31267e-09	0.260096	up	UPF3A	7.26675e-06	0.279773	up	SET	0.00782501	0.27076	up	BCL7C	0.00580336	0.584464	up	IQGAP1	0.00132698	-0.615298	down	DUSP1	1.92764e-26	0.746887	up	SNHG32	0.000517982	0.273684	up	C6orf226	0.000131735	0.278168	up
	RTL8C	2.2661e-17	0.34945	up	TXN	7.41112e-16	0.413843	up	RASA3	0.00124857	-0.274919	down	SNHG7	3.1842e-14	1.02684	up	SOCS1	0.0063206	0.575419	up	RPL4	1.96304e-05	-0.397369	down	CD74	1.00987e-38	-0.844879	down	EHMT2	2.57462e-11	0.472462	up	PEX6	7.87386e-06	0.331743	up
	EMD	1.9885e-24	0.382498	up	ANXA1	2.57224e-28	-0.634853	down	EBPL	9.28413e-19	0.523672	up	EIF3M	0.000442636	0.343221	up	IL32	1.03565e-05	-0.363245	down	BAHD1	0.00228903	-0.380517	down	EPB41L4A-AS1	1.0129e-07	0.320294	up	TFEB	1.11573e-06	0.284497	up	FKBP5	8.7767e-09	0.545279	up
	SAT1	3.11054e-13	0.329168	up	DNAJA1	5.52406e-13	-0.286017	down	RNASEH2B	4.40626e-05	0.268757	up	ENSG00000244313	2.34834e-05	0.576097	up	METTL9	0.00684046	0.489173	up	RASGRP1	0.000948456	-0.587897	down	DEK	1.73041e-18	0.530306	up	HLA-E	5.16641e-33	-0.43477	down	H1-2	2.7045e-07	0.421148	up
	TSPYL2	3.7694e-22	0.422797	up	RPL35	3.36306e-24	-0.34611	down	LCP1	3.68966e-18	-0.520494	down	FTH1	1.31771e-06	0.480747	up	SEPTIN1	0.00513441	-0.401181	down	B2M	2.49695e-25	-0.713964	down	MYLIP	6.6297e-31	0.743399	up	FBXO9	1.23049e-07	0.263094	up	H1-4	6.06435e-12	0.661092	up
	HPRT1	7.56547e-17	0.278917	up	PLIN2	7.76342e-12	0.278415	up	ENSG00000273149	5.48702e-09	0.458796	up	PDE3B	0.00304722	0.511056	up	RPS2	3.06118e-06	0.558322	up	CHASERR	1.489e-05	0.729115	up	SMIM29	2.11512e-06	0.277438	up	HLA-B	2.91257e-07	-0.261238	down	LTB	2.30219e-12	-0.967956	down
	PQBP1	1.19582e-15	0.275652	up	BAG1	4.05792e-14	0.297716	up	EPSTI1	7.25361e-07	-0.263582	down	AHNAK	8.63854e-15	-1.17248	down	CLUHP3	0.00058307	0.558435	up	STUB1	0.00952045	0.490051	up	NEDD9	0.000189582	-0.278148	down	GPSM3	6.69607e-11	-0.386235	down	CLIC1	3.86687e-14	-0.473254	down
	PIM2	4.52411e-11	0.276793	up	CCDC107	1.1122e-20	0.428495	up	SRSF5	9.05725e-19	0.506992	up	EEF1G	7.68248e-31	-2.47558	down	RRN3P1	0.0078318	0.522693	up	ARL6IP1	0.000144395	-0.614668	down	SRPK1	1.02938e-07	0.278662	up	TUBB	3.90715e-06	0.30507	up	HSPA1A	4.27568e-12	-0.322313	down
	TSC22D3	3.78319e-167	1.35036	up	CREB3	9.48878e-14	0.278446	up	GLRX5	5.38032e-07	0.270947	up	PRPF19	0.00026187	0.273717	up	MIEN1	0.00453301	0.49848	up	CYBA	0.00282702	-0.444638	down	STK38	7.13388e-14	-0.527506	down	PSMG4	2.58614e-07	0.384052	up	EHMT2	0.00187583	0.298509	up
	LAGE3	6.2332e-16	0.270888	up	MRPL41	2.23102e-17	0.379885	up	KTN1	2.3117e-07	0.313482	up	PICALM	0.000847235	-0.302076	down	VAT1	0.00598542	0.57086	up	COX4I1	0.000165226	0.453221	up	HMGA1	3.70626e-10	0.408391	up	RPL10A	3.15388e-15	-0.363031	down	NOL7	0.00060609	0.276575	up
	RPS6KA3	8.43664e-21	0.30113	up	XPA	4.06787e-14	0.280913	up	HSP90AA1	6.87075e-21	-0.520949	down	CWC15	0.00508094	-0.353904	down	STARD3	0.00783445	0.438083	up	YPEL3	1.45723e-05	0.579383	up	PRDM1	1.49974e-29	0.761751	up	PNISR	6.25597e-09	0.388805	up	PSMB9	1.16146e-29	-0.746945	down
	FTX	3.52356e-12	-0.276655	down	FBXW5	2.66759e-19	0.339084	up	TC2N	1.39366e-06	-0.343111	down	UVRAG	0.00758489	0.42671	up	ENSG00000265206	0.00560449	-0.643918	down	CORO1A	5.88364e-09	-0.624008	down	CD164	4.06552e-05	-0.27506	down	H2AC6	1.75906e-12	0.452606	up	HLA-DRA	4.05849e-16	-0.827907	down
	SLC25A37	9.22929e-23	0.374938	up	NPDC1	3.40855e-15	0.313123	up	NFKBIA	1.02989e-07	0.400383	up	SESN3	3.05905e-08	0.808427	up	ATP5MC1	0.00321144	0.262815	up	FUS	0.00415307	0.414442	up	CEP85L	9.9646e-05	0.264496	up	H1-3	9.33956e-25	0.826503	up	PPP1R18	3.65551e-11	-0.475312	down
	BNIP3L	4.62533e-16	0.293616	up	SSNA1	2.46906e-18	0.260707	up	ACIN1	9.71975e-05	-0.27729	down	HSPA8	1.26234e-23	-1.13401	down	DCXR	0.000211842	0.707616	up	RPL13	3.04066e-15	0.553711	up	HSP90AB1	1.98292e-08	0.281059	up	BTN3A2	2.71539e-22	-0.691671	down	PSMG4	4.91865e-07	0.403268	up
	SARAF	9.3216e-93	0.774746	up	TUBB4B	6.35364e-15	0.292166	up	ZFP36L1	2.0097e-06	-0.32811	down	DPF2	0.00903114	0.340631	up	FAM117A	0.000237796	-0.661991	down	CYLD	0.00106583	-0.372444	down	STX7	5.06824e-06	-0.266114	down	SYTL3	1.66789e-25	0.776896	up	RPL10A	1.14616e-05	-0.270489	down
	PAG1	3.85239e-15	-0.416931	down	DPM2	2.96495e-15	0.29655	up	CHURC1	3.1801e-07	-0.33257	down	RASGRP2	0.00201087	0.417231	up	CD7	0.00866087	0.539879	up	HAGHL	0.00380016	0.412628	up	SNX3	1.1224e-07	0.312341	up	H4C3	1.03636e-09	0.431633	up	H1-3	0.00030569	0.394201	up
	ZNF706	6.55213e-17	0.263784	up	UBE2R2	1.55857e-23	0.372106	up	PABPN1	8.92818e-06	0.263008	up	LSP1	9.35196e-10	-0.78423	down	GPS2	0.00171817	0.486857	up	IL32	9.0802e-26	-1.30386	down	NDUFAF4	6.37466e-06	0.270283	up	HLA-DPB1	3.0633e-40	-0.950489	down	BTN3A2	1.03027e-19	-0.694608	down
	YWHAZ	3.48979e-14	-0.325271	down	CLTA	5.0141e-19	0.408995	up	SYNE3	2.97706e-08	-0.32801	down	CCDC85B	0.00288387	0.31141	up	RPL23A	0.00364042	-0.494062	down	ZNF267	0.00653551	-0.451329	down	SF3B5	3.03727e-13	0.405306	up	RPS18	1.95006e-32	-0.357657	down	BTN3A3	1.653e-06	-0.325787	down
	CEBPD	1.17823e-05	0.268109	up	VCP	1.10678e-25	0.439575	up	CRIP1	9.14733e-39	-1.00892	down	SF3B2	0.00503769	0.447836	up	LIMD2	3.03799e-06	-0.750399	down	MVP	0.00471567	-0.458991	down	SAMD3	2.29e-11	-0.503946	down	PHF1	4.75213e-10	0.430741	up	SYTL3	6.60766e-27	0.978328	up
	PTDSS1	6.15308e-20	0.364273	up	ENDOG	2.74984e-12	0.264879	up	AHSA1	5.41808e-05	-0.268377	down	IL10RA	0.000118203	-0.592804	down	HGS	0.00269228	0.31925	up	SEPTIN1	0.00252344	-0.560719	down	PSMB1	3.10004e-09	0.280677	up	CUTA	2.50766e-08	0.396872	up	RNASET2	3.59774e-05	0.371304	up
	FBXO32	4.86666e-19	0.321191	up	TNFSF8	2.11782e-17	0.385981	up	GCHFR	5.15531e-10	0.441213	up	CD3G	1.91945e-07	-0.718919	down	MRPS7	0.00691281	-0.368353	down	RPS2	1.39069e-09	0.632904	up	PHF10	3.33133e-07	0.330618	up	SNRNP48	6.28977e-10	0.373768	up	TAP1	0.00219651	-0.301628	down
	RRS1	9.6959e-17	0.263179	up	UGCG	2.12455e-13	0.296751	up	C15orf61	2.25582e-05	0.275562	up	NUDT22	0.00985869	0.312855	up	ARRB2	0.0012349	0.603583	up	PFN1	5.59541e-11	-0.566097	down	PDCD2	8.43162e-08	0.366851	up	GNL1	4.86625e-09	0.338691	up	HLA-DPB1	5.37134e-41	-1.07746	down
	SLA	4.5523e-18	0.309775	up	KLF9	1.63457e-19	0.368302	up	RPS17	5.753e-18	-0.615836	down	COPB1	0.00463335	-0.366832	down	MED11	0.000757395	0.466131	up	SKAP1	0.000394631	-0.611672	down	CITED2	3.89092e-06	0.266105	up	HLA-C	6.78361e-71	-0.498375	down	RPS18	4.17036e-18	0.347553	up
	ENSG00000286122	1.19458e-124	1.17158	up	CDC26	1.65296e-16	0.275865	up	RPLP1	3.20449e-25	0.310915	up	CD3D	0.000620082	-0.322608	down	ANAPC11	0.00200548	0.358572	up	PGS1	0.00875565	0.415943	up	FYN	2.22821e-15	0.406777	up	HLA-H	4.86998e-40	0.910858	up	PHF1	1.16294e-05	0.437398	up
	RPL7	2.0925e-17	-0.335228	down	NUP214	1.6282e-10	0.294276	up	NSMCE3	1.63369e-07	0.30062	up	IRF7	0.00793971	0.456562	up	P4HB	0.00330755	0.441577	up	SAT2	0.00071672	0.50635	up	7SK.4	2.14769e-114	-2.84335	down	HLA-DPA1	0.000108483	-0.290163	down	CUTA	2.60689e-07	0.437908	up
	PDE7A	4.63579e-18	-0.392561	down	ODF2	2.72382e-15	0.275419	up	IQGAP1	4.50828e-10	-0.370939	down	PTPRCAP	5.46826e-29	-2.03149	down	GALK1	0.000115243	0.521506	up	IFI35	0.00743369	-0.409897	down	RIPOR2	5.4856e-24	-0.663338	down	HLA-DQB1	0.00122794	0.296876	up	SNRNP48	1.23063e-05	0.346172	up
	HSF1	1.68003e-24	0.33878	up	SNHG7	9.71986e-50	0.798056	up	RPL4	3.79122e-29	-0.490838	down	STX5	0.00206588	0.424159	up	SLC25A39	0.000555462	0.706555	up	RPL26	0.00459036	-0.426324	down	SERPINB9	1.04019e-09	-0.440084	down	CNPY3	1.31658e-07	0.292266	up	GNL1	8.095e-05	0.347036	up
	SHARPIN	2.53107e-17	0.268988	up	FTH1	3.26931e-121	1.24295	up	RPL41P2	3.08236e-10	-0.361713	down	CTSF	0.00963668	0.386745	up	ACADVL	0.000242219	0.658866	up	STX8	0.00227219	-0.588138	down	HLA-F	1.13729e-31	-0.748604	down	TNFAIP3	1.63039e-08	-0.507577	down	HLA-C	7.27769e-21	-0.339484	down
	MAF1	5.08708e-24	0.292806	up	AHNAK	1.12274e-06	-0.310112	down	RASGRP1	7.68281e-07	-0.335335	down	HTATIP2	0.0075435	0.270262	up	HDAC5	0.00325112	0.530856	up	CD7	0.00459124	0.588535	up	TMEM14B	8.1241e-17	0.546457	up	THEMIS	8.46227e-06	-0.317405	down	HLA-DPA1	1.29743e-05	-0.375782	down
	PABPC1	1.84124e-26	0.421166	up	NDUFS8	3.31595e-17	0.289205	up	B2M	3.83945e-17	-0.265604	down	UCP2	3.07655e-14	-1.08345	down	RPL38	0.00803449	-0.482681	down	SUPT6H	0.00653191	-0.584158	down	SOD2	5.26947e-10	0.39972	up	TRGV10	5.09074e-14	-0.567128	down	HLA-DRB5	2.41441e-22	-0.914419	down
	NDUFB9	1.09401e-13	0.296415	up	MAML2	3.72333e-11	-0.446453	down	PDIA3	7.18341e-09	-0.360619	down	VEGFB	0.000473694	0.60563	up	UBB	2.30086e-06	-0.925625	down	ARRB2	0.00187373	0.627921	up	C6orf226	4.11922e-10	0.26459	up	TRGV3	7.74407e-05	0.388078	up	HLA-DQA1	3.44257e-27	-1.05141	down
	NAPRT	3.27219e-30	0.322771	up	SMCO4	1.30291e-12	0.270197	up	RTF1	2.3848e-06	0.275822	up	MUS81	0.00542738	0.340328	up	MLLT6	0.00826004	0.531101	up	MED11	4.56923e-05	0.343129	up	PEX6	2.72658e-10	0.362448	up	TRGV9	1.55621e-10	-0.903192	down	HLA-DQB1	1.01282e-06	-0.360598	down
	RPL8	1.80963e-116	0.611945	up	SESN3	4.78654e-17	0.489715	up	GABPB1-AS1	4.51132e-08	0.264839	up	RHOG	0.000440127	0.535312	up	SNHG29	7.53709e-05	0.577553	up	MIF4GD	0.00190741	0.403367	up	FKBP5	5.83859e-55	1.05109	up	TRGV8	2.87753e-09	0.473369	up	HLA-DRB1	1.87058e-23	-0.807286	down
	CHMP7	2.56159e-16	-0.442742	down	HSPA8	1.97053e-55	-0.753006	down	ENSG00000237550	1.05461e-16	-0.560717	down	SIGIRR	0.0080456	-0.276375	down	RALBP1	0.00376903	0.373106	up	CCR10	0.0015168	-0.379846	down	H1-2	1.92504e-36	0.818258	up	AOAH	8.83298e-15	0.648739	up	UTRN	2.29766e-08	-0.509499	down
	EIF3H	2.93923e-14	0.341365	up	CD82	8.68557e-22	-0.466832	down	PGP	7.66044e-11	0.410759	up	IFITM1	3.63058e-05	-0.512933	down	ROCK1	0.000768658	0.615585	up	SLFN5	0.000247271	-0.689467	down	H1-4	1.41842e-46	0.922601	up	STK17A	1.20357e-05	0.312165	up	TNFAIP3	4.15387e-06	0.556822	up
	LY96	8.60478e-19	0.298435	up	PPP1R14B	2.07197e-13	0.378793	up	STUB1	9.22881e-09	0.324181	up	IFITM3	0.00260448	0.384996	up	TPGS2	0.00216154	0.612579	up	TSEN54	0.0032879	0.555234	up	LTB	0.000155176	-0.433873	down	UPP1	0.000963004	0.276695	up	THEMIS	3.04578e-20	-0.819143	down
	LINC00861	7.43843e-57	-0.931692	down	PRDX5	1.06891e-21	0.436066	up	ECI1	2.85989e-09	0.372382	up	B3GAT3	0.00140346	0.317847	up	SMCHD1	0.000245292	0.610983	up	UBB	6.53695e-13	-1.17472	down	EHMT2	2.75654e-08	0.362404	up	TMEM243	3.6109e-06	0.326125	up	C7orf26	0.000543489	0.267964	up
	PVT1	3.11985e-18	0.321136	up	RASGRP2	9.19624e-14	0.299742	up	METTL26	5.48322e-10	0.416174	up	UBXN1	2.21869e-08	0.634249	up	YWHAB	0.000946126	0.603763	up	PRKAR1A	0.00411926	-0.531609	down	CSNK2B	6.44719e-14	-0.541671	down	AUTS2	9.10394e-06	-0.408126	down	TRGV4	0.0056485	-0.409496	down
	SEC61B	6.61037e-17	0.387261	up	TALDO1	9.2369e-34	0.567676	up	ARL6IP1	2.08274e-08	-0.392954	down	HNRNPUL2	7.96657e-05	-0.342007	down	AHCY	0.00212045	0.538153	up	RNF213	0.000181874	-0.673032	down	TFEB	5.8703e-05	0.266342	up	SND1	2.3292e-08	0.412889	up	TRGV9	3.1921e-28	-1.73451	down
	ANP32B	3.37526e-14	0.321336	up	PNPLA2	3.25616e-18	0.368583	up	THAP11	4.49747e-05	0.263645	up	CASP1	3.16144e-05	-0.63882	down	PREX1	0.00372568	0.567803	up	SLFN12L	0.000881093	-0.554522	down	HLA-E	1.5311e-48	-0.474955	down	TRBV9	4.66559e-20	-1.64013	down	TRGV2	8.78305e-11	-0.883112	down
	TXN	1.56377e-35	0.606937	up	POLR2L	2.65327e-18	0.368233	up	SPN	2.81954e-13	-0.480151	down	RPS25	6.51846e-06	-0.301226	down	STK4	0.000140397	0.45575	up	SUZ12P1	0.00529822	0.398201	up	FBXO9	1.67772e-09	0.277717	up	DNAJB6	6.15407e-06	-0.285932	down	TRGV8	2.54449e-09	0.626133	up
	RPL35	2.65081e-20	-0.281398	down	LSP1	1.4009e-15	-0.425485	down	INO80E	1.34998e-06	0.296431	up	ANKRD13D	0.00507477	0.311311	up	HM13	0.00181534	0.659236	up	SNHG29	0.000107314	0.54347	up	NOL7	2.16215e-12	0.324054	up	TRBV20-1	2.7833e-23	1.28966	up	STK17A	1.29465e-05	0.337888	up
	ARPC5L	1.39429e-17	0.338459	up	NAP1L4	4.50326e-17	0.414786	up	YPEL3	3.01703e-18	0.522122	up	PITPNM1	0.00707816	0.363296	up	ITCH	0.0020078	0.503608	up	TTC39C	0.00551107	-0.442437	down	PSMB8-AS1	7.38973e-05	-0.307445	down	FIS1	7.01508e-09	-0.348773	down	UPP1	0.000237971	0.377455	up
	PLIN2	2.46721e-21	0.399681	up	FIBP	4.84907e-19	0.350173	up	HCFC1R1	3.70076e-07	0.334815	up	RBM4	4.20272e-06	-0.689498	down	SNX5	0.00445756	0.541596	up	MBP	0.000586167	-0.574726	down	PSMB9	5.8613e-15	-0.435659	down	BRI3	1.13969e-17	0.538164	up	SAMD9	0.00884675	-0.261334	down
	HSDL2	4.18589e-16	0.289167	up	REXO2	2.64959e-23	0.333751	up	MRPS34	5.10947e-07	0.320052	up	RPL27A	0.00558764	-0.380656	down	RBM39	0.00933368	-0.308787	down	TGIF1	7.9761e-05	0.730892	up	POLR1H	5.39081e-09	0.333936	up	MYO1G	1.67908e-17	-0.682882	down	TRGV7	0.000243663	-0.272179	down
	BAG1	4.14113e-26	0.391673	up	IL10RA	1.43183e-09	-0.340794	down	SPSB3	3.00984e-10	0.388719	up	DCUN1D5	8.11291e-05	0.400827	up	SAMHD1	5.47936e-05	0.677735	up	RPL17	0.00041705	-0.760784	down	HLA-B	7.60664e-146	-0.359983	down	MPLKIP	3.29022e-06	0.304816	up	TMEM243	9.91679e-05	0.334826	up
	BBLN	8.4372e-17	0.37133	up	CD3G	1.50469e-14	-0.376219	down	METRN	2.2173e-30	0.693978	up	DNAJC4	0.000564901	0.428651	up	LIME1	0.000730359	-0.588694	down	MBD1	0.00348473	-0.423408	down	HLA-DRA	2.4301e-16	-0.753589	down	CDK6	9.40489e-05	0.273899	up	TES	8.0292e-07	-0.428469	down
	CCDC107	1.36875e-28	0.511714	up	IRF7	4.95383e-22	0.452367	up	USP10	0.000567211	-0.271445	down	CD3E	9.96235e-08	-0.498796	down	SLC2A4RG	0.00544483	-0.501925	down	RNF114	0.00569847	0.564572	up	PSMG4	2.3343e-06	0.332202	up	RSBN1L	5.13915e-15	0.399594	up	GIMAP4	4.99739e-07	-0.330548	down
	MRPL41	1.10878e-23	0.371423	up	NXF1	2.73549e-13	0.26568	up	RPL13	1.7434e-39	0.35921	up	FAM89B	1.25448e-05	0.50723	up	MHENCR	0.00757169	-0.35826	down	STK4	0.0032758	0.480835	up	TAGAP	6.50626e-29	-0.864676	down	GIMAP2	1.11407e-07	0.379521	up	MTPN	0.00260795	-0.283924	down
	FBXW5	9.19266e-27	0.459541	up	EIF4G2	3.89476e-17	0.30565	up	CYLD	1.41236e-07	-0.376978	down	MOB2	5.44173e-07	0.613158	up	POLR2E	0.00228966	0.278821	up	MMP24OS	0.00783333	0.269015	up	H1-3	1.29498e-35	0.896436	up	HSPB1	6.7263e-07	0.355155	up	TRBV4-1	9.17796e-12	-1.63713	down
	NPDC1	2.45322e-20	0.355403	up	CTSC	2.07028e-21	0.527894	up	ITGAL	1.56337e-05	-0.29332	down	BET1L	0.00433037	0.295776	up	DDX39A	0.000638011	0.536175	up	TOP1	0.0044631	-0.61235	down	BTN3A2	1.77773e-48	-1.02093	down	ACTB	1.04247e-16	-0.371782	down	TRBV3-1	8.71076e-15	-1.64128	down
	DPP7	2.22024e-24	0.368547	up	RNASEH2C	2.43957e-14	0.262206	up	PARD6A	8.60982e-07	0.309775	up	IFITM2	0.00239366	-0.410552	down	NDUFA13	0.000914264	-0.421932	down	RASSF2	0.00340491	-0.514687	down	BTN3A1	3.48485e-11	-0.494953	down	TRBV5-4	5.38741e-20	-1.76573	down	BRI3	8.50037e-06	0.400628	up
	SSNA1	7.53291e-21	0.279216	up	CTSW	1.37427e-11	-0.415875	down	BCL7C	8.28235e-09	0.355923	up	LDHA	9.65699e-06	0.621262	up	RASAL3	0.00120312	-0.637187	down	SAMHD1	8.26305e-05	-0.537013	down	BTN3A3	7.24278e-13	-0.470467	down	TRBV7-6	3.93178e-32	-1.68866	down	GIMAP7	5.45259e-07	-0.323763	down
	PHPT1	7.54118e-18	0.346858	up	CD6	1.85585e-12	-0.27853	down	RBBP6	1.82699e-10	0.396594	up	TAF10	0.003174	0.351301	up	PPP6R1	0.00315382	0.614187	up	RBM38	0.00748715	0.478408	up	SYTL3	3.43136e-87	1.2321	up	TRBV7-9	1.53145e-24	1.11415	up	MYO1G	7.0952e-31	-1.00683	down
	UBE2R2	8.9522e-35	0.509575	up	RHOG	9.12374e-16	0.407939	up	NME3	2.28879e-06	0.289153	up	ENSG00000254682	0.00104459	0.360073	up	CD37	0.000162877	-0.489182	down	MOB3A	0.00626139	-0.260895	down	RNASET2	9.05253e-11	0.424624	up	TRBV10-3	8.43974e-21	-1.79506	down	MCM7	0.000120727	0.34109	up
	STOML2	1.66234e-19	0.284908	up	IFITM1	7.98614e-24	-0.409317	down	IL32	1.04633e-36	-0.765484	down	IL2RA	8.00692e-06	0.551256	up	EMP3	2.57951e-08	-0.910012	down	MYO1F	0.007753	-0.551503	down	TAP1	0.000206059	-0.281247	down	PPIA	1.01676e-27	-0.483263	down	ARPC1B	0.00432096	-0.275384	down
	CLTA	3.91021e-22	0.399177	up	IFITM3	3.04485e-16	0.403796	up	MVP	1.74522e-06	-0.326647	down	COMTD1	0.000107008	0.503739	up	SUPT5H	0.00358864	0.450575	up	TPM4	0.000567266	-0.614664	down	HLA-DPB1	2.15054e-45	-0.932803	down	KDELR2	1.43393e-06	0.308363	up	ACTB	2.82253e-74	-0.880216	down
	EEF1A1P5	2.51713e-78	-1.09078	down	ILK	2.07645e-12	0.278741	up	SNX20	5.24611e-05	-0.272522	down	CUTC	0.000155841	0.358596	up	SHFL	0.0088314	0.625005	up	NDUFA13	0.000232023	-0.4605	down	DAXX	8.52915e-08	-0.379512	down	HNRNPA2B1	4.31733e-18	-0.450882	down	RNF216	0.00174535	-0.303493	down
	VCP	3.10157e-23	0.290015	up	AKIP1	9.35397e-16	0.269998	up	MAZ	1.44828e-14	0.508217	up	PRDX3	0.00100089	0.31681	up	LSM4	0.00375951	0.509182	up	RASAL3	0.00286023	-0.559448	down	PHF1	3.07598e-09	0.390389	up	CHST12	7.45777e-14	-0.609009	down	PPIA	1.07227e-06	-0.265755	down
	ENDOG	3.48804e-16	0.279643	up	UQCC3	3.01299e-11	0.282271	up	SEPTIN1	2.0233e-19	-0.590654	down	BUB3	0.00531193	0.305439	up	TRAPPC6A	0.00672315	-0.488421	down	RPS5	9.83427e-11	0.560898	up	CUTA	1.36681e-18	0.537182	up	POLD2	4.53324e-14	0.409843	up	FGL2	1.52442e-12	-0.467238	down
	TNFSF8	6.0497e-25	0.454105	up	UBXN1	3.27248e-19	0.396701	up	ELOB	9.07092e-06	0.272124	up	SRGN	7.11666e-13	0.894114	up	JAK3	0.00508468	0.54633	up	EMP3	2.10165e-06	-0.692273	down	SNRNP48	1.61716e-08	0.330867	up	GSTK1	3.75359e-05	-0.296456	down	POP7	2.98532e-07	0.363952	up
	UGCG	2.43375e-21	0.359582	up	RPS25	1.4082e-64	-0.460961	down	RPS2	1.01027e-46	0.502482	up	ITGB1	5.18101e-07	-0.845222	down	HNRNPM	0.00702531	0.415636	up	RPL18A	1.24658e-10	0.451444	up	GNL1	4.90438e-14	0.404174	up	SRI	7.92607e-06	0.27694	up	KDELR2	0.00057349	0.303273	up
	KLF9	5.35488e-20	0.357334	up	CDK2AP2	1.45867e-27	0.634192	up	TMEM219	6.27786e-07	0.285524	up	AP3M1	0.00215971	-0.405257	down	HDGFL2	0.00467946	0.403925	up	TNFSF14	0.000214198	-0.660591	down	SYNE1	8.93363e-11	-0.427867	down	PTPN12	7.21009e-05	-0.324999	down	HNRNPA2B1	3.121e-49	-0.899146	down
	AQP3	9.58094e-08	0.28496	up	GSTP1	1.29375e-20	0.446535	up	WSB1	4.51449e-06	0.264057	up	MXI1	0.000217727	0.541887	up	RPL13A	2.14641e-07	0.681501	up	JOSD2	0.00675871	0.415614	up	GTF2H5	4.04902e-09	-0.295115	down	TAX1BP1	7.64772e-09	0.325055	up	CHST12	0.000164622	-0.379516	down
	SNHG7	6.19952e-67	0.858468	up	TPP1	2.79627e-22	0.462677	up	VAT1	1.65503e-15	0.486584	up	DDIT4	4.40323e-14	1.19127	up	TLE5	6.62116e-05	-0.563751	down	ARHGEF1	0.00242073	-0.356029	down	HLA-C	2.68266e-73	-0.365517	down	BAZ1B	0.000135992	0.26613	up	GSTK1	0.000256215	-0.278409	down
	ENSG00000244313	1.60151e-46	0.568322	up	ZBTB16	8.01398e-22	0.486068	up	CDK5RAP3	5.38818e-05	-0.293141	down	VDAC2	0.00279713	0.506701	up	HCST	3.1406e-06	-0.887157	down	SHFL	0.00395624	0.609207	up	HLA-H	1.4973e-30	0.750748	up	TMEM120A	4.17117e-11	0.460395	up	PTPN12	0.00348065	-0.287527	down
	FTH1	2.97679e-203	1.36	up	CD3E	7.2921e-12	-0.292697	down	TOB1	3.30702e-07	0.324284	up	CELF2	0.00123552	0.414661	up	PRKCSH	0.00582983	0.310463	up	ICAM3	0.000247587	-0.639909	down	HLA-DPA1	3.23446e-07	-0.348393	down	EIF3B	1.35117e-07	0.318916	up	HOTAIRM1	6.75837e-08	0.442142	up
	AHNAK	4.52492e-51	-0.827827	down	SIPA1	3.6271e-16	0.29911	up	DCXR	2.42817e-06	0.328043	up	GHITM	0.00918261	0.313303	up	GTF2F1	0.00381993	0.669684	up	ISYNA1	0.000591624	0.580475	up	HLA-DQA1	0.00234056	-0.307451	down	IKZF1	1.14331e-07	0.309794	up	TMEM120A	3.8121e-10	0.495331	up
	EEF1G	1.4219e-200	-2.73718	down	PSMD13	1.03721e-18	0.278384	up	PRPF8	2.72541e-05	-0.289847	down	NUTM2A-AS1	0.00183898	-0.409416	down	YJU2B	0.0047009	0.574077	up	RPL18	0.000290483	0.275508	up	HLA-DQB1	8.82762e-09	0.475892	up	TOMM7	1.47252e-06	-0.300947	down	LFNG	5.38093e-06	-0.384015	down
	NDUFS8	2.12052e-23	0.35085	up	MOB2	6.98826e-19	0.321328	up	RAB5C	7.99735e-08	-0.320594	down	PRKCQ-AS1	0.00377035	0.445814	up	C19orf53	0.000453771	0.579187	up	TRAPPC5	0.000491181	-0.535921	down	HLA-DRB1	8.963e-11	-0.448806	down	SRPK2	0.00124119	-0.294379	down	SRPK2	0.000952155	-0.334356	down
	MAML2	1.10588e-11	-0.378463	down	NUCB2	7.49145e-11	0.306336	up	PER1	0.000196944	0.309569	up	FKBP4	5.13761e-05	0.368911	up	MKNK2	0.000251679	0.791539	up	ENSG00000285589	0.00162431	-0.441163	down	UTRN	3.97272e-14	-0.553522	down	KMT2E	4.67168e-15	0.467902	up	ENSG00000229180	0.00355584	0.264484	up
	SMCO4	1.7868e-18	0.296536	up	VPS26B	1.14288e-16	0.272345	up	VAMP2	2.30201e-08	0.339605	up	SLC2A3	1.59883e-05	0.433327	up	GPX4	0.00441794	0.511844	up	TGFB1	0.000553537	-0.458446	down	TAPBP	7.63617e-07	-0.287902	down	TAF6	3.05307e-10	0.355399	up	TRG-AS1	1.00355e-07	-0.494457	down
	SESN3	2.7206e-14	0.337055	up	TAF10	2.56537e-12	0.302835	up	RPL26	4.20693e-59	-0.922392	down	PCED1B	0.000405983	-0.47646	down	BAX	0.00785325	0.443606	up	MAP4K1	0.00808958	-0.439473	down	CNPY3	1.01526e-12	0.339033	up	TRG-AS1	1.05873e-06	-0.404302	down	PSMG3	0.000130068	0.360417	up
	FDX1	1.14029e-25	0.406717	up	ATP5MG	2.06595e-10	-0.271057	down	SRSF2	1.4046e-15	0.49878	up	ITGB7	0.000247656	-0.615812	down	TRIM28	7.87365e-05	0.902567	up	ACTN4	0.000520448	-0.730661	down	TNFAIP3	1.66968e-27	0.667313	up	ENSG00000232533	8.28285e-06	0.273958	up	TMSB4X	1.27996e-58	-0.451437	down
	HSPA8	1.79058e-122	-0.993159	down	MALAT1	2.95503e-39	-0.409016	down	PAFAH1B1	1.17823e-06	-0.27313	down	BTG1	5.37352e-22	0.935098	up	UTY	0.00212337	0.362178	up	CALR	2.23488e-05	-0.701682	down	THEMIS	1.35457e-13	-0.57143	down	P2RY8	1.92787e-07	-0.435697	down	ATP6AP2	0.000427824	0.278116	up
	CD82	1.9643e-20	-0.368841	down	ENSG00000254682	5.80746e-12	0.320301	up	NME2	4.52294e-11	-0.477559	down	LYZ	0.000116999	-0.547637	down	ADA2	0.00118001	-0.661483	down	GTF2F1	0.000272877	0.526669	up	PHACTR2	1.09973e-10	0.39277	up	TMSB4X	1.81723e-277	-0.862128	down	SH3KBP1	4.74133e-07	-0.431088	down
	PPP1R14B	4.90681e-17	0.356434	up	LINC02762	1.04382e-11	-0.429416	down	SUPT6H	1.30349e-05	-0.268444	down	GNPTAB	0.00375728	0.310275	up	IFT27	0.00303307	0.416348	up	AKAP8L	0.0042706	0.611404	up	SP4	8.50864e-06	-0.303786	down	RBM3	5.633e-75	-1.34717	down	SLC25A5	3.4292e-07	0.419543	up
	PRDX5	7.49811e-21	0.379201	up	NEAT1	2.55988e-19	0.505911	up	RPL23A	8.41438e-12	-0.39736	down	RAB21	0.00253838	-0.381003	down	RBX1	0.000261297	-0.747467	down	YJU2B	0.00787319	0.37343	up	TRGV10	8.38021e-17	-0.578314	down	SLC25A5	1.39636e-15	0.509397	up	ITM2A	0.00706095	-0.292043	down
	RASGRP2	1.73218e-12	0.280838	up	KLF6	9.40559e-16	0.428052	up	SCRN2	1.77344e-08	0.306462	up	OSBPL8	0.000115468	0.618264	up	PACSIN2	0.00503099	0.520218	up	RPS9	3.19303e-05	0.417154	up	TRGV3	1.35479e-06	-0.288621	down	TIMP1	7.86665e-05	-0.317127	down	ARHGEF6	5.02014e-09	-0.313855	down
	TALDO1	2.32864e-18	0.330741	up	ATP5F1C	7.8975e-13	0.291113	up	NT5C	2.46387e-05	0.270441	up	DYRK2	0.0016455	-0.369844	down	RPS19BP1	0.00276525	0.348421	up	GCDH	0.00219471	0.316823	up	TRGC2	1.39155e-06	-0.390167	down	CXCR3	4.76933e-08	-0.478528	down	OGT	1.52597e-08	-0.557931	down
	PNPLA2	1.52133e-34	0.530715	up	ENSG00000234961	8.34745e-14	-0.448878	down	SOCS3	9.76796e-07	0.388212	up	LPCAT3	0.00265246	0.436793	up	TANGO2	0.00220382	0.296532	up	ZNF224	0.00313025	0.264658	up	TRGV8	1.76974e-07	0.488248	up	TAFAZZIN	5.33947e-05	0.267813	up	CXCR3	0.00147364	-0.364663	down
	NPAT	1.63623e-09	-0.26436	down	PIP4K2A	8.12422e-14	0.287276	up	SLFN5	2.47458e-09	-0.456636	down	GLTP	0.00456446	0.395619	up	SDF2L1	0.00168233	0.51687	up	GPX4	0.000887097	0.559878	up	TRGV5	3.27418e-11	-0.50075	down	FAM50A	2.82755e-05	0.293144	up	TAFAZZIN	3.9149e-05	0.358306	up
	COX8A	8.73011e-13	0.267829	up	DNAJC1	1.92934e-29	0.633831	up	SEPTIN9	6.02536e-08	-0.339408	down	SRSF9	0.00321737	0.40171	up	MYH9	0.000447839	0.652893	up	CEACAM4	0.00150442	0.583603	up	AOAH	3.25949e-27	0.793247	up	RPL36A	8.75319e-09	-0.43332	down	RBBP7	0.00493363	0.26547	up
	LSP1	1.47222e-21	-0.461549	down	MARCHF5	4.29772e-19	0.293988	up	YWHAE	4.22801e-05	-0.275183	down	POP5	0.00249379	0.449983	up	ATF4	0.00502924	0.448857	up	SDHAF1	0.00023993	0.467724	up	STK17A	7.01554e-12	0.391502	up	FLNA	3.42785e-21	-0.612752	down	PLP2	4.26384e-05	-0.326168	down
	LAMTOR1	1.4977e-18	0.260409	up	COMTD1	1.37512e-20	0.378727	up	SLC25A39	1.47992e-07	0.295725	up	FKBP11	0.000487259	0.428559	up	DDX17	0.00181813	0.643678	up	ECSIT	0.00887825	0.387794	up	UPP1	1.28627e-16	0.591076	up	MSN	1.02254e-12	-0.449333	down	FLNA	1.83472e-34	-0.920238	down
	NAP1L4	2.59681e-24	0.416351	up	BUB3	1.20266e-14	0.27453	up	CHD3	1.4276e-11	-0.496189	down	TUBA1B	0.00309472	0.449573	up	SUN2	0.00219767	0.316017	up	KDM5D	0.00458309	-0.421048	down	TRGV7	2.57243e-05	-0.325571	down	NKAP	3.0473e-14	0.476242	up	SMC1A	0.00534993	-0.273519	down
	FIBP	5.70506e-18	0.26602	up	DUSP5	5.51998e-12	0.296296	up	RNASEK	7.8542e-14	-0.600716	down	LDHB	3.30534e-26	-1.98435	down	PDXK	0.00142223	0.555678	up	PI4KA	0.00249566	-0.468868	down	TMEM243	6.63099e-08	0.313185	up	OFD1	1.80783e-09	0.475361	up	MSN	5.21792e-28	-0.75812	down
	CCDC85B	1.10708e-15	0.299775	up	SRGN	2.19298e-32	0.669784	up	ACADVL	1.14866e-09	0.31924	up	PFDN5	2.88432e-05	-0.687438	down	PFKL	0.00879462	0.386889	up	RPL3	4.79311e-08	0.431348	up	TES	1.26875e-09	-0.357307	down	WDR45	0.000415158	-0.265476	down	GPR174	0.000407319	-0.293609	down
	REXO2	1.03056e-28	0.397727	up	PPA1	1.30738e-16	0.355666	up	GABARAP	2.30921e-05	0.263	up	GAPDH	0.00341955	0.304449	up	USP25	0.00529469	0.345401	up	LGALS1	1.42906e-06	-1.12323	down	TRBV9	4.87243e-16	-1.40615	down	HUWE1	2.15873e-09	0.290652	up	SASH3	9.69934e-06	-0.397298	down
	IL10RA	4.74129e-17	-0.473686	down	PFKP	5.17811e-23	0.313648	up	CTDNEP1	4.40724e-13	0.411054	up	PHB2	0.000333954	0.353778	up	MT-RNR1	2.03061e-11	-1.37898	down	IGLV2-14	0.000253454	-0.648002	down	DNAJB6	9.94585e-07	-0.2786	down	TSPYL2	3.79425e-26	0.745771	up	NKAP	0.000230498	0.380242	up
	CD3G	2.92438e-23	-0.479794	down	ITGB1	1.04907e-11	-0.417406	down	UBB	7.74744e-55	-0.996344	down	HNRNPA1	3.48202e-07	-0.606554	down	MT-RNR2	4.73753e-11	-1.04634	down	RRP7A	0.00938835	0.517309	up	TRBV20-1	1.36461e-13	0.812362	up	EIF2S3	1.47683e-07	0.341528	up	RAB9A	1.92654e-08	0.291744	up
	FKBP2	6.64583e-17	-0.414894	down	ANAPC16	1.23642e-27	0.47839	up	RNF213	3.4043e-19	-0.57796	down	ATP2B1	0.00015391	-0.642034	down	MT-CO1	0.00428707	-0.462898	down	MYH9	0.000886841	-0.546137	down	TRBV3-1	6.51102e-23	-2.03697	down	RBM10	2.57597e-05	0.313522	up	EMD	2.9237e-05	0.38761	up
	COPB1	1.0546e-13	-0.297037	down	DDIT4	6.26215e-111	1.54559	up	TAF15	7.42633e-06	-0.314567	down	SFSWAP	0.0017316	0.378669	up	MT-ATP6	0.000395637	-0.435608	down	SELENOM	0.00620175	0.387218	up	BRI3	2.14691e-24	0.573807	up	PQBP1	2.05036e-11	0.337487	up	SAT1	5.32218e-10	0.425844	up
	PLAAT4	1.50168e-10	-0.314648	down	VSIR	5.70344e-13	0.328744	up	NDUFV2	7.65859e-07	-0.352994	down	RPS26	3.0746e-05	-0.725345	down					MIAT	0.00906242	-0.471307	down	MYO1G	1.3655e-41	-0.962661	down	TSC22D3	2.76769e-96	1.31088	up	TSPYL2	6.8046e-13	0.904992	up
	RASSF7	2.38945e-20	0.323831	up	HPS1	1.91057e-14	0.267778	up	BCL2	1.40722e-05	-0.349915	down	RPL41	5.05352e-25	0.429914	up					PIGP	0.00961358	0.49481	up	ZNHIT1	2.23185e-06	0.342842	up	RPS6KA3	5.57444e-13	0.519871	up	STAG2	8.50083e-05	-0.299422	down
	IRF7	2.82158e-21	0.358928	up	ARID5B	1.95466e-20	0.535334	up	MYL12A	4.80946e-10	-0.27559	down	MYL6	0.00556261	0.274314	up					ITGB2	3.30041e-05	-0.717144	down	MCM7	0.000156798	0.262471	up	SLC25A37	3.79309e-11	0.465752	up	PQBP1	5.67424e-05	0.283701	up
	POLR2G	5.66399e-19	0.260652	up	ECHS1	5.7411e-17	0.342601	up	RPL17	6.10922e-62	-1.26374	down	CCDC91	0.00142152	0.480475	up					MT-RNR1	0.00760244	-0.470503	down	ARPC1B	6.28721e-80	-1.49624	down	LEPROTL1	3.40091e-23	0.551232	up	TSC22D3	5.17901e-47	1.05943	up
	TBC1D10C	9.53534e-11	0.264428	up	FAM107B	7.42975e-12	-0.30282	down	SMCHD1	3.51336e-08	0.382821	up	H2AJ	0.000761197	0.522029	up					MT-ND1	0.00125852	0.443763	up	GIMAP1	1.06718e-22	-0.746941	down	PLPBP	5.03065e-10	0.302373	up	GAB3	4.98735e-07	-0.446418	down
	PTPRCAP	3.38177e-174	-2.01804	down	GLUD1	1.40464e-14	0.318417	up	ADA	0.000150955	0.274876	up	UBC	4.9092e-21	-1.05682	down					MT-CO1	3.75349e-10	-0.488116	down	HSPB1	1.39125e-10	0.272894	up	ZDHHC2	5.41068e-05	0.301272	up	RPS6KA3	5.50434e-06	0.43203	up
	CORO1B	6.63106e-14	0.296298	up	PRF1	6.15297e-12	0.319687	up	AHCY	6.89207e-13	0.429006	up	RPLP0	1.81671e-18	0.639342	up					MT-ATP6	3.60181e-18	0.910668	up	ACTB	5.13323e-81	-0.607368	down	PCMTD1	6.90318e-05	0.308794	up	SLC25A37	0.00258972	0.312876	up
	BAD	2.92142e-20	0.287906	up	PTEN	8.14447e-12	0.284313	up	MRPS26	2.91546e-07	0.325744	up	CD69	2.30244e-05	0.685897	up									TRBV11-2	9.22292e-38	-2.23774	down	HOOK3	3.24156e-06	0.320398	up	DEFA3	1.94967e-30	-1.01796	down
	CTSC	1.12207e-12	0.312909	up	HNRNPH3	6.12646e-16	0.367974	up	SAMHD1	2.27854e-12	-0.430623	down	HSPH1	0.00818051	0.405138	up									TRBV7-9	8.53763e-07	0.793348	up	INTS10	3.64954e-05	0.26179	up	LEPROTL1	3.92965e-22	0.89383	up
	UCP2	7.87701e-10	-0.299898	down	VDAC2	9.46307e-16	0.308157	up	SLC2A4RG	2.16784e-07	0.283145	up	AKAP11	0.00259724	-0.516154	down									FGL2	1.26454e-16	-0.490636	down	SARAF	3.11537e-56	0.841536	up	PLPBP	4.70485e-06	0.261787	up
	VEGFB	1.82075e-21	0.333038	up	ANXA7	5.70699e-16	0.287612	up	GNAS	2.82032e-16	0.453184	up	GTF3A	0.000138437	0.524267	up									TRBC2	2.04934e-10	0.277594	up	PRKDC	1.62654e-05	0.29363	up	ZDHHC2	0.0044931	0.278215	up
	CTSW	2.61887e-19	-0.593016	down	CELF2	6.33057e-44	0.759255	up	RBM38	1.23119e-06	0.299988	up	TM9SF2	0.0062225	-0.47583	down									POP7	2.08127e-09	0.367255	up	NSMAF	8.60035e-06	0.294477	up	SARAF	1.04609e-51	1.0587	up
	CD6	6.01886e-15	-0.363066	down	ATE1	2.3231e-18	0.354588	up	FRG1CP	3.01708e-08	0.295378	up	LRCH1	0.000287102	0.469269	up									KDELR2	2.2377e-13	0.487162	up	MTDH	3.77723e-13	0.448476	up	PAG1	1.42005e-05	-0.34993	down
	RHOG	3.03663e-20	0.426109	up	MRPL43	3.61387e-18	0.333537	up	VAV1	2.66176e-05	-0.280019	down	EBPL	9.60151e-05	0.588994	up									ATP6V1F	9.21793e-07	0.292217	up	ZNF706	8.0273e-07	0.286541	up	MTDH	0.000369828	0.290823	up
	IFITM1	7.90789e-35	-0.467973	down	CREM	8.74124e-10	0.309287	up	MYO1F	1.57038e-07	-0.27392	down	LCP1	0.000659378	-0.548905	down									HNRNPA2B1	9.41163e-31	-0.546839	down	CEBPD	1.60602e-18	0.591634	up	PTDSS1	0.00092765	0.343997	up
	IFITM3	1.41894e-13	0.311475	up	PRKCQ-AS1	2.64305e-12	0.270259	up	TMEM259	1.41659e-09	0.372604	up	ENSG00000273149	0.000719598	0.708729	up									CHST12	2.19183e-08	-0.432989	down	PTDSS1	4.93612e-07	0.395965	up	SDCBP	1.73747e-08	0.320314	up
	AKIP1	4.55294e-25	0.351211	up	FKBP4	5.15344e-20	0.462098	up	TPM4	0.000372327	-0.287579	down	TPT1	1.14176e-11	0.316091	up									POLD2	3.86161e-10	0.357718	up	LYPLA1	1.98142e-05	0.291374	up	RNF19A	3.79158e-15	0.408972	up
	UQCC3	6.48959e-14	0.266272	up	KLRB1	3.04968e-06	0.277212	up	ZNF708	1.76296e-08	-0.303933	down	EPSTI1	0.000573049	-0.504038	down									HOTAIRM1	7.65743e-09	0.359439	up	SDCBP	3.79664e-12	0.341294	up	ENSG00000286122	5.01461e-47	1.50969	up
	UBXN1	7.13012e-34	0.508766	up	PCED1B	6.95175e-12	-0.266425	down	ECH1	1.36556e-08	-0.383634	down	ING1	0.0036267	0.264611	up									TAX1BP1	1.2941e-15	0.439001	up	PTK2B	3.69856e-06	0.352504	up	CYC1	0.00328746	0.288117	up
	HNRNPUL2	1.40506e-13	-0.374645	down	SHMT2	3.80765e-19	0.33026	up	TMEM160	8.72379e-13	0.424225	up	RPL21	2.34653e-06	-0.442062	down									GPR141	6.80315e-12	-0.452801	down	MED30	1.58412e-06	-0.284052	down	PABPC1	3.9558e-14	0.521463	up
	RPS25	3.91754e-59	-0.405753	down	RESF1	1.45246e-15	0.396031	up	EMP3	2.36196e-07	-0.317379	down	RPL36AL	5.49947e-05	0.457635	up									POM121C	4.26298e-05	-0.309033	down	ENSG00000286122	1.18067e-105	1.6456	up	RPS20	1.2972e-07	-0.377778	down
	CDK2AP2	3.8961e-25	0.500584	up	BTG1	9.95349e-150	1.21276	up	RPL18A	8.29713e-26	0.264745	up	C14orf119	0.00107388	0.385586	up									TMEM120A	3.11254e-08	0.362217	up	AGO2	1.52075e-09	0.402117	up	NDUFB9	1.07447e-06	0.396888	up
	GSTP1	4.32028e-26	0.47004	up	TESPA1	5.21853e-15	-0.420946	down	SNRPA	5.46013e-06	0.271134	up	RPS29	8.14181e-16	-0.872091	down									MRPS24	8.32279e-15	-0.501205	down	NSD3	0.000203609	0.270214	up	MTSS1	1.13094e-08	-0.519586	down
	ZBTB16	4.12467e-08	0.286806	up	LTA4H	9.54877e-12	0.330227	up	TNFSF14	2.18314e-07	-0.31862	down	PIP4P1	0.00271634	0.503771	up									OGDH	4.98451e-09	-0.3851	down	PABPC1	3.59348e-29	0.637784	up	KLF10	1.38039e-05	-0.307773	down
	CCS	3.01248e-16	0.261922	up	RPS2P5	4.90303e-80	-0.834734	down	NOP53	2.73951e-16	0.428427	up	BATF	6.76134e-06	0.557318	up									TOMM7	3.85991e-07	-0.287648	down	RPS20	1.61933e-17	0.567742	up	RPL8	2.22415e-101	0.925767	up
	RBM4	1.15131e-17	-0.424718	down	TMEM116	2.47173e-08	-0.278534	down	NUCB1	1.21157e-08	-0.369593	down	ZFP36L1	0.00888956	-0.318537	down									SRPK2	0.000453888	-0.300456	down	NDUFB9	6.57618e-15	0.4198	up	MYOM2	9.17861e-43	-1.38228	down
	RPL27A	2.84264e-27	-0.475652	down	SRSF9	3.99388e-23	0.477427	up	FTL	1.56591e-15	0.388266	up	AKT1	0.00216461	0.399966	up									KMT2E	1.10545e-13	0.350728	up	MTSS1	0.000226489	-0.312181	down	PLEC	0.000541023	-0.34462	down
	DNAJC4	5.58125e-19	0.299223	up	DYNLL1	1.38098e-12	0.427625	up	DAZAP1	3.3483e-06	0.327047	up	CHURC1	1.41095e-05	-0.619244	down									POLR2J	1.00273e-09	-0.453511	down	COX6C	5.5515e-05	-0.269263	down	DOK2	8.90082e-07	-0.459498	down
	FAM89B	3.9676e-22	0.385942	up	POP5	1.37053e-14	0.306629	up	ICAM3	8.81192e-21	-0.585249	down	CRIP2	0.000690524	-0.457475	down									TRG-AS1	1.38147e-15	-0.615257	down	CPNE3	1.19623e-05	0.267563	up	EEF1D	1.63887e-15	0.391373	up
	SPCS2	8.02294e-13	-0.268087	down	FKBP11	4.32643e-17	0.432098	up	JUND	4.61002e-05	0.279813	up	CRIP1	4.67905e-16	-1.65365	down									SNHG15	4.70052e-15	0.276092	up	RPL8	1.09644e-51	0.509164	up	PCM1	0.00853723	-0.263214	down
	MOB2	2.38455e-29	0.410981	up	TUBA1B	2.90199e-20	0.439089	up	ISYNA1	2.02414e-09	0.365492	up	CALM1	6.36018e-05	0.389101	up									ENSG00000232533	4.29989e-06	0.283041	up	PLEC	5.46505e-06	-0.281448	down	LINC00861	3.79115e-17	-0.683246	down
	NUCB2	5.07846e-13	0.271363	up	TPI1	1.99042e-20	0.437248	up	PTOV1	2.74473e-07	0.345373	up	BAZ1A	0.00572649	0.420147	up									PSMG3	2.21528e-09	0.350559	up	DOK2	0.000184351	-0.294384	down	SNHG6	7.09368e-09	0.518837	up
	IFITM2	1.34103e-30	-0.494577	down	TMEM106C	2.86947e-11	0.297561	up	JAK3	8.64102e-11	-0.423095	down	SEL1L	0.00749479	-0.41454	down									P2RY8	1.16321e-16	-0.628013	down	ENSG00000167912	1.26428e-09	0.290126	up	PSIP1	5.70119e-05	0.387382	up
	LDHA	1.9276e-20	0.386145	up	ISCU	4.43154e-15	0.272562	up	FLT3LG	2.7128e-09	-0.3893	down	GCHFR	3.85865e-05	0.444786	up									TMSB4X	2.6041e-247	-0.659759	down	PSIP1	6.0404e-10	0.426206	up	CARD19	0.000458305	0.309396	up
	ATM	4.30554e-18	-0.423521	down	NELL2	4.56429e-19	-0.57065	down	TRAPPC5	3.10403e-09	-0.357284	down	UBL7	0.00114696	0.370765	up									SLC25A6	4.69038e-10	0.306214	up	TXN	0.000673225	0.267651	up	OSTF1	0.000578789	-0.261978	down
	TAF10	5.75739e-27	0.48499	up	LDHB	7.1844e-14	-0.351377	down	JUNB	6.01922e-08	0.37101	up	ULK3	0.00322057	0.304248	up									RBM3	3.90166e-19	-0.60473	down	RAD23B	6.28101e-11	0.382879	up	CEMIP2	0.00469376	0.342261	up
	BCL9L	3.46822e-10	-0.275243	down	GAPDH	1.27707e-37	0.647957	up	PGLS	2.41304e-06	0.287748	up	RPS27L	3.86256e-05	0.56024	up									SYAP1	5.26138e-11	0.365636	up	ANXA1	7.22245e-37	-0.723121	down	ANXA1	1.46835e-24	-0.720477	down
	ENSG00000254682	1.26351e-16	0.351592	up	HNRNPA1	4.8409e-82	-0.920182	down	IL27RA	1.33072e-05	-0.281177	down	RPS17	3.58382e-13	-1.2774	down									SH3BGRL	2.97349e-05	-0.263735	down	DNAJA1	1.73746e-13	-0.437071	down	DNAJA1	9.10219e-25	-0.923663	down
	NEAT1	3.50064e-08	0.27889	up	DCTN2	8.0883e-16	0.260836	up	MRPL34	2.62655e-09	0.337846	up	MRPS11	6.39543e-05	0.27107	up									RPS4X	4.88554e-18	0.273134	up	RPL35	1.63683e-20	-0.376955	down	RGS3	1.90875e-07	-0.375148	down
	KLF6	7.71641e-14	0.334704	up	HSP90B1	4.3525e-09	-0.269737	down	ACTN4	9.28058e-09	-0.44212	down	SIN3A	0.00950277	0.279091	up									SLC25A5	1.00635e-40	0.74859	up	PLIN2	3.32387e-09	0.379188	up	BAG1	1.65231e-05	0.414729	up
	ATP5F1C	9.68325e-21	0.260351	up	TUBA1A	9.26794e-17	0.269905	up	CALR	4.48851e-18	-0.581069	down	NOP10	0.000291523	0.471897	up									ARHGEF6	1.54129e-09	-0.269585	down	PTRH1	1.54098e-07	0.304756	up	TTC16	0.00420631	-0.28494	down
	DNAJC1	4.00655e-22	0.501228	up	RPS26	7.71622e-21	-0.500559	down	CLPP	1.34632e-08	0.368658	up	CCNDBP1	0.00686701	0.300925	up									OGT	1.87473e-07	-0.376112	down	MLLT3	5.78669e-06	0.266038	up	SH2D3C	0.00355873	-0.304419	down
	COMTD1	1.47822e-35	0.525736	up	RPL41	4.90218e-64	-0.340667	down	ALKBH7	2.71066e-07	0.285984	up	PDCD7	0.00636693	0.365337	up									CXCR3	1.82498e-12	-0.530254	down	MRPL41	6.60753e-10	0.406962	up	GLIPR2	3.22651e-07	-0.48632	down
	ADD3	2.42589e-14	-0.310367	down	MYL6	8.58875e-25	0.459729	up	MYADM	0.000163376	0.27971	up	RPLP1	4.94394e-13	0.375817	up									TAFAZZIN	1.58608e-05	0.275939	up	PLAA	1.01014e-09	0.319958	up	HNRNPK	2.60354e-05	-0.317501	down
	VCL	9.51857e-14	-0.262849	down	SMARCC2	4.25628e-13	0.280299	up	HMG20B	5.18734e-08	0.336219	up	GNB5	0.00422076	0.338493	up									FAM50A	1.54165e-06	0.29218	up	XPA	5.79268e-06	0.280803	up	TLN1	1.24984e-10	-0.514801	down
	DUSP5	5.61107e-20	0.327302	up	CDK2AP1	1.15236e-16	0.317391	up	ATP5F1D	1.55222e-12	0.394988	up	CIB1	0.00453087	0.396082	up									UBE2A	8.68613e-06	0.266465	up	CLIC3	3.47584e-07	-0.472757	down	PLAA	0.000230323	0.296875	up
	SRGN	7.85333e-67	0.76661	up	GLIPR1	8.69937e-12	-0.335871	down	NKG7	6.25766e-08	-0.556043	down	IMP3	0.000615499	0.39656	up									ARHGAP4	1.26828e-05	-0.318921	down	TUBB4B	1.53666e-07	0.377892	up	CLIC3	1.73474e-26	-1.09563	down
	PPA1	2.47547e-20	0.357945	up	ERP29	4.4481e-13	0.289701	up	NDUFA11	6.39224e-05	0.263629	up	RPL4	6.46944e-12	-0.606739	down									NAA10	1.6941e-09	-0.421387	down	DCAF10	1.29379e-06	0.27509	up	DPP7	1.1259e-08	0.496207	up
	ITGB1	6.87728e-26	-0.642322	down	DDX54	3.68663e-10	0.279112	up	MAP2K2	1.50043e-07	0.339498	up	RASGRP1	0.00577036	-0.46503	down									RPL36A	1.90227e-05	-0.329862	down	RRAGA	3.77615e-07	0.352558	up	DNLZ	8.5663e-05	0.322711	up
	MXI1	1.53256e-11	0.327489	up	H2AJ	2.57856e-13	0.276039	up	FAM174C	3.1104e-06	0.28812	up	B2M	1.8833e-59	-0.734148	down									IL2RG	2.07399e-37	-1.0291	down	RPL7A	5.74642e-22	-0.286755	down	DPM2	1.52573e-07	0.278118	up
	ANAPC16	9.23996e-18	0.290448	up	MLEC	4.3808e-21	0.419634	up	GPX4	1.08513e-16	0.513456	up	LPCAT4	0.00569057	0.42093	up									RBMX	3.49065e-06	-0.308546	down	SURF2	1.28824e-06	0.327846	up	UBE2R2	0.0071683	0.286593	up
	DDIT4	2.32712e-181	1.71935	up	KMT2D	2.84974e-11	0.282314	up	BAX	0.000170712	0.319395	up	ENSG00000237550	0.00288002	-0.49867	down									FLNA	8.57672e-65	-1.02428	down	SPTAN1	0.000215785	0.28256	up	PTGES2	0.00025225	0.279176	up
	ARID5B	7.20676e-14	0.33573	up	RPL6	4.79023e-23	-0.279428	down	RNF126	7.86181e-10	0.416991	up	PGP	8.14316e-07	0.692649	up									SMC1A	1.33225e-05	-0.313437	down	SEMA4D	7.70647e-22	0.594788	up	SIGMAR1	0.000310701	0.272586	up
	ECHS1	3.74098e-19	0.328584	up	TUBA1C	1.15348e-21	0.416941	up	LGALS1	2.56985e-13	-0.781364	down	STUB1	0.00132513	0.458421	up									MSN	6.58696e-25	-0.573021	down	KLF9	5.13802e-08	0.337751	up	HSPA5	6.58396e-11	-0.508209	down
	NCOA4	5.75172e-15	-0.329788	down	UBC	2.61345e-124	-1.19397	down	TSPO	8.55202e-06	0.288495	up	ECI1	0.000955894	0.46246	up									GPR174	2.28905e-09	-0.434887	down	HACD4	4.22807e-06	0.269026	up	NDUFB6	2.25381e-05	0.290744	up
	OGA	1.06926e-15	-0.345699	down	RAN	7.88836e-10	0.288797	up	GRAP2	2.33894e-06	-0.291783	down	METTL26	0.000790973	0.357157	up									SASH3	1.47664e-09	-0.453371	down	NUP214	5.27136e-09	0.433709	up	SH3GLB2	0.00544186	0.262317	up
	GLRX3	3.59565e-17	0.272322	up	RPLP0	4.30076e-86	0.617229	up	TPST2	2.66278e-06	-0.327768	down	ARL6IP1	8.14181e-08	-0.744421	down									RPL39	2.47629e-28	-0.372079	down	PRRC2B	1.00489e-06	0.340335	up	SEMA4D	4.43037e-06	0.335164	up
	GLUD1	1.27467e-26	0.453346	up	CD69	2.43782e-18	0.399537	up	RRP7A	8.75327e-11	0.355621	up	COX4I1	0.00136749	0.324915	up									NKAP	4.39595e-14	0.488639	up	DOCK8	2.103e-06	0.271011	up	KLF9	0.000919196	0.273245	up
	FBXL15	1.61743e-24	0.320308	up	PCED1B-AS1	7.80904e-20	-0.496751	down	APOBEC3G	5.64957e-05	-0.266908	down	ZNRF1	0.00852928	0.387591	up									EMD	1.76124e-16	0.418473	up	RPS6	3.60851e-21	-0.342744	down	SIT1	1.4947e-08	-0.482079	down
	VDAC2	3.05691e-21	0.325863	up	MPHOSPH8	1.57135e-19	0.41082	up	RANGAP1	6.73279e-06	0.297896	up	COTL1	0.00262194	-0.494508	down									SAT1	3.57755e-12	0.270774	up	GOLGA2	2.41798e-05	0.320125	up	SNHG7	4.30991e-11	0.667801	up
	ABLIM1	6.01237e-16	-0.441945	down	HSPH1	6.06913e-18	0.363998	up	POLR2F	4.77158e-07	0.295468	up	TUFM	8.18033e-07	0.649166	up									TSPYL2	4.32463e-44	1.04429	up	SNHG7	4.4633e-27	0.767019	up	CUTALP	1.05872e-22	0.837515	up
	CELF2	7.54283e-21	0.396839	up	GTF3A	1.14372e-16	0.327999	up	EWSR1	1.33172e-09	-0.427584	down	YPEL3	1.18154e-07	0.679628	up									HPRT1	9.15322e-07	0.272651	up	FRG1HP	5.40276e-06	0.279322	up	TRIM21	0.00087802	-0.281833	down
	ATE1	6.59353e-18	0.271469	up	IPO5	1.33338e-12	0.309234	up	SLC25A1	8.93433e-09	0.408776	up	CORO1A	5.98368e-09	-0.62224	down									STAG2	1.2659e-05	-0.278639	down	EIF3M	1.75354e-05	0.270491	up	SVIP	4.38427e-06	0.380451	up
	MRPL43	1.30813e-25	0.384594	up	EBPL	1.12989e-31	0.523216	up	APOL6	6.03727e-08	-0.331239	down	SF3B3	0.00557195	-0.403762	down									SH2D1A	7.31879e-08	-0.322646	down	CAPRIN1	2.26519e-09	0.365296	up	FTH1	2.39299e-49	0.991103	up
	CREM	1.03481e-26	0.470033	up	ITM2B	1.74067e-38	-0.524195	down	ITGB2	1.24456e-07	-0.354145	down	SPSB3	0.00136625	0.501667	up									UBA1	0.00048514	-0.261695	down	ENSG00000244313	0.000216447	-0.266275	down	PDE3B	3.20903e-07	0.52003	up
	PRKCQ-AS1	3.25874e-17	0.323348	up	ENSG00000273149	3.98694e-15	-0.602141	down	MT-RNR1	5.89796e-21	-0.671907	down	DEXI	9.24124e-05	0.354423	up									PQBP1	6.47145e-17	0.392003	up	FTH1	3.72317e-36	0.68929	up	AHNAK	2.45941e-45	-1.00251	down
	SLC2A3	1.97805e-19	0.354153	up	CARS2	7.25789e-17	0.319036	up	MT-RNR2	1.94563e-09	-0.357298	down	METRN	1.65838e-07	0.703076	up									TIMM17B	2.29374e-06	0.28457	up	PRR5L	0.000643947	-0.280024	down	TAF1D	1.03108e-06	0.272718	up
	ETV6	1.47408e-16	0.311896	up	RGCC	8.15091e-06	-0.288263	down	MT-ND1	8.74007e-25	0.491085	up	RPL13	3.90199e-14	0.446286	up									TSC22D3	1.02953e-135	1.44426	up	AHNAK	3.88044e-17	-0.520165	down	ZFPL1	0.000208831	0.334333	up
	KLRB1	1.42923e-07	0.361631	up	ARHGEF7	8.18398e-11	0.26958	up	MT-CO1	1.4102e-49	-0.463836	down	CYLD	0.000135473	-0.607535	down									GAB3	1.1304e-07	-0.411194	down	NDUFS8	8.78313e-09	0.354937	up	CLNS1A	0.00422293	-0.281017	down
	PCED1B	6.72633e-15	-0.393562	down	RPL21	5.30545e-23	-0.279953	down	MT-ATP6	5.26964e-44	0.696735	up	HERPUD1	0.00303227	0.468283	up									LAGE3	4.61982e-06	0.290705	up	PRPF19	0.000114577	0.301542	up	PRSS23	1.17147e-10	-0.634297	down
	STRAP	8.73646e-24	0.297158	up	VPS36	3.72737e-21	0.315727	up	MT-ND6	1.19706e-13	-0.54462	down	ITGAL	0.00678431	-0.379771	down									RPS6KA3	1.94668e-15	0.490686	up	TAF1D	4.25185e-09	0.347936	up	TBRG1	8.74136e-05	0.326522	up
	ITGB7	4.40431e-11	-0.266233	down	N4BP2L2	1.88031e-13	-0.289941	down					SRRM2	9.35493e-05	0.421059	up									SLC25A37	2.43257e-14	0.474311	up	ENSG00000227615	1.67109e-12	0.331353	up	HSPA8	1.62464e-152	-1.91279	down
	BTG1	6.47841e-148	1.04909	up	LINC00426	3.60875e-21	0.276967	up					LDAF1	9.28266e-05	0.566778	up									LEPROTL1	2.215e-42	0.775554	up	RNF169	0.000673141	0.261742	up	ETS1	1.14167e-05	0.32326	up
	LYZ	4.52155e-16	-0.300042	down	DLEU2	3.51865e-19	0.374095	up					BCL7C	0.000132282	0.513963	up									BNIP3L	1.13936e-09	0.276679	up	PRSS23	7.06776e-29	-0.949827	down	CHORDC1	6.53337e-07	-0.43514	down
	TESPA1	2.04654e-19	-0.45275	down	SNX6	1.46757e-17	0.351715	up					CBFB	0.00872475	0.312957	up									SARAF	9.98001e-82	0.908054	up	TBRG1	3.75983e-05	0.287228	up	RPS3	1.54971e-17	0.311937	up
	PEBP1	1.22891e-18	0.303231	up	FKBP3	4.89332e-19	0.275602	up					NME3	0.00657324	0.393457	up									PAG1	3.80956e-07	-0.290975	down	HSPA8	9.1251e-69	-1.0911	down	PPP1R14B	1.19471e-05	0.386277	up
	KLRG1	1.16778e-07	-0.353052	down	FOS	1.01411e-08	0.348957	up					SOCS1	6.22986e-09	0.817294	up									MTDH	5.75319e-16	0.421651	up	STT3A	2.23801e-06	0.277615	up	CCDC88B	0.00299948	-0.282035	down
	DYRK2	1.38584e-12	-0.27635	down	GLRX5	3.71642e-19	0.332755	up					IL32	8.09129e-16	-0.720982	down									ZNF706	8.31419e-10	0.292329	up	ETS1	6.74848e-16	0.498377	up	HBB	1.60124e-24	3.20989	up
	COX6A1	2.42297e-16	-0.291696	down	PPP2R5C	2.39044e-16	0.334341	up					BANP	0.00521217	0.412691	up									YWHAZ	1.15122e-22	-0.535244	down	PPP1R14B	1.69652e-09	0.348382	up	PNPLA2	7.06443e-21	0.834826	up
	SRSF9	2.41776e-29	0.482715	up	RIN3	3.33365e-07	-0.309169	down					LYRM1	0.00320892	0.324475	up									CEBPD	4.08315e-11	0.470306	up	PRDX5	1.95485e-05	0.275888	up	C11orf21	1.01555e-06	-0.448975	down
	DYNLL1	1.77953e-10	0.327486	up	TRAC	9.49046e-12	-0.431419	down					METTL9	8.57406e-06	0.526062	up									PTDSS1	2.98528e-07	0.376999	up	HBB	2.9126e-39	3.18865	up	CD81	4.08663e-05	0.281621	up
	FKBP11	6.09991e-31	0.585402	up	HSP90AA1	3.86446e-09	0.31636	up					SEPTIN1	1.55388e-06	-0.722599	down									LYPLA1	3.60801e-08	0.263588	up	TALDO1	3.12431e-13	0.466309	up	CAPN1	8.32123e-08	-0.482186	down
	TUBA1B	9.44141e-19	0.336655	up	FAM177A1	3.76732e-13	0.275194	up					ELOB	0.00567166	0.418492	up									SDCBP	1.34556e-13	0.317731	up	PNPLA2	4.1197e-19	0.582006	up	TSPAN32	1.66778e-07	-0.400386	down
	CD4	6.52652e-17	-0.366789	down	TC2N	1.83986e-14	-0.32699	down					SNTB2	2.47129e-05	0.404165	up									ENSG00000286122	1.22954e-129	1.65803	up	FLI1	1.2124e-06	0.345306	up	STIP1	3.93338e-16	-0.72623	down
	PTPN6	1.39377e-12	-0.304915	down	LGALS3	3.31538e-12	0.494971	up					PFN1	1.01557e-06	-0.337974	down									AGO2	1.52365e-05	0.298378	up	MRPL23	8.69486e-06	-0.270125	down	LSP1	6.06933e-14	-0.466335	down
	TPI1	8.15336e-22	0.412088	up	NFKBIA	2.44382e-40	0.817697	up					WSB1	0.000352126	0.394349	up									NSD3	4.28299e-12	0.397252	up	CAPN1	0.000204674	-0.316808	down	FIBP	7.66105e-05	0.305298	up
	DGKA	4.44319e-15	-0.339546	down	ZFP36L1	1.47921e-10	-0.344714	down					TTC19	0.00346841	0.440921	up									CYC1	8.82275e-07	0.284582	up	TSPAN32	6.61449e-12	-0.534391	down	CCDC85B	5.24481e-05	0.353685	up
	TMEM106C	5.71415e-11	0.268225	up	PABPN1	1.88183e-15	0.283113	up					RPL23	0.00296532	-0.435411	down									PABPC1	2.80398e-40	0.658402	up	LSP1	3.56675e-25	-0.56419	down	REXO2	0.00190697	0.278024	up
	ISCU	1.146e-30	0.436073	up	CRIP2	5.60595e-16	-0.447425	down					VAT1	0.000298467	0.619976	up									NDUFB9	2.9079e-21	0.48295	up	NAP1L4	1.35941e-11	0.400769	up	CD3G	3.49166e-22	-0.700708	down
	NELL2	8.73392e-23	-0.615979	down	SYNE2	4.33772e-10	0.325831	up					CDK5RAP3	0.00398037	-0.426659	down									RPL8	1.22352e-157	0.935429	up	FIBP	3.26594e-05	0.281201	up	SYVN1	0.000654611	0.307717	up
	LDHB	2.57986e-182	-2.22953	down	PRKCH	3.45389e-16	0.35956	up					UTP18	0.00248764	0.357976	up									MYOM2	5.79662e-52	-1.42413	down	CCDC85B	1.57456e-09	0.318099	up	PSMA1	0.000478184	0.356869	up
	RSRC2	2.40328e-14	-0.284958	down	HNRNPC	3.35645e-15	0.364694	up					SKAP1	0.00570474	-0.443631	down									EIF3H	7.71923e-09	0.328929	up	SF3B2	2.08917e-09	0.325694	up	COPB1	3.1214e-05	-0.300279	down
	TAPBPL	8.45116e-12	-0.304956	down	NEMF	1.18904e-15	0.26246	up					RAB37	0.00861632	-0.372895	down									PLEC	4.05152e-21	-0.795213	down	YIF1A	1.27232e-05	0.272048	up	CD3D	4.62029e-18	-0.529937	down
	PFDN5	2.45204e-37	-0.771204	down	ARF6	5.90721e-14	0.277481	up					DCXR	6.82251e-05	0.593716	up									DOK2	7.38828e-07	-0.385932	down	REXO2	2.51811e-07	0.312374	up	PLAAT4	6.95099e-14	-0.517469	down
	GAPDH	8.46363e-36	0.517876	up	GCHFR	7.79234e-21	0.508665	up					PGS1	0.00810211	0.381645	up									EEF1D	3.51789e-35	0.467144	up	CD3G	4.01791e-29	-0.693031	down	RASSF7	0.00916441	0.284336	up
	HNRNPA1	8.71428e-46	-0.618161	down	COX5A	5.45236e-21	0.456784	up					SSH2	0.00785221	0.2915	up									LINC00861	6.40367e-38	-0.889797	down	CD3D	2.78072e-16	-0.406636	down	PTPRCAP	7.1966e-17	-0.783564	down
	LETMD1	1.71092e-20	0.2785	up	RPS27L	5.38546e-15	0.37335	up					SAT2	8.3346e-06	0.586078	up									PSIP1	2.85138e-05	0.28598	up	EED	7.78929e-05	0.265241	up	CORO1B	0.000651771	-0.36612	down
	HSP90B1	9.63362e-09	-0.261576	down	UNC45A	7.63422e-14	0.260506	up					IFI35	0.00739381	-0.320117	down									CEMIP2	1.79633e-16	0.423002	up	PLAAT4	1.38106e-18	-0.514117	down	TMEM134	0.00103032	0.291087	up
	RPS26	7.70465e-53	-0.825788	down	AKAP13	6.32095e-10	0.284398	up					RAB5C	2.31762e-05	-0.611889	down									SEC61B	1.94426e-07	0.323579	up	IRF7	4.47387e-11	0.414899	up	EIF3F	3.2476e-06	0.305566	up
	RPL41	3.54552e-139	0.390707	up	NOP10	3.45308e-20	0.294928	up					PLSCR3	4.51404e-08	-0.788374	down									ANP32B	5.93073e-09	0.370879	up	CORO1B	0.00248865	-0.285728	down	CTSC	7.76502e-08	-0.319209	down
	MYL6	1.41686e-26	0.415557	up	CCNDBP1	1.60161e-20	0.364537	up					ENSG00000263620	4.40911e-06	-0.517736	down									TXN	1.26009e-14	0.488546	up	EIF4G2	4.77735e-15	0.506284	up	UCP2	1.26756e-13	-0.63514	down
	CDK2AP1	5.13252e-22	0.332702	up	ANXA2	7.54001e-17	0.442962	up					VAMP2	0.00335805	0.30871	up									ANXA1	1.2008e-19	-0.453973	down	UCP2	2.48411e-28	-0.794589	down	VEGFB	1.45565e-09	0.55461	up
	RNF10	8.97999e-20	0.288679	up	PDCD7	3.51274e-21	0.349997	up					RPL26	5.30411e-33	-1.56246	down									FGD3	0.000718656	-0.285512	down	VEGFB	4.93942e-09	0.446542	up	CFL1	1.28847e-25	-0.547277	down
	SLC25A3	6.45426e-14	0.357276	up	RPLP1	2.4622e-26	0.262148	up					CD7	0.000532193	0.455664	up									RPL35	2.82828e-14	-0.267804	down	CFL1	2.18127e-34	-0.56866	down	CTSW	9.68181e-101	-1.95588	down
	ARL6IP4	2.85977e-13	-0.268259	down	TARS3	1.23326e-12	0.274467	up					SRSF1	8.25625e-05	-0.510449	down									TGFBR1	1.1994e-11	-0.492733	down	CTSW	4.60554e-81	-1.57768	down	IFITM3	3.97976e-09	-0.438514	down
	ERP29	1.15738e-14	0.318235	up	ZNF106	3.49449e-13	0.295979	up					NME2	0.000432573	-0.615261	down									PLIN2	5.14177e-14	0.502694	up	CD6	1.3946e-09	-0.485051	down	CCDC82	5.27008e-07	-0.286619	down
	PCBP2	7.54248e-18	-0.436795	down	ISG20	9.49387e-26	0.598021	up					RPL23A	2.41194e-19	-1.11756	down									RGS3	3.19941e-10	-0.389192	down	NUP98	1.24327e-06	0.376135	up	SF1	2.77582e-07	0.354623	up
	H2AJ	1.95663e-18	0.323012	up	DUT	7.0636e-16	0.320235	up					LIMD2	1.94951e-06	-0.571976	down									BAG1	1.22042e-06	0.336962	up	IFITM3	2.67788e-16	0.497972	up	CD5	0.00472267	-0.305141	down
	MLEC	1.35808e-22	0.38704	up	IL16	1.40513e-11	-0.268816	down					ARRB2	0.000375443	0.556398	up									PTRH1	7.21572e-08	0.302528	up	SF1	3.61452e-12	0.409359	up	UQCC3	0.000110733	0.342139	up
	RPL6	5.42377e-68	-0.420561	down	RPL4	6.84114e-100	-0.820138	down					MED11	0.000989886	0.339075	up									CCDC107	2.42457e-10	0.441952	up	CD5	2.90096e-18	-0.724064	down	UBXN1	4.81766e-19	0.591462	up
	TUBA1C	8.8885e-23	0.391712	up	B2M	5.34562e-220	-0.677165	down					TMC8	0.00982545	-0.360306	down									MRPL41	4.01401e-10	0.380142	up	MTA2	3.65187e-09	0.398295	up	SLC3A2	1.89071e-11	0.596376	up
	UBC	7.88141e-113	-0.995233	down	LPCAT4	1.08641e-19	0.373695	up					STAT3	0.00141613	0.497724	up									PLAA	3.11265e-12	0.326919	up	UQCC3	2.86296e-07	0.3251	up	WDR74	8.86312e-05	0.328647	up
	TMBIM4	5.22987e-16	-0.312072	down	PKM	6.89536e-11	0.267829	up					ZNF207	0.00746196	-0.491854	down									CLIC3	2.69586e-29	-0.943823	down	UBXN1	9.30923e-22	0.544629	up	CASP4	0.000899057	-0.287896	down
	RAN	1.71773e-13	0.325644	up	CRTC3	2.31492e-22	0.3568	up					SOCS3	3.21861e-06	0.669191	up									DPP7	5.04544e-17	0.51699	up	SLC3A2	5.07916e-32	0.567438	up	CASP1	8.14545e-07	-0.448691	down
	RPLP0	2.56603e-119	0.671865	up	PGP	4.4527e-16	0.324221	up					P4HB	7.79249e-06	0.660233	up									DNLZ	4.32718e-09	0.323567	up	CASP1	1.36286e-06	-0.352625	down	TRAPPC4	0.000154022	0.28823	up
	CD69	3.93007e-79	1.00051	up	STUB1	6.76141e-20	0.299276	up					SLFN5	7.15915e-08	-0.832607	down									AGTPBP1	1.20825e-08	-0.358879	down	RPS25	7.69796e-31	-0.454423	down	ANKRD13D	0.000139034	0.267915	up
	PCED1B-AS1	1.92872e-19	-0.467165	down	TMEM204	9.93185e-09	-0.314033	down					UBALD2	0.00084332	0.539666	up									DPM2	2.98232e-06	0.289345	up	CDK2AP2	3.45594e-12	0.49402	up	GSTP1	0.000175323	0.274943	up
	MPHOSPH8	3.83424e-20	0.377647	up	ECI1	1.3897e-20	0.421245	up					AMZ2	0.00155378	0.303092	up									ATP6V1G1	1.86991e-08	0.263772	up	TPP1	1.10987e-05	0.344385	up	CREBZF	0.00411596	0.29635	up
	GTF3A	3.69366e-31	0.511932	up	GSPT1	4.73271e-14	0.268571	up					SEPTIN9	8.13544e-05	-0.578069	down									UBE2R2	1.89559e-10	0.440816	up	RPL27A	7.19823e-26	-0.623638	down	RPS13	7.4642e-20	0.404923	up
	RASA3	1.0948e-10	-0.314032	down	RPS15A	1.21719e-40	-0.312833	down					GALK1	7.95603e-05	0.427636	up									STOML2	1.49881e-12	0.268256	up	RIC8A	1.46928e-07	0.283305	up	ZNRD2	1.20258e-05	0.28074	up
	EBPL	1.42946e-38	0.480905	up	METTL26	6.13116e-22	0.406392	up					RNASEK	2.99841e-10	-1.07967	down									SURF2	3.43514e-10	0.318748	up	RPS13	8.20136e-19	0.315691	up	FAM89B	0.000198231	0.298968	up
	LCP1	4.55222e-18	-0.411218	down	VPS35	1.22169e-21	0.365509	up					ACADVL	0.00293503	0.420826	up									NDUFB6	9.1748e-08	0.315153	up	KMT2A	1.08866e-13	0.476404	up	SPCS2	9.64794e-06	-0.379876	down
	GPR183	9.9993e-15	-0.425895	down	NUTF2	3.2727e-20	0.31381	up					CTDNEP1	0.00115323	0.444367	up									EEF1A1P5	1.72192e-43	-0.933656	down	MEN1	6.4579e-09	0.329653	up	RELA	0.00961651	0.271316	up
	ENSG00000273149	1.44652e-27	0.751445	up	ACD	4.3144e-16	0.260281	up					RFNG	0.00457736	0.306333	up									KLF9	4.20896e-08	0.313988	up	NUCB2	7.55477e-10	0.410759	up	MOB2	4.30622e-05	0.278183	up
	TPT1	5.94764e-39	0.337922	up	MAF	1.14087e-15	0.326609	up					HDAC5	0.008636	0.420913	up									ABCA2	3.62662e-06	-0.314817	down	TAF10	2.05645e-06	0.28939	up	TAF10	1.88738e-07	0.428586	up
	STK24	1.02203e-22	0.328025	up	CFDP1	3.99333e-26	0.351884	up					RPL38	4.70717e-12	-0.735234	down									GOLGA2	4.14209e-06	0.289302	up	ATP5MG	6.12739e-07	-0.303347	down	CARD16	0.00221923	-0.324607	down
	ALOX5AP	6.87498e-14	0.329821	up	ZNRF1	7.45639e-18	0.350995	up					EVI2B	0.000260229	-0.521731	down									SNHG7	3.50786e-35	0.848585	up	GVINP1	0.000665427	0.283393	up	ENSG00000254682	2.2396e-10	0.599455	up
	RPL21	8.31468e-77	-0.591377	down	TRAP1	2.43426e-12	0.268153	up					UBB	6.9223e-10	-0.951127	down									CUTALP	3.62283e-07	0.358451	up	ENSG00000254682	5.60986e-06	0.331535	up	SNHG1	7.23907e-05	0.388957	up
	POLR1D	7.69651e-17	0.265065	up	PYCARD	3.93455e-19	0.399627	up					PRKAR1A	0.00482528	-0.500916	down									TSSC4	9.4836e-07	0.271777	up	NEAT1	3.82859e-09	0.467391	up	SYTL2	3.63693e-12	0.612989	up
	MRPL57	6.0546e-18	0.27181	up	MT2A	4.36989e-17	0.555365	up					CEP95	6.47152e-05	0.3779	up									EIF3M	2.31556e-08	0.34844	up	SYTL2	1.87549e-05	0.331956	up	KLF6	1.87846e-12	0.495724	up
	LINC00402	3.48845e-07	-0.264907	down	PPP4C	8.63191e-19	0.34296	up					NARF	0.000156818	0.472922	up									ENSG00000244313	1.78569e-13	0.396121	up	KLF6	3.90082e-36	0.81313	up	ENSG00000234961	5.09224e-20	-0.8566	down
	FOS	5.95971e-20	0.429608	up	YPEL3	3.71865e-13	0.296058	up					RNF213	1.14717e-05	-0.638161	down									SVIP	0.000201615	0.262226	up	NUDT5	3.96612e-05	0.30904	up	RSU1	0.00144904	-0.298581	down
	RPL36AL	4.81646e-18	0.355335	up	HCFC1R1	2.71201e-20	0.407378	up					SNHG29	2.56937e-07	0.581042	up									FTH1	3.57061e-150	1.24774	up	ENSG00000234961	3.11635e-12	-0.45972	down	KAT6B	0.000119287	-0.36602	down
	BCL11B	1.19447e-16	-0.288798	down	ALDOA	3.14442e-15	0.31246	up					NDUFV2	0.00691427	-0.344737	down									PRR5L	1.25035e-08	-0.398387	down	PIP4K2A	1.58562e-08	0.372106	up	GSTO1	0.00491897	-0.272274	down
	GLRX5	3.21231e-19	0.266008	up	MRPS34	5.86487e-16	0.325248	up					RALBP1	8.68195e-07	0.614229	up									PDE3B	3.55849e-11	0.408874	up	ZNF22	6.19658e-06	0.353667	up	EIF3A	1.12149e-05	-0.321242	down
	PPP2R5C	3.28628e-15	0.27495	up	METRN	3.32498e-49	0.741533	up					TPGS2	0.000420072	0.518623	up									AHNAK	8.22906e-119	-1.32355	down	COMTD1	5.02864e-06	0.263202	up	BUB3	1.01944e-05	0.35315	up
	RIN3	1.33322e-10	-0.330557	down	ANTKMT	2.17142e-25	0.344013	up					KDSR	0.00221684	0.361722	up									EEF1G	2.16731e-120	-2.15365	down	CUTC	1.69124e-07	0.266697	up	ADD3	0.000461962	-0.339965	down
	SLIRP	2.40292e-16	-0.27755	down	ZC3H18	3.83918e-10	0.267516	up					RPL17	1.55385e-27	-1.85519	down									NDUFS8	2.18693e-14	0.485167	up	BUB3	9.27695e-17	0.492203	up	VCL	3.30531e-05	-0.407044	down
	RPS29	1.63643e-98	-0.890102	down	CYLD	1.55755e-11	-0.335467	down					TXNL4A	0.0035224	0.350647	up									PRPF19	8.37368e-10	0.331463	up	MAP3K8	1.49909e-09	-0.491783	down	SUPV3L1	1.21682e-07	0.35888	up
	BATF	1.08812e-34	0.549648	up	HERPUD1	9.18175e-16	0.388108	up					SMCHD1	1.63464e-06	0.638992	up									FAU	2.958e-16	0.26686	up	SUPV3L1	2.01684e-16	0.531443	up	PPA1	2.70995e-06	0.298841	up
	FAM177A1	2.54288e-22	0.361222	up	ABCC1	3.07922e-17	0.420886	up					PPP1R16B	0.00470125	0.352617	up									TAF1D	1.60749e-11	0.367912	up	PPA1	6.40652e-12	0.430494	up	ITGB1	2.43803e-28	-1.04772	down
	TC2N	5.03449e-25	-0.524232	down	SRRM2	1.55609e-21	0.475725	up					YWHAB	0.00127277	0.298334	up									ENSG00000227615	1.45694e-10	0.308033	up	NOLC1	1.68322e-07	0.360137	up	ABI1	9.93896e-05	-0.335795	down
	LGALS3	1.42644e-06	0.272904	up	PARD6A	3.32896e-16	0.423876	up					AHCY	0.00696848	0.39781	up									ZFPL1	5.78019e-06	0.308952	up	PFKP	8.6653e-13	0.42054	up	MXI1	7.48725e-06	0.437627	up
	NFKBIA	2.86375e-57	0.819091	up	BCL7C	1.22607e-17	0.309295	up					STK4	1.46279e-07	0.545587	up									PRSS23	4.30503e-28	-0.890673	down	ITGB1	3.82563e-31	-0.921738	down	ANAPC16	2.28601e-08	0.47945	up
	ZFP36L1	1.41439e-10	-0.275538	down	CARHSP1	2.82565e-17	0.355582	up					RPS21	0.000127853	-0.30226	down									TBRG1	4.2587e-14	0.363688	up	HERC4	1.73905e-06	0.264377	up	ARID5B	1.52357e-05	0.415162	up
	CHURC1	1.28107e-33	-0.65138	down	CIAO2B	4.16035e-20	0.335501	up					ADRM1	0.00477999	0.480008	up									CRTAM	3.23826e-08	-0.314088	down	HK1	3.50002e-07	0.307384	up	ADAM8	0.000544669	-0.31289	down
	PABPN1	1.311e-25	0.349488	up	SOCS1	2.41728e-30	0.645653	up					HM13	0.0079657	0.316773	up									HSPA8	4.44124e-145	-1.40547	down	ANAPC16	1.00588e-24	0.62535	up	ECHS1	0.00545209	0.286586	up
	TRAV8-2	1.17184e-05	-0.392654	down	C16orf54	3.91259e-11	-0.298036	down					PSMF1	0.000997537	0.368015	up									PPP1R14B	3.86676e-17	0.460015	up	DDIT4	3.49311e-13	0.567313	up	GLUD1	9.64414e-05	0.273682	up
	CRIP1	2.47005e-101	-1.52204	down	METTL9	2.05616e-18	0.368901	up					DYNLRB1	0.00110926	-0.506879	down									HBB	1.16944e-49	3.19894	up	HPS1	2.31679e-06	0.361603	up	FBXL15	0.000657817	0.345288	up
	BAZ1A	3.72394e-19	0.284299	up	SMG1	1.98453e-13	0.315462	up					LIME1	0.00730218	-0.403203	down									TALDO1	9.51904e-11	0.341286	up	ARID5B	0.000329793	0.260844	up	PRF1	2.11482e-15	-0.580258	down
	MIDEAS	4.21746e-09	-0.286823	down	SEPTIN1	1.0276e-14	-0.416344	down					ZNF831	0.00322997	0.367384	up									PNPLA2	1.8167e-33	0.759642	up	WAC	0.000123229	0.284687	up	PSAP	1.70389e-07	-0.390805	down
	FMN1	4.51044e-24	-0.4344	down	ELOB	6.10433e-11	0.314744	up					GNAS	2.60775e-05	0.531726	up									SDHD	1.47941e-07	-0.376368	down	ECHS1	1.3603e-08	0.423163	up	SHOC2	5.87814e-05	-0.268218	down
	GCHFR	3.44972e-33	0.61515	up	NDUFB10	3.75332e-17	0.316655	up					CEBPB	0.00725972	0.475297	up									C11orf21	2.79494e-08	-0.418205	down	RAB18	0.00221158	-0.281495	down	VIM	6.12035e-80	-1.23596	down
	COX5A	1.37376e-19	0.429591	up	RPS2	2.93018e-52	0.487472	up					UBE2V1	1.41406e-07	-0.716106	down									CAPN1	2.94695e-08	-0.426193	down	GLUD1	1.8245e-09	0.362176	up	CCDC186	0.00700195	-0.268438	down
	C15orf61	4.46974e-23	0.372621	up	MPG	5.72464e-20	0.32178	up					GSS	0.00204625	0.385851	up									TSPAN32	3.0234e-17	-0.552611	down	SFMBT2	3.96174e-11	0.395311	up	KLRD1	1.46963e-15	-0.566762	down
	RCN2	2.67258e-21	0.291634	up	NFATC2IP	1.44166e-17	0.272269	up					RBM38	0.000265637	0.340278	up									LSP1	1.24302e-34	-0.620869	down	HNRNPH3	1.53104e-12	0.490474	up	PCED1B	0.00683544	-0.294602	down
	RPS27L	1.53065e-45	0.65971	up	FLII	3.09247e-16	0.297388	up					WASH5P	0.000124009	0.522126	up									NAP1L4	6.37484e-11	0.361751	up	SPOCK2	8.17441e-09	-0.411604	down	SLC38A2	0.00151879	0.280308	up
	RPS17	3.33586e-73	-1.14293	down	IKZF3	1.91385e-18	0.329225	up					SBNO2	0.00506986	0.444567	up									PEX16	3.17378e-07	0.26565	up	BTAF1	4.1548e-05	0.289161	up	PPP1R12A	0.000515347	-0.269781	down
	UNC45A	4.44545e-15	0.260785	up	MIEN1	5.16796e-18	0.291539	up					POLR2E	0.00253121	0.315335	up									FIBP	2.48479e-14	0.420544	up	CELF2	1.69908e-19	0.627495	up	ITGB7	4.2306e-25	-0.961445	down
	AEN	2.329e-21	0.309638	up	VAT1	2.139e-14	0.422426	up					DDX39A	0.00852331	0.400346	up									CCDC85B	3.99878e-14	0.43895	up	VIM	5.09064e-09	-0.354882	down	BIN2	1.20159e-09	-0.494242	down
	NOP10	1.34983e-19	0.328916	up	STARD3	7.59522e-16	0.344784	up					NDUFA13	0.000343233	-0.443062	down									SF3B2	1.18915e-13	0.360713	up	FKBP4	1.96647e-13	0.499358	up	BTG1	4.1688e-100	1.3488	up
	CIAO2A	4.45857e-18	0.264567	up	TOB1	1.0408e-17	0.461779	up					RASAL3	2.40901e-07	-0.794278	down									REXO2	2.44656e-09	0.311826	up	SLC2A3	1.68834e-06	-0.418665	down	LYZ	4.13518e-33	-1.0511	down
	CCNDBP1	1.00312e-21	0.300613	up	SNF8	2.97294e-18	0.289619	up					BCL3	3.62096e-06	0.62363	up									CD3G	8.16672e-51	-0.872708	down	KLRB1	1.08863e-12	-0.693599	down	GNPTAB	9.20789e-05	-0.41613	down
	SNRPN	3.82979e-10	-0.313402	down	DCXR	5.43036e-39	0.73819	up					RPS19	2.52601e-10	0.435369	up									FKBP2	9.14356e-10	-0.400191	down	YBX3	1.20903e-18	0.571971	up	TESC	5.04305e-05	-0.279839	down
	PDCD7	8.78619e-28	0.337495	up	CENPX	2.60257e-17	0.338179	up					RPS5	1.47627e-08	0.344737	up									COPB1	2.67945e-11	-0.482624	down	ITGB7	4.23978e-16	-0.664199	down	PEBP1	1.17387e-12	0.586708	up
	RPLP1	8.53675e-53	0.372297	up	SSH2	8.26537e-19	0.412302	up					BLVRB	0.000648153	0.494208	up									CD3D	2.02557e-16	-0.399404	down	ITGA5	7.17237e-05	-0.292818	down	RPS2P5	6.78501e-25	-0.7044	down
	ISG20	1.25042e-32	0.59727	up	FAM117A	2.65519e-13	-0.325061	down					TMEM160	0.00113363	0.460486	up									PLAAT4	7.44412e-18	-0.466364	down	BIN2	1.11666e-08	-0.411941	down	EP400	0.00290783	0.292218	up
	NSMCE3	1.94226e-27	0.39761	up	RPL27	2.11398e-15	-0.320659	down					TMEM147	1.34436e-05	0.557224	up									RASSF7	1.33658e-05	0.260643	up	BTG1	1.10361e-40	0.639819	up	CHPT1	3.6145e-05	0.393948	up
	CIB1	1.89998e-15	0.265534	up	PER1	3.36817e-09	0.387291	up					VASP	0.00712483	0.477635	up									IRF7	6.30071e-11	0.410616	up	TM7SF3	4.24926e-08	0.270161	up	KLRG1	0.00561556	-0.268038	down
	IL16	6.7418e-15	-0.328894	down	RANGRF	2.1859e-18	0.290736	up					CD37	0.000116958	-0.466842	down									COA4	1.4342e-08	0.26799	up	CCT2	2.42054e-10	0.310672	up	MARCHF9	5.22548e-06	0.440826	up
	RPL4	1.85552e-64	-0.608633	down	RPL26	2.76814e-40	-0.542794	down					EMP3	4.55148e-06	-0.522453	down									PTPRCAP	2.71676e-174	-2.37914	down	CALCOCO1	6.89531e-07	0.355875	up	IKBIP	0.000559279	0.28142	up
	RASGRP1	4.81872e-14	-0.312444	down	PRPSAP1	3.42221e-21	0.359913	up					RPL18A	1.08018e-06	0.281376	up									CORO1B	2.16669e-05	-0.282016	down	UBE2N	0.00495084	-0.266592	down	C12orf75	8.42779e-07	-0.358197	down
	B2M	1.32534e-221	-0.5022	down	SEC14L1	1.80334e-12	0.261868	up					ZFP36	0.00791908	0.403959	up									EIF4G2	5.67717e-08	0.297857	up	DAZAP2	4.30824e-07	-0.333155	down	DYNLL1	1.62826e-23	-0.852094	down
	LPCAT4	2.69926e-22	0.270605	up	CD7	1.85845e-25	0.643714	up					ARHGEF1	1.93823e-06	-0.512482	down									BAD	2.22908e-07	0.301621	up	LTA4H	9.08713e-14	0.473046	up	POP5	0.000290036	0.334691	up
	ENSG00000237550	8.77208e-29	-0.611274	down	H3-3B	2.56836e-30	0.507029	up					FTL	0.00161592	0.297766	up									UCP2	8.2186e-51	-1.00508	down	RAP1B	8.35483e-09	-0.371595	down	PTPN6	9.94902e-23	-0.834938	down
	PGP	6.23138e-32	0.505334	up	KIAA0100	7.9825e-14	0.28606	up					UBE2S	0.00188912	0.475642	up									VEGFB	2.7159e-18	0.594518	up	SUDS3	1.77819e-06	0.261604	up	TMEM106C	0.000922734	0.307315	up
	STUB1	2.0232e-22	0.309153	up	RPL23A	1.02751e-31	-0.537204	down					SHFL	1.91774e-06	0.592951	up									CFL1	5.69179e-22	-0.387759	down	NCOR2	9.7815e-05	0.267797	up	ISCU	3.33886e-13	0.605825	up
	TMEM204	5.69759e-09	-0.260486	down	CYB561	3.59928e-07	-0.297096	down					ICAM3	0.000939084	-0.517294	down									CTSW	7.95038e-142	-1.85403	down	PEBP1	4.76654e-10	0.37228	up	LDHB	2.28429e-05	-0.373281	down
	ECI1	8.39617e-28	0.429731	up	LIMD2	3.64274e-32	-0.573914	down					JUND	0.00678525	0.404016	up									RHOG	1.38092e-08	0.306205	up	RPS2P5	8.17154e-36	-0.749531	down	SELPLG	2.3711e-07	-0.339309	down
	GSPT1	1.74377e-19	0.2985	up	NT5C	6.10721e-21	0.326582	up					LSM4	0.0045512	0.35887	up									IFITM3	1.0109e-11	0.52654	up	EP400	5.76153e-07	0.339919	up	TAPBPL	0.000136688	-0.338173	down
	RPS15A	1.63112e-51	-0.327778	down	MIF4GD	1.72326e-13	0.315786	up					ISYNA1	0.000115377	0.599306	up									SF1	4.11204e-14	0.354431	up	CHPT1	3.44807e-10	0.421091	up	MLF2	1.85476e-07	0.432183	up
	METTL26	1.7722e-30	0.511756	up	SOCS3	6.07588e-11	-0.370528	down					PTOV1	0.000315019	0.529404	up									UQCC3	3.99147e-07	0.321522	up	IKBIP	1.36583e-07	0.357747	up	HNRNPA1	1.30217e-22	-0.69063	down
	ARL6IP1	2.21611e-26	-0.591969	down	SYNGR2	8.19447e-14	0.260415	up					RPS28	4.50791e-18	-0.50213	down									UBXN1	2.92696e-40	0.696682	up	TMPO	1.51319e-07	0.417308	up	HSP90B1	1.49807e-13	-0.555235	down
	THAP11	9.50759e-18	0.359705	up	KRT10	1.15498e-19	0.379518	up					KDELR1	0.000158046	0.414642	up									HNRNPUL2	7.46365e-12	-0.488124	down	C12orf75	6.81537e-13	-0.502171	down	OASL	6.27839e-23	-0.545232	down
	CYBA	1.08019e-11	0.302137	up	ERN1	8.5239e-09	0.290403	up					FLT3LG	2.01736e-05	-0.698533	down									SLC3A2	2.61327e-34	0.614437	up	WASHC4	6.22892e-06	0.302502	up	RPS26	1.40891e-110	1.55301	up
	ZNRF1	4.41013e-33	0.447024	up	ANAPC11	8.01146e-16	0.266271	up					ABHD17A	0.00313128	0.264254	up									ASCL2	0.00606482	-0.260668	down	ZFC3H1	1.61419e-07	0.310269	up	PA2G4	0.00833293	0.268748	up
	PYCARD	2.39943e-20	0.359339	up	ACTG1	1.00107e-07	0.303195	up					TECR	0.00283017	0.264631	up									CASP1	1.77308e-05	-0.309281	down	DYNLL1	2.09963e-05	-0.349222	down	ESYT1	4.19523e-05	-0.320657	down
	MT2A	1.27573e-08	0.294806	up	STAT5A	1.2225e-13	0.276996	up					TRAPPC5	0.000519631	-0.522499	down									RPS25	1.66649e-17	-0.279331	down	POP5	3.65885e-07	0.368229	up	MYL6	1.55829e-08	-0.314101	down
	TUFM	4.79739e-24	0.434364	up	SEPTIN9	4.72987e-12	-0.269485	down					ENSG00000285589	1.96698e-06	-0.714606	down									CDK2AP2	2.5147e-19	0.556343	up	TUBA1B	1.1849e-07	0.311327	up	RILPL2	6.97267e-05	0.340474	up
	SPN	3.12039e-17	-0.322921	down	GALK1	1.21243e-11	0.297262	up					JUNB	9.63534e-14	1.05747	up									GSTP1	3.50729e-16	0.455987	up	TPI1	9.80753e-09	0.335311	up	NDUFA12	1.03297e-05	-0.373123	down
	PPP4C	9.64569e-19	0.302517	up	SLC25A39	7.13732e-19	0.314994	up					PGLS	0.0093535	0.316625	up									TRMT112	1.40795e-08	0.319097	up	TMEM106C	1.21827e-06	0.354516	up	H2AJ	2.99341e-06	0.446524	up
	YPEL3	2.17809e-35	0.553545	up	ATP5PD	2.19278e-16	0.267334	up					HCST	1.76051e-05	-0.688552	down									RBM4	3.77842e-10	-0.475451	down	ISCU	3.37402e-18	0.494724	up	ARHGDIB	1.15753e-23	-0.540852	down
	CORO1A	8.93339e-21	-0.273541	down	ACADVL	6.32142e-32	0.645204	up					GSK3A	0.00348432	0.345317	up									RPL27A	6.70455e-27	-0.58589	down	VPS37B	7.20503e-12	-0.390769	down	MLEC	0.000409821	0.329863	up
	GLG1	6.0649e-18	-0.288008	down	GABARAP	4.18283e-12	0.269555	up					PAFAH1B3	0.000130057	0.608668	up									RPS13	3.74161e-27	0.380298	up	NACA	1.1435e-18	-0.351202	down	UBC	5.2033e-70	-1.24151	down
	HCFC1R1	4.78701e-31	0.430446	up	CCL5	6.93149e-05	-0.538803	down					EIF3K	3.35957e-05	0.348759	up									DNAJC4	3.00887e-08	0.302738	up	COPZ1	4.38518e-07	0.268716	up	RHOF	1.52243e-05	-0.280731	down
	SF3B3	3.30597e-10	-0.261748	down	UBB	2.39067e-42	-0.831603	down					STX10	0.000190186	0.321088	up									ZNRD2	9.3811e-08	0.282544	up	GAPDH	1.17743e-33	0.593884	up	RPLP0	3.24485e-31	0.548788	up
	NFATC3	5.29248e-14	-0.315197	down	PITPNA	2.17839e-16	0.290681	up					CALR	0.00587423	-0.440702	down									SPCS2	4.59411e-07	-0.355294	down	MLF2	7.52581e-06	0.313938	up	CD69	1.3458e-05	0.477773	up
	MRPS34	4.02916e-38	0.549225	up	DDX42	1.79269e-10	0.271446	up					CLPP	3.7349e-05	0.65242	up									MOB2	1.37448e-16	0.507342	up	HNRNPA1	2.11968e-63	-1.01251	down	ZNF84	9.67741e-08	0.422664	up
	SPSB3	4.86285e-26	0.398009	up	SPAG9	1.12364e-12	0.270434	up					AKAP8L	0.000831554	0.41206	up									NUCB2	9.81777e-06	0.343949	up	OASL	1.14274e-24	-0.414961	down	LINC00944	0.00375575	0.291111	up
	HAGH	6.47706e-18	0.279701	up	CISD3	7.10987e-23	0.416066	up					YJU2B	0.00434459	0.317771	up									LDHA	5.19911e-17	0.4008	up	RPL41	2.82551e-31	-0.31503	down	LINC02384	0.000386499	-0.336591	down
	ATP6V0C	2.26008e-21	0.296782	up	SNHG29	4.36126e-10	0.268929	up					POLR2I	0.00170652	0.421728	up									ATM	7.46393e-09	-0.403092	down	SMARCC2	1.41473e-09	0.484614	up	PCED1B-AS1	6.45492e-07	-0.36607	down
	METRN	4.78006e-59	0.713356	up	RALBP1	3.12242e-18	0.340844	up					TSEN34	0.00118838	0.384583	up									TAF10	6.07762e-20	0.507618	up	SBNO1	1.41682e-06	0.299477	up	MAPKAPK5-AS1	3.11287e-05	0.360346	up
	ANTKMT	5.98078e-22	0.265297	up	TXNL1	4.06424e-20	0.404289	up					MARCHF2	0.00283225	0.357261	up									BCL9L	2.02171e-08	-0.447054	down	WNK1	3.62197e-06	0.339367	up	HSPH1	3.80365e-05	-0.391752	down
	BRD7	3.76551e-19	0.332844	up	ABHD3	2.21274e-11	0.261003	up					MKNK2	2.64888e-05	0.587878	up									CARD16	0.0020054	-0.264216	down	ERP29	6.62973e-08	0.34912	up	DNAJC15	8.26099e-10	-0.536688	down
	RPL13	3.42189e-51	0.334087	up	CYB5A	1.81959e-09	0.286367	up					HMG20B	0.0004242	0.522397	up									ENSG00000254682	9.09266e-13	0.482142	up	DDX54	2.92186e-05	0.265318	up	TM9SF2	0.00113045	-0.270839	down
	CYLD	4.56458e-14	-0.368316	down	TXNL4A	4.94845e-14	0.303663	up					CCDC124	0.00934248	0.288173	up									NEAT1	8.28191e-12	0.43082	up	H2AJ	9.19526e-07	0.355118	up	OLFM4	1.44508e-22	-0.67687	down
	HERPUD1	3.89796e-15	0.311542	up	SMCHD1	1.10163e-48	0.822808	up					ATP5F1D	0.00821355	0.37233	up									KLF6	1.80699e-16	0.469141	up	ARHGDIB	1.56779e-20	-0.429753	down	DNAJC3	0.000875514	-0.344297	down
	ITGAL	5.19735e-21	-0.413997	down	CST7	4.47752e-10	0.297201	up					LAIR1	0.000309124	-0.456472	down									RBM17	2.81308e-11	0.378875	up	MLEC	2.84823e-14	0.571513	up	ANKRD10	0.00172031	0.273855	up
	PARD6A	2.12775e-23	0.439559	up	ADA	2.08098e-21	0.429228	up					MIDN	0.00170038	0.461642	up									DNAJC1	6.95162e-11	0.295995	up	KMT2D	9.43053e-12	0.482835	up	EBPL	2.71629e-09	0.510569	up
	LDAF1	1.03793e-11	0.272095	up	PPP1R16B	1.7451e-09	0.270384	up					FBL	0.00016261	0.352519	up									KAT6B	5.03207e-07	-0.39283	down	UBC	5.12219e-205	-1.73042	down	LCP1	5.26665e-25	-0.689232	down
	BCL7C	4.14005e-23	0.346861	up	YWHAB	1.66377e-16	0.391816	up					STXBP2	0.00821683	-0.404998	down									BLOC1S2	2.22867e-06	0.317927	up	RHOF	2.49341e-05	-0.261709	down	ENSG00000273149	1.5018e-09	0.266571	up
	CARHSP1	5.95682e-17	0.319663	up	AHCY	3.01263e-33	0.562612	up					GPX4	1.71734e-08	0.601522	up									COMTD1	7.94673e-09	0.308442	up	RPLP0	7.59057e-62	0.66775	up	EPSTI1	1.02351e-06	-0.29558	down
	RBBP6	1.77506e-19	0.2941	up	STK4	1.02798e-13	0.260953	up					BAX	1.47112e-08	0.765529	up									EIF3A	6.06518e-08	-0.263362	down	CLEC2D	5.87123e-08	-0.460528	down	ZMYM2	2.75752e-13	0.41873	up
	CIAO2B	4.39674e-25	0.393573	up	PSMA7	1.41187e-23	0.476223	up					CEACAM4	2.49359e-06	0.542468	up									PGAM1	1.83741e-06	-0.363682	down	CLEC2B	4.16775e-05	-0.337904	down	RNF6	0.00997761	-0.279046	down
	NME3	5.47592e-29	0.44016	up	HM13	4.50622e-15	0.31519	up					TRIM28	0.000343047	0.604563	up									FAM53B	2.48751e-09	-0.379986	down	ZNF84	1.00331e-05	0.318835	up	MRPL57	0.00147583	0.270161	up
	SOCS1	4.56872e-76	0.950105	up	MRPS26	5.31219e-20	0.351621	up					ECSIT	0.00194726	0.456992	up									BUB3	3.86324e-15	0.417354	up	LINC02446	0.000362361	0.376921	up	SRSF5	6.31054e-18	0.679923	up
	IL32	2.80236e-37	-0.399757	down	EIF6	2.22613e-20	0.286389	up					GPR108	0.000876162	0.406085	up									ADD3	7.28148e-08	-0.376061	down	LINC02384	5.59872e-05	-0.275208	down	PTGER2	2.69812e-09	0.430343	up
	METTL9	1.06274e-17	0.284647	up	RTF2	3.72727e-13	0.31416	up					C19orf48	0.000131681	0.580828	up									VCL	1.18788e-14	-0.633475	down	PCED1B-AS1	3.84224e-06	-0.290225	down	GLRX5	0.000282829	0.357996	up
	MAZ	6.41849e-19	0.350088	up	SAMHD1	2.86916e-18	0.473793	up					ADA2	0.00015916	-0.613886	down									SRGN	4.90657e-29	0.522372	up	MPHOSPH8	1.21033e-10	0.455171	up	EVL	1.9981e-14	-0.544181	down
	SEPTIN1	6.28765e-17	-0.431529	down	STMN3	1.12517e-07	-0.313756	down					PI4KA	0.00851148	-0.411769	down									FUT11	3.51009e-06	-0.290912	down	DNAJC15	8.31944e-05	-0.291368	down	KTN1	0.000116144	0.359885	up
	ELOB	1.48452e-17	0.382822	up	LIME1	5.84123e-13	-0.362099	down					PIM3	0.0092649	0.468507	up									SUPV3L1	1.4089e-18	0.480055	up	EBPL	3.84447e-10	0.354666	up	PPP2R5C	4.09808e-06	0.313953	up
	NDUFB10	8.03328e-28	0.459143	up	ZNF831	6.07799e-16	0.440883	up					IL2RB	0.00551958	-0.485575	down									PPA1	1.37142e-13	0.480093	up	ITM2B	4.95446e-15	-0.404272	down	DHRS4	0.000394	0.298753	up
	MPG	1.92908e-27	0.392741	up	GNAS	2.50296e-17	0.410694	up					SNRPD3	6.2968e-07	-0.638205	down									PFKP	7.74889e-12	0.376457	up	LCP1	7.86522e-06	-0.283173	down	HSP90AA1	1.27296e-34	-0.819555	down
	TMEM219	6.11949e-18	0.281128	up	PLCG1	1.09903e-09	0.260612	up					MCM5	0.00127601	0.294924	up									ITGB1	1.76189e-48	-1.08693	down	ENSG00000273149	2.39114e-05	-0.313174	down	SIVA1	1.90452e-10	0.407379	up
	NLRC5	1.78474e-13	-0.269142	down	CEBPB	5.70434e-23	0.464173	up					SDF2L1	7.13486e-05	0.357892	up									ABI1	6.11465e-06	-0.305605	down	STK24	5.37785e-06	0.261276	up	PSME2	2.25916e-10	-0.451533	down
	ITGAE	1.64481e-17	0.299721	up	RAB5IF	1.18891e-19	0.327777	up					EWSR1	0.00179672	-0.490482	down									PTPRE	0.000656243	-0.272763	down	ZMYM2	1.2788e-18	0.574685	up	DNAAF2	6.14753e-05	0.298734	up
	ATP2A3	4.67634e-12	-0.314824	down	RRBP1	1.32471e-12	0.274127	up					SF3A1	0.00471356	-0.31021	down									MXI1	4.80182e-14	0.520721	up	RPL21	7.65522e-13	-0.330016	down	BATF	0.00218544	-0.276271	down
	RPL23	4.19435e-20	-0.41269	down	MHENCR	5.66616e-11	-0.364532	down					RGL4	8.37781e-06	-0.534765	down									ANAPC16	2.52571e-16	0.491009	up	SUPT20H	1.44098e-05	0.349903	up	GZMH	8.30639e-52	-1.17637	down
	MIEN1	6.64357e-23	0.315211	up	BCL3	7.72835e-18	-0.534239	down					USP16	0.00151623	-0.353838	down									DDIT4	1.5085e-98	1.55579	up	PTGDR	2.00731e-09	0.288599	up	FAM177A1	1.37592e-05	0.404225	up
	VAT1	1.85097e-24	0.455668	up	RPS19	1.74767e-17	-0.261595	down					YBEY	0.00435301	-0.411513	down									ARID5B	2.22902e-09	0.412113	up	PPP2R5E	1.55903e-08	0.274832	up	NFKBIA	0.00194988	0.345614	up
	STARD3	6.09243e-15	0.274238	up	GPI	4.16494e-19	0.330258	up					IFNGR2	1.80247e-05	0.327684	up									ECHS1	2.27936e-09	0.409724	up	PTGER2	2.42939e-20	0.652786	up	AKT1	0.000108403	0.296843	up
	CDK5RAP3	1.63273e-16	-0.436393	down	UBA2	9.92894e-18	0.326959	up					MT-RNR1	2.41766e-14	-0.89181	down									GLUD1	3.93675e-09	0.334004	up	GLRX5	9.18206e-05	0.283179	up	BTBD6	0.00124766	0.275941	up
	TOB1	2.08396e-48	0.745872	up	BLVRB	1.87158e-13	0.328392	up					MT-RNR2	6.40768e-09	-0.541125	down									FBXL15	3.24325e-08	0.369471	up	KTN1	0.000289267	0.292717	up	TRAV10	5.66272e-24	-1.04383	down
	DCXR	3.82006e-26	0.473446	up	TMEM160	3.0332e-19	0.375522	up					MT-CO1	5.99058e-09	-0.271831	down									PRF1	2.13724e-10	-0.344831	down	TRAC	0.00175432	-0.301337	down	TRAV19	7.40433e-20	-1.30827	down
	CENPX	9.31636e-16	0.303043	up	TMEM147	2.84671e-12	0.270514	up					MT-ATP6	5.48541e-18	0.797931	up									VIM	5.99421e-30	-0.561847	down	DHRS4	0.000240261	0.265198	up	TRAV22	6.36942e-14	-0.899495	down
	TNFSF12	8.09587e-10	-0.281739	down	VASP	4.76076e-21	0.405651	up					MT-ND3	1.29919e-05	-0.533918	down									FKBP4	4.8178e-09	0.383436	up	RPS29	8.26468e-14	-0.371238	down	GZMB	1.84794e-16	-0.733889	down
	SAT2	1.77849e-15	0.303078	up	EMP3	7.52943e-31	-0.599161	down					MT-ND4	3.70211e-06	0.412833	up									KLRD1	3.58962e-23	-0.664759	down	HSP90AA1	1.51582e-06	-0.29724	down	CCDC88C	0.000163986	-0.363193	down
	RAB5C	4.59704e-23	-0.493171	down	AP2S1	3.14015e-20	0.423186	up																	YBX3	7.07042e-18	0.569586	up	EIF5	2.45398e-08	0.283036	up	GNG2	0.00155027	-0.299572	down
	PLSCR3	1.18997e-20	-0.515617	down	KLF2	5.49706e-15	0.260413	up																	KLRK1	3.97752e-44	-1.05604	down	NIN	1.27421e-06	0.274122	up	KLHDC2	8.51716e-07	0.445011	up
	PER1	1.1488e-19	0.438201	up	FTL	1.34861e-34	0.529505	up																	SLC38A2	8.30919e-08	0.341444	up	NEK9	7.57393e-05	0.288061	up	AHSA1	1.24096e-05	-0.398123	down
	ENSG00000263620	2.93545e-36	-0.620866	down	ENSG00000271109	5.16407e-12	-0.265186	down																	SHMT2	3.24892e-07	0.293895	up	GZMH	2.3478e-135	-1.6946	down	ENSG00000289137	1.62474e-05	-0.423999	down
	RANGRF	1.43224e-22	0.330472	up	FXYD5	1.08177e-15	-0.308609	down																	ITGB7	3.41286e-28	-0.816517	down	FAM177A1	1.14034e-11	0.326934	up	GABPB1-IT1	1.85678e-09	0.55852	up
	RPL26	8.76808e-244	-1.79804	down	MRPL4	1.34966e-17	0.291827	up																	BIN2	1.40987e-10	-0.42094	down	TOX4	6.20343e-07	0.301163	up	GCHFR	1.70063e-06	0.466191	up
	PRPSAP1	7.73515e-24	0.319176	up	ISYNA1	1.76979e-17	0.458127	up																	BTG1	6.96467e-195	1.39516	up	PNN	8.73144e-09	0.428431	up	PLCB2	0.000373263	-0.269777	down
	SRSF2	8.823e-22	0.446051	up	PTOV1	3.60704e-14	0.354662	up																	LYZ	1.97478e-14	-0.549158	down	YLPM1	0.000305799	0.290496	up	ANP32A	6.74197e-05	-0.37681	down
	CD7	2.94249e-14	0.372953	up	JAK3	3.93187e-16	0.352829	up																	CMKLR1	2.47747e-09	-0.401622	down	NFKBIA	4.03874e-06	0.395899	up	C15orf61	0.00983548	0.286805	up
	H3-3B	1.45335e-24	0.408994	up	RPS28	9.94577e-84	-0.463526	down																	GNPTAB	0.000132355	-0.320014	down	PAPOLA	7.13135e-05	0.272005	up	C15orf40	0.00489188	0.282124	up
	SRSF1	8.4018e-17	-0.371893	down	HNRNPM	1.49959e-18	0.295589	up																	CCT2	9.73446e-11	0.291366	up	PABPN1	2.06474e-08	0.363157	up	CHD2	4.75985e-06	0.393739	up
	NME2	3.37578e-32	-0.691447	down	KDELR1	5.78894e-19	0.316176	up																	LTA4H	6.3678e-10	0.298527	up	TRAV8-1	8.16526e-14	-0.769322	down	TMOD3	7.62079e-05	-0.401644	down
	RPL23A	4.03758e-115	-1.05496	down	DBP	1.11799e-09	-0.287742	down																	RAP1B	1.07277e-15	-0.47009	down	TRAV14DV4	1.71314e-22	-1.1788	down	EMC4	7.36861e-05	0.370798	up
	JPT1	1.39609e-18	0.270331	up	FLT3LG	3.2888e-14	-0.409201	down																	SUDS3	1.48898e-13	0.275244	up	HIF1A	2.8066e-10	0.265916	up	MESD	0.000166246	-0.36765	down
	MRPS7	8.52017e-20	0.271917	up	HDGFL2	1.795e-13	0.291182	up																	PEBP1	1.42594e-13	0.44951	up	GZMB	1.2326e-34	-1.03109	down	UBE3A	7.23024e-06	0.266411	up
	ARRB2	2.54894e-15	0.288141	up	ABHD17A	3.49182e-25	0.534711	up																	SLC15A4	1.94731e-05	-0.311263	down	DDX24	2.26752e-08	0.291247	up	TRIM69	2.07353e-06	-0.260766	down
	STAT3	4.77084e-26	0.409273	up	TIMM13	9.14392e-22	0.302936	up																	CHPT1	9.83221e-13	0.431467	up	NEMF	0.000121608	0.298543	up	ANXA2	2.95919e-05	-0.364294	down
	ZNF207	2.33972e-19	-0.466864	down	RPL13A	4.60281e-69	0.676035	up																	KLRG1	1.9044e-11	-0.475628	down	BAZ1A	1.49465e-11	0.378571	up	PDCD7	0.00193531	0.308034	up
	MIF4GD	1.02044e-16	0.30537	up	JUNB	1.15129e-11	-0.391539	down																	MARCHF9	4.77535e-05	0.301043	up	ENSG00000289137	8.1443e-06	-0.351292	down	RPLP1	9.78194e-27	0.385386	up
	SOCS3	2.93109e-93	1.04809	up	PRDX2	4.99313e-16	0.292377	up																	IKBIP	3.60338e-15	0.425471	up	GABPB1-IT1	5.82307e-05	0.331723	up	TARS3	0.000530609	0.336342	up
	KRT10	3.01448e-19	0.300395	up	SHKBP1	2.59975e-18	0.276282	up																	TMPO	1.57975e-08	0.418185	up	GCHFR	1.24729e-14	0.547784	up	RSL24D1	0.00245603	0.276855	up
	SLFN5	1.04617e-13	-0.421032	down	PGLS	6.21555e-18	0.438366	up																	CLSTN3	3.4756e-10	0.324246	up	RPS27L	2.18046e-07	0.340765	up	SERF2	3.45681e-07	-0.267388	down
	UBALD2	8.66386e-20	0.345741	up	TLE5	3.33681e-17	-0.365473	down																	COX6A1	5.85003e-07	-0.360734	down	FAM219B	2.19287e-08	0.298625	up	ISG20	1.58885e-24	0.844599	up
	SEPTIN9	5.24172e-17	-0.396435	down	HCST	2.52304e-26	-0.678325	down																	POP5	1.13288e-08	0.336708	up	C15orf40	0.000283603	0.273751	up	PPIB	3.40227e-12	-0.460167	down
	GALK1	4.03764e-15	0.27751	up	CDKN2D	1.0232e-16	-0.455652	down																	FKBP11	1.91684e-13	0.444565	up	UNC45A	1.12678e-12	0.475785	up	NSMCE3	1.82095e-05	0.313971	up
	SLC25A39	4.96468e-24	0.373375	up	PAFAH1B3	5.17658e-16	0.288728	up																	TUBA1B	4.64645e-09	0.277944	up	RORA	3.61553e-06	-0.31738	down	IQGAP1	1.73015e-07	-0.415738	down
	CHD3	1.7584e-17	-0.454038	down	STX10	1.12419e-23	0.393536	up																	ARF3	6.06502e-06	-0.303352	down	CHD2	8.79937e-19	0.512599	up	RPL4	1.66269e-10	-0.336206	down
	RNASEK	1.09913e-60	-1.04349	down	IER2	3.17772e-20	-0.500948	down																	PTPN6	6.78915e-22	-0.701974	down	AKAP13	3.47387e-07	0.337329	up	RPL41P2	9.27191e-05	-0.330458	down
	ACADVL	1.59385e-41	0.621028	up	CLPP	1.11666e-25	0.478978	up																	TPI1	2.39408e-11	0.38027	up	PDCD7	5.5706e-11	0.458634	up	B2M	1.29123e-84	-0.608447	down
	CTDNEP1	4.95358e-31	0.526874	up	ALKBH7	1.06289e-23	0.448608	up																	PTMS	1.90612e-07	-0.395173	down	RPLP1	5.64038e-67	0.528209	up	SNRPA1	0.000694054	0.343583	up
	CCL5	8.30341e-37	-1.17808	down	YIF1B	1.27608e-16	0.27589	up																	TMEM106C	3.71642e-08	0.370642	up	TARS3	0.000239393	0.281788	up	MCTP2	0.006269	-0.319595	down
	EIF1	5.11872e-33	0.348275	up	MBOAT7	1.41791e-13	0.323113	up																	ISCU	4.93505e-32	0.662607	up	ISG20	2.06074e-40	0.884616	up	PDIA3	4.67936e-19	-0.660764	down
	RPL38	5.18478e-34	-0.489083	down	MKNK2	8.00089e-50	0.822909	up																	LDHB	1.56208e-58	-1.32739	down	NGRN	2.46499e-06	0.27349	up	GABPB1-AS1	0.000161063	0.340019	up
	EVI2B	1.01801e-20	-0.472647	down	LSR	1.36467e-07	-0.30716	down																	KLRC1	6.87933e-20	-0.877615	down	DUT	3.96307e-06	0.267623	up	ENSG00000237550	1.30592e-09	-0.53614	down
	UBB	2.13941e-51	-0.809926	down	MYADM	7.80207e-10	0.299784	up																	VPS37B	1.03927e-15	-0.289165	down	MAP2K1	5.98969e-07	0.302398	up	CHASERR	2.4746e-08	0.42358	up
	PRKAR1A	1.05339e-11	-0.314977	down	HMG20B	4.40679e-13	0.289943	up																	TAPBPL	2.88823e-10	-0.431965	down	RPL4	1.2409e-42	-0.661952	down	FLYWCH2	0.00177922	0.27891	up
	NARF	1.38381e-16	0.278201	up	CCDC124	2.81033e-14	0.316143	up																	PTGES3	1.53617e-09	0.309507	up	B2M	0	-0.904849	down	PGP	3.52594e-10	0.560549	up
	RNF213	2.89644e-20	-0.44908	down	ATP5F1D	3.98652e-23	0.490342	up																	PFDN5	1.78565e-17	-0.621718	down	LPCAT4	1.65885e-08	0.318763	up	STUB1	4.19902e-11	0.515076	up
	PSMB3	1.43773e-21	0.34822	up	SMARCA4	2.68383e-18	0.266764	up																	PRR13	5.68109e-11	-0.443968	down	PKM	2.58304e-10	0.412041	up	ECI1	2.95598e-08	0.476331	up
	SNHG29	3.37527e-15	0.330109	up	RPL36	2.79903e-31	-0.34283	down																	GAPDH	2.90726e-70	0.793948	up	CRTC3	1.44878e-09	0.324961	up	GSPT1	4.02802e-09	0.478857	up
	NDUFV2	3.88457e-21	-0.466251	down	MAP2K2	5.59446e-18	0.352077	up																	MLF2	2.15985e-14	0.431212	up	PDIA3	3.92497e-10	-0.414589	down	METTL26	4.82794e-08	0.461249	up
	RALBP1	2.76544e-24	0.416444	up	CIRBP	2.30715e-12	-0.331287	down																	PHB2	1.80697e-05	0.265445	up	GABPB1-AS1	4.63847e-09	0.452545	up	ZC3H7A	0.00847931	0.270732	up
	TXNL1	5.3389e-21	0.372307	up	KMT2B	6.96625e-10	0.260922	up																	HNRNPA1	7.3631e-24	-0.567648	down	PGP	4.1158e-13	0.542269	up	NUTF2	7.4383e-06	0.315318	up
	KDSR	1.80548e-19	0.336395	up	NDUFS7	1.43842e-19	0.327495	up																	OASL	5.50963e-23	-0.271261	down	STUB1	3.6904e-09	0.391863	up	THAP11	0.00030071	0.331085	up
	CYB5A	3.08913e-19	0.294448	up	BAX	3.44062e-20	0.543818	up																	RPS26	1.13975e-39	-0.868544	down	ECI1	1.16066e-07	0.383792	up	ACD	0.00098264	0.334598	up
	RPL17	1.14102e-214	-2.14564	down	TRIM28	1.48864e-17	0.351914	up																	RPL41	7.90154e-119	0.681154	up	GSPT1	1.67346e-15	0.452982	up	NAE1	0.000661734	0.299833	up
	TXNL4A	6.69484e-19	0.302755	up	ETHE1	8.62879e-16	0.315506	up																	ESYT1	1.49322e-07	-0.373869	down	RPS15A	3.65872e-13	-0.27597	down	MVD	0.00360415	0.281336	up
	SMCHD1	1.39376e-33	0.537905	up	PSMD8	1.70807e-17	0.281705	up																	ERP29	3.32917e-12	0.388379	up	METTL26	5.76768e-10	0.400152	up	COX4I1	1.44936e-08	0.272458	up
	ADA	2.25892e-18	0.356976	up	GPR108	4.24452e-20	0.367341	up																	PCBP2	2.64478e-12	-0.528871	down	VPS35	2.64478e-12	0.420577	up	COTL1	2.07514e-09	-0.500647	down
	YWHAB	7.40679e-10	0.261652	up	RPS4Y1	5.29386e-30	-0.544573	down																	H2AJ	6.82e-11	0.419025	up	NUTF2	4.04688e-06	0.290082	up	HMOX2	0.00843862	-0.292819	down
	AHCY	1.0429e-46	0.579236	up	RPL3	7.42937e-48	-0.403844	down																	MLEC	4.58618e-15	0.521263	up	THAP11	3.11893e-07	0.27367	up	MT2A	4.61507e-43	-1.28834	down
	PSMA7	4.01627e-18	0.377824	up	YWHAH	1.89966e-22	0.362509	up																	UBC	2.2184e-134	-1.30478	down	ACD	5.24265e-07	0.388478	up	MT1E	1.06881e-10	-0.490742	down
	RPS21	1.51333e-79	-0.418485	down	RAC2	1.86604e-08	0.279278	up																	TMBIM4	2.17062e-13	-0.497597	down	MAF	0.00024912	-0.324209	down	MT1F	1.61459e-12	-0.62941	down
	MRPS26	1.83006e-27	0.455143	up	RRP7A	4.60826e-21	0.353679	up																	RAN	1.36046e-06	0.275821	up	COX4I1	3.07182e-10	0.273113	up	SPN	1.03128e-21	-0.83754	down
	DYNLRB1	1.11877e-18	-0.454745	down	RPS19BP1	5.39793e-15	0.272189	up																	ORAI1	2.63545e-13	0.431383	up	CFDP1	8.23857e-07	0.356035	up	YPEL3	4.25017e-34	0.929305	up
	ZNFX1	1.01207e-11	-0.286979	down	PMM1	4.33038e-16	0.341787	up																	RPLP0	7.7563e-138	1.0167	up	UBN1	5.53602e-05	0.30496	up	CORO1A	4.21517e-17	-0.446906	down
	SCAND1	4.45424e-20	0.27528	up	DESI1	6.77015e-16	0.299119	up																	CLEC2D	6.04986e-12	-0.532626	down	TRAP1	5.60476e-08	0.309459	up	EXOSC6	0.00226696	0.264518	up
	ZNF217	4.63814e-11	-0.279717	down	MPST	2.67275e-18	0.311645	up																	CD69	3.94058e-14	0.521973	up	STX4	6.19818e-05	0.284694	up	SF3B3	1.50421e-05	-0.369275	down
	ZNF831	1.19886e-16	0.313351	up	POLR2F	2.16681e-26	0.463066	up																	KLRF1	7.59914e-08	-0.402236	down	TUFM	9.81381e-05	0.27969	up	AMFR	7.68789e-05	0.335332	up
	GNAS	3.18184e-24	0.440511	up	SDF2L1	1.18904e-16	0.359896	up																	ZNF84	0.000135486	0.270715	up	SPN	2.64689e-18	-0.660753	down	CDIPT	0.00168547	0.32498	up
	CEBPB	1.03359e-35	0.466804	up	EWSR1	5.06674e-13	-0.303148	down																	MAPKAPK5-AS1	1.32822e-12	0.428885	up	YPEL3	7.78223e-11	0.381232	up	ALDOA	6.40993e-09	0.367246	up
	RAB5IF	6.95459e-25	0.402945	up	MIF	8.17707e-11	0.300241	up																	MPHOSPH8	1.52435e-09	0.338941	up	CORO1A	3.59524e-12	-0.305325	down	MRPS34	5.57724e-07	0.395685	up
	UBE2V1	1.98649e-21	-0.471389	down	SLC25A1	4.38355e-14	0.340827	up																	DNAJC15	5.0344e-09	-0.421485	down	CDIPT	1.60805e-06	0.260115	up	SPSB3	1.43019e-06	0.461978	up
	RRBP1	6.14194e-20	0.31293	up	ADSL	8.51491e-16	0.324745	up																	GTF3A	3.28677e-07	0.302289	up	ALDOA	2.93758e-14	0.445275	up	NUBP2	0.000899706	0.268798	up
	RBM38	2.05004e-15	0.294137	up	MYH9	2.64621e-32	0.620925	up																	UBL3	0.000136755	-0.27513	down	MRPS34	5.0514e-12	0.47453	up	HAGH	0.00116931	0.288569	up
	WASH5P	4.18876e-31	0.449929	up	ATF4	2.0636e-20	0.326897	up																	RASA3	1.04125e-13	-0.512293	down	METRN	6.30449e-33	0.839571	up	DEXI	0.0013464	0.297023	up
	OAZ1	5.58093e-15	0.328027	up	SMDT1	2.08464e-20	0.439563	up																	EBPL	9.12957e-07	0.308971	up	ANTKMT	9.12649e-09	0.417737	up	GGA2	0.00348514	0.274523	up
	NDUFA13	6.29862e-13	-0.277796	down	DDX17	3.18726e-22	0.455309	up																	LCP1	1.59848e-30	-0.600945	down	XPO6	5.48364e-09	0.410793	up	METRN	5.20296e-28	0.967511	up
	RASAL3	1.73543e-18	-0.453162	down	TXN2	1.41826e-17	0.288191	up																	GPR183	0.00116281	-0.292003	down	ADGRG1	4.55945e-19	-0.742477	down	ANTKMT	0.00134569	0.34833	up
	ZNF708	4.42467e-11	-0.307769	down	GART	1.29274e-12	0.292953	up																	ENSG00000273149	1.03086e-27	0.870983	up	HERPUD1	2.72506e-39	0.903667	up	RPL13	2.26079e-38	0.440845	up
	EGLN2	6.58607e-22	-0.442692	down	DIP2A	2.78796e-16	0.3126	up																	TPT1	9.71419e-75	0.617811	up	SEPHS2	8.04432e-07	0.3248	up	ADGRG1	1.4076e-11	-0.672219	down
	ECH1	7.91636e-18	-0.431657	down	PDXK	1.15579e-17	0.313269	up																	STK24	6.49445e-07	0.273633	up	ITGAL	2.34892e-10	-0.506889	down	HERPUD1	6.23305e-12	0.571701	up
	RPS19	1.92016e-59	0.399128	up	CSTB	2.23893e-18	0.427435	up																	ALOX5AP	4.91551e-11	0.52144	up	DCTPP1	2.05403e-08	0.373509	up	TRADD	0.000540067	0.317637	up
	GPI	4.06812e-24	0.335178	up	SLX9	8.73542e-21	0.338091	up																	LPAR6	2.15101e-07	-0.350793	down	ABCC1	2.67158e-07	0.357625	up	UBE2I	0.00175675	0.282267	up
	BLVRB	4.49546e-12	0.291256	up	ATP5PF	9.71883e-13	0.270609	up																	ZMYM2	2.85803e-18	0.394062	up	SRRM2	1.87446e-23	0.576705	up	TSR3	1.06312e-05	0.409073	up
	TMEM160	1.45589e-34	0.524378	up	MT-RNR1	3.3197e-81	-1.38298	down																	RPL21	8.70128e-28	-0.416209	down	PARD6A	3.30521e-17	0.461515	up	SEPHS2	9.56075e-05	0.347698	up
	TMEM147	3.06498e-23	0.342752	up	MT-RNR2	3.8157e-96	-1.17603	down																	KLF12	2.59652e-07	-0.360435	down	LDAF1	5.01699e-07	0.279987	up	ITGAL	1.93111e-12	-0.643256	down
	EMP3	1.30909e-16	-0.383511	down	MT-ND2	1.01814e-38	-0.754102	down																	MBNL2	1.82384e-08	-0.268512	down	LITAF	1.14821e-12	-0.470849	down	ADCY7	0.000690366	-0.347833	down
	ZFP36	9.09449e-40	0.618521	up	MT-CO1	1.04623e-17	-0.302945	down																	POLR1D	2.33e-08	0.363927	up	CARHSP1	2.31897e-11	0.293815	up	PARD6A	3.83934e-12	0.526224	up
	NOP53	1.05869e-11	0.279094	up	MT-ATP6	1.71138e-17	-0.363958	down																	MRPL57	4.347e-07	0.272807	up	NME4	3.0146e-07	-0.356794	down	LDAF1	0.000108189	0.319268	up
	AP2S1	1.73681e-18	0.340239	up	MT-CYB	5.26838e-18	-0.393566	down																	YY1	2.69807e-09	0.381338	up	RBBP6	3.53608e-07	0.388056	up	BCL7C	1.49037e-06	0.426149	up
	ARHGEF1	5.76777e-13	-0.323226	down																					PTGER2	7.07302e-16	0.360503	up	CIAO2B	2.27823e-09	0.397693	up	PRKCB	0.000476385	-0.320173	down
	BBC3	2.40268e-16	0.342285	up																					BCL11B	1.06151e-05	-0.30759	down	SOCS1	6.07653e-33	0.935297	up	RBBP6	1.14942e-08	0.530387	up
	FTL	2.93215e-34	0.469204	up																					GLRX5	4.86095e-09	0.418959	up	IL32	5.34266e-72	-0.702893	down	NME3	0.00557396	0.310536	up
	GADD45GIP1	9.99732e-21	0.315977	up																					EVL	2.93008e-14	-0.371564	down	CDR2	3.74804e-05	0.271477	up	SOCS1	5.63142e-12	0.686988	up
	UBE2S	1.16308e-19	0.302857	up																					TRAC	0.00114574	-0.292102	down	METTL9	6.58027e-07	0.303017	up	ATXN2L	0.000136749	0.344031	up
	ZNF524	9.72573e-17	0.291365	up																					C14orf119	6.40086e-14	0.320737	up	LAT	1.53844e-14	-0.396845	down	IL32	1.79269e-76	-0.975055	down
	ZNF581	6.53153e-16	0.27275	up																					DHRS4	1.16259e-06	0.311808	up	SMG1	1.68347e-06	0.348151	up	MVP	5.7224e-12	-0.400616	down
	DAZAP1	2.45502e-21	0.321871	up																					RPS29	1.66089e-66	-0.879967	down	SEPTIN1	7.47906e-07	-0.372055	down	METTL9	0.00134257	0.307886	up
	MRPL4	2.64969e-28	0.409531	up																					SIVA1	5.13779e-13	0.38956	up	RPS2	1.8931e-14	0.310733	up	CMIP	6.15084e-06	0.351544	up
	ICAM3	2.3244e-22	-0.476211	down																					DNAAF2	6.23837e-06	0.280767	up	ARHGAP17	0.000231573	0.281793	up	PDXDC1	4.24892e-06	-0.324113	down
	JUND	1.00969e-19	0.328471	up																					GZMH	4.85274e-78	-1.25201	down	NFATC2IP	1.26476e-05	0.276155	up	SEPTIN1	7.15078e-18	-0.691076	down
	LSM4	5.84869e-20	0.292412	up																					FAM177A1	4.47504e-21	0.572311	up	SPAG7	2.75656e-07	-0.413361	down	RPS2	5.4669e-26	0.507923	up
	SSBP4	7.03668e-14	0.276951	up																					TC2N	2.02139e-08	-0.443446	down	RAP1GAP2	0.00042315	-0.262092	down	TMEM219	1.40376e-05	0.415428	up
	ISYNA1	1.86205e-12	0.356293	up																					TOX4	7.0527e-13	0.270312	up	ITGAE	2.61912e-07	0.307875	up	NLRC5	4.23235e-05	-0.26562	down
	PTOV1	2.47114e-21	0.386049	up																					NFKBIA	2.05993e-18	0.58764	up	PFN1	8.89906e-34	-0.37348	down	RRN3P1	7.96706e-05	0.342973	up
	RPS28	3.72594e-158	-0.614799	down																					CHURC1	4.94771e-14	-0.573994	down	WSB1	1.13705e-06	0.313422	up	RAP1GAP2	8.73839e-14	-0.626299	down
	KDELR1	5.70273e-33	0.432104	up																					PABPN1	1.63442e-09	0.354214	up	FLII	6.73578e-09	0.448004	up	RNF167	1.69848e-05	-0.365814	down
	FLT3LG	1.47492e-45	-0.835371	down																					TRAV8-3	3.07944e-12	-0.430297	down	ALKBH5	2.40737e-10	0.410452	up	ITGAE	0.00110501	0.278828	up
	ABHD17A	1.02426e-21	0.457688	up																					TRAV17	6.13891e-21	-0.916153	down	ENSG00000274767	1.72635e-13	0.502755	up	PFN1	4.83288e-60	-0.665584	down
	TRAPPC5	6.64332e-23	-0.50479	down																					CRIP1	1.81141e-64	-1.29655	down	CCL4	0.000199292	0.297398	up	C1QBP	1.11373e-05	0.418129	up
	ENSG00000285589	6.80527e-49	-0.744844	down																					CCDC88C	8.83856e-06	-0.343706	down	GGNBP2	1.9918e-05	0.292949	up	TXNDC17	0.0003144	-0.289175	down
	TRIR	2.93068e-12	0.311923	up																					GNG2	9.47755e-07	-0.358145	down	RPL23	3.21295e-05	-0.266253	down	WSB1	2.27741e-08	0.484537	up
	JUNB	5.79043e-104	1.10405	up																					BAZ1A	1.25455e-09	0.356924	up	CCL4L2	8.70606e-27	0.841115	up	TTC19	8.103e-09	0.442882	up
	PRDX2	4.84952e-17	0.28529	up																					PSMA6	8.78451e-10	-0.448505	down	ORMDL3	0.000429781	-0.26045	down	ZNHIT3	0.00039552	0.316713	up
	PGLS	4.87196e-21	0.422995	up																					ENSG00000289137	3.79259e-11	-0.543668	down	VAT1	1.20336e-13	0.503001	up	ENSG00000274767	1.16214e-06	0.346946	up
	HCST	8.65366e-28	-0.66834	down																					GABPB1-IT1	1.11849e-13	0.512258	up	STARD3	1.83779e-07	0.35455	up	IKZF3	1.37479e-05	-0.366534	down
	TPGS1	4.4456e-18	0.27214	up																					GCHFR	9.07486e-19	0.558328	up	LUC7L3	3.34887e-10	0.400433	up	CCL4	1.20542e-13	0.791364	up
	GZMM	1.7298e-11	-0.288324	down																					PLCB2	3.68902e-09	-0.380913	down	HELZ	0.00248501	0.266207	up	LASP1	6.61026e-06	-0.432162	down
	PAFAH1B3	1.3484e-17	0.272702	up																					COX5A	4.75538e-07	0.297378	up	RPTOR	1.98456e-05	-0.331789	down	CCL4L2	3.91747e-07	0.47277	up
	MRPL34	1.29652e-24	0.353537	up																					UBE2Q2	2.76548e-07	0.281261	up	RAB37	2.78105e-05	-0.306156	down	ORMDL3	1.83229e-08	-0.524463	down
	STX10	2.15949e-23	0.3361	up																					RPS27L	2.74054e-37	0.753168	up	ATP5MC1	1.01553e-07	0.389614	up	VAT1	2.23902e-11	0.528973	up
	CALR	1.41611e-13	-0.336001	down																					RPS17	3.90991e-26	-0.83025	down	DCXR	2.41669e-54	1.07632	up	STARD3	0.00842975	0.289885	up
	CLPP	2.352e-38	0.561185	up																					UNC45A	2.39875e-05	0.306894	up	FTSJ3	7.66865e-06	0.314167	up	XAF1	0.00447229	-0.31357	down
	ALKBH7	2.6566e-31	0.496406	up																					RORA	3.4795e-11	-0.470073	down	CENPX	3.04326e-14	0.421007	up	ABI3	8.24594e-05	-0.311897	down
	MBOAT7	1.13362e-13	0.264127	up																					VPS13C	1.07749e-07	-0.399758	down	SSH2	5.53624e-08	0.386645	up	RPTOR	2.56342e-06	-0.409269	down
	TSEN34	1.88826e-17	0.27006	up																					EMC4	3.49549e-07	0.307988	up	SAT2	3.07522e-09	0.399658	up	RAB37	2.36697e-08	-0.547164	down
	MARCHF2	1.55499e-23	0.292065	up																					UBE3A	1.19152e-06	0.299263	up	PRPF8	8.72239e-06	0.288624	up	DCXR	8.76154e-18	0.713754	up
	MKNK2	1.53013e-31	0.518439	up																					ANXA2	1.91007e-10	-0.437284	down	FAM117A	1.11528e-06	-0.299423	down	CENPX	2.76997e-07	0.304967	up
	HMG20B	3.19738e-20	0.361051	up																					PDCD7	3.4293e-12	0.480836	up	RPL27	1.99861e-32	-0.551822	down	SAT2	4.55479e-07	0.483886	up
	CCDC124	2.99498e-16	0.294435	up																					RPLP1	1.97392e-99	0.642721	up	VAMP2	3.16129e-06	-0.34976	down	INPP5K	0.00465002	0.270446	up
	ATP5F1D	7.67796e-45	0.635953	up																					TARS3	7.99574e-09	0.338615	up	RPL26	3.36547e-46	-0.763581	down	NDUFAF8	0.00158921	0.335011	up
	NKG7	1.26377e-08	-0.342878	down																					KLF13	8.66403e-12	0.423293	up	PRPSAP1	1.16865e-11	0.407563	up	IFI35	4.79425e-05	-0.345762	down
	MAP2K2	6.16727e-23	0.405088	up																					ISG20	9.0053e-86	1.19698	up	SEC14L1	9.54619e-11	0.337706	up	TRAPPC1	9.23132e-07	-0.267975	down
	FAM174C	1.92174e-27	0.397611	up																					NSMCE3	2.82475e-14	0.409371	up	CD7	2.1826e-87	1.41181	up	VAMP2	0.0015951	0.335725	up
	GPX4	4.3051e-20	0.369269	up																					CIB1	3.71302e-13	0.322837	up	CCDC137	6.8964e-05	0.2985	up	SRSF2	2.73055e-08	0.367806	up
	NDUFS7	3.39729e-25	0.363695	up																					NGRN	1.90465e-09	0.277894	up	H3-3B	3.38204e-09	0.307329	up	SEC14L1	0.000302847	0.277544	up
	BAX	1.00352e-92	1.06586	up																					WASH3P	2.44554e-10	-0.411092	down	SRP68	1.65895e-06	0.266619	up	CD7	5.70742e-33	0.947404	up
	RNF126	1.05874e-23	0.269606	up																					PATL2	5.73858e-07	-0.379206	down	UNC119	1.10043e-09	0.44976	up	H3-3B	2.31976e-16	0.464834	up
	TRIM28	1.34369e-18	0.318388	up																					RPL4	2.07428e-13	-0.339414	down	KIAA0100	1.65528e-06	0.295438	up	PAFAH1B1	9.66733e-06	-0.373783	down
	ETHE1	1.17395e-12	0.279662	up																					B2M	1.62632e-305	-0.596363	down	RPL23A	1.69667e-42	-0.793422	down	UNC119	1.26585e-09	0.524302	up
	PSMD8	1.68171e-18	0.26285	up																					LPCAT4	7.55609e-09	0.307894	up	LIMD2	1.53651e-21	-0.610958	down	LIMD2	3.33293e-10	-0.397947	down
	GPR108	1.37369e-19	0.290211	up																					MCTP2	0.000279102	-0.295516	down	HGS	9.17062e-05	0.275091	up	KPNB1	5.84097e-09	-0.324246	down
	TXLNGY	7.61937e-14	-0.283612	down																					PDIA3	1.06916e-11	-0.422615	down	NT5C	1.79164e-06	0.348286	up	TBX21	1.00784e-05	-0.418316	down
	ADA2	1.71671e-14	-0.349248	down																					GABPB1-AS1	1.49272e-06	0.333222	up	GRB2	5.59332e-06	0.284754	up	MRPL10	0.00351878	0.289117	up
	PIM3	9.16439e-22	0.390576	up																					ENSG00000237550	1.23487e-06	-0.339808	down	PHB	8.75443e-06	0.298864	up	SCRN2	0.00025615	0.359354	up
	TSPO	1.53304e-14	0.362032	up																					FLYWCH2	7.84515e-07	0.296603	up	STAT5B	0.000417313	0.262377	up	PECAM1	6.30802e-07	-0.478162	down
	GRAP2	5.11635e-16	-0.372136	down																					PGP	4.55975e-23	0.642818	up	MIF4GD	9.3229e-08	0.280876	up	DDX5	0.000118697	0.262792	up
	YWHAH	1.25107e-18	0.305006	up																					STUB1	2.13533e-11	0.411209	up	KRT10	8.7417e-06	0.26048	up	NT5C	0.000689215	0.304304	up
	SNRPD3	1.61427e-27	-0.592813	down																					ECI1	5.83716e-15	0.473307	up	ANAPC11	2.66652e-05	0.262817	up	RPL19	1.76394e-11	0.261394	up
	CHCHD10	1.53972e-21	0.343084	up																					GSPT1	5.79464e-36	0.673199	up	AMZ2	2.39888e-10	0.414325	up	ZNF207	2.04645e-05	-0.305368	down
	RRP7A	7.24173e-30	0.401019	up																					RPS15A	4.36917e-35	-0.401639	down	STAT5A	1.46024e-13	0.474017	up	MIF4GD	4.49911e-07	0.469152	up
	RPS19BP1	2.59014e-21	0.321177	up																					METTL26	3.83776e-20	0.593788	up	SEPTIN9	2.80859e-05	-0.291834	down	ACTG1	2.36577e-14	-0.448168	down
	RANGAP1	6.66685e-14	0.280882	up																					ARL6IP1	5.09799e-20	-0.681208	down	GALK1	6.49611e-08	0.294721	up	P4HB	0.00395963	0.286474	up
	PMM1	2.04781e-17	0.320224	up																					VPS35	2.13123e-08	0.294465	up	METRNL	4.54162e-07	-0.529849	down	SLFN5	2.1143e-07	-0.448855	down
	MPST	1.41456e-16	0.274944	up																					NUTF2	1.51917e-10	0.4087	up	SLC25A39	1.31925e-05	0.296756	up	STAT5A	0.00486877	0.261342	up
	POLR2F	3.66095e-28	0.365175	up																					THAP11	2.58893e-10	0.354819	up	GRN	8.24186e-16	0.519809	up	SEPTIN9	0.000145647	-0.328257	down
	SDF2L1	1.09604e-23	0.376154	up																					ACD	5.68216e-11	0.398163	up	CHD3	1.0898e-05	-0.358696	down	YWHAE	0.00027379	-0.36964	down
	EWSR1	6.89177e-19	-0.439795	down																					MVD	2.73499e-05	0.268607	up	ACADVL	4.17684e-23	0.655073	up	METRNL	2.12801e-13	0.7565	up
	SLC25A1	2.98965e-22	0.406378	up																					ZNF276	1.09383e-07	-0.405201	down	CCL5	8.13843e-104	-0.809472	down	SLC25A39	9.47706e-07	0.456784	up
	APOL6	6.30656e-15	-0.365453	down																					COX4I1	9.83395e-23	0.392892	up	CD300A	0.000392231	-0.344036	down	GRN	0.000104704	0.268335	up
	ATF4	3.40324e-16	0.271106	up																					CFDP1	2.01014e-08	0.28087	up	RPL38	1.55039e-09	-0.350727	down	CHD3	1.06833e-09	-0.49573	down
	TXN2	1.24574e-22	0.34356	up																					APRT	1.32458e-05	0.267764	up	BPTF	0.00871418	-0.269308	down	GABARAP	9.80157e-05	0.309231	up
	SUN2	6.54443e-19	-0.419135	down																					ZFPM1	4.02136e-06	0.302496	up	UBB	1.08904e-128	-1.71813	down	CTDNEP1	0.000117312	0.289689	up
	SON	2.48235e-18	-0.409396	down																					COTL1	3.94595e-05	-0.294373	down	PITPNC1	1.39494e-05	0.283973	up	CCL5	3.62087e-39	-0.671564	down
	RUNX1	7.21545e-12	-0.285361	down																					CMC2	6.55343e-06	0.282386	up	PITPNA	0.000304697	0.272589	up	CD300A	8.84051e-09	-0.512644	down
	BTG3	5.91595e-15	0.261984	up																					UBN1	8.61472e-09	0.386694	up	CEP95	5.09473e-09	0.391952	up	DUS1L	0.000378776	0.309109	up
	CSTB	1.00108e-17	0.336729	up																					NLRC3	4.32284e-06	-0.332901	down	DDX42	0.000255122	0.263067	up	PIK3R5	0.000310337	-0.327202	down
	SOD1	4.56167e-14	0.283866	up																					STX4	1.17573e-09	0.354183	up	SPAG9	3.01463e-09	0.34657	up	UBB	2.67115e-96	-1.69273	down
	ITGB2-AS1	2.57975e-13	-0.27196	down																					SBK1	3.57503e-06	-0.320858	down	CWC25	8.35378e-06	0.295053	up	PITPNC1	3.05279e-05	0.360222	up
	MT-RNR1	3.45828e-87	-1.03176	down																					TUFM	7.76057e-18	0.53952	up	PITPNA-AS1	1.0359e-06	0.291858	up	CEP95	0.00454601	0.301396	up
	MT-RNR2	3.46282e-57	-0.680119	down																					SPN	6.77712e-29	-0.806387	down	SNHG29	1.07249e-43	0.783261	up	RNF213	2.1266e-32	-0.877174	down
	MT-ND2	1.21577e-07	-0.267501	down																					YPEL3	3.17395e-33	0.648437	up	RALBP1	9.47457e-09	0.362882	up	TAF15	1.05824e-07	-0.441958	down
	MT-ATP8	4.39816e-16	-0.473254	down																					CORO1A	1.25552e-22	-0.378617	down	TXNL1	5.61829e-16	0.47699	up	CYTH1	1.04914e-07	-0.39658	down
	MT-ATP6	1.3447e-90	0.807997	up																					HCFC1R1	8.48697e-09	0.32122	up	CD226	0.000133439	-0.322869	down	PITPNA-AS1	0.000107207	0.36338	up
	MT-ND3	3.24309e-21	-0.52924	down																					SF3B3	3.15956e-07	-0.304637	down	MALT1	1.77116e-08	0.435589	up	SNHG29	1.89504e-34	0.918434	up
																									GABARAPL2	1.77995e-09	0.300018	up	ABHD3	2.23407e-05	0.284318	up	RALBP1	0.000955895	0.268402	up
																									TERF2IP	8.85027e-09	0.309114	up	BCL2	3.45859e-05	0.328374	up	ROCK1	0.00160323	-0.260899	down
																									NFATC3	2.63425e-10	-0.471406	down	MYL12A	1.51114e-26	-0.43719	down	TXNL1	6.52355e-05	0.320169	up
																									ITGAM	9.98483e-07	-0.380177	down	MYL12B	6.48516e-09	-0.31938	down	LMAN1	0.00484838	-0.283413	down
																									CDIPT	1.43108e-09	0.343038	up	CXXC1	8.19598e-05	0.272361	up	ZNF407-AS1	0.00579348	0.270146	up
																									MRPS34	1.49515e-16	0.5468	up	SMCHD1	3.08553e-23	0.632447	up	MBP	1.85509e-08	-0.49844	down
																									SPSB3	2.89246e-09	0.333242	up	MBD2	0.000616682	-0.272276	down	CD226	3.44961e-08	-0.52287	down
																									DEXI	3.60163e-07	0.315713	up	XRN2	3.25888e-10	0.359028	up	TGIF1	2.4689e-06	0.440412	up
																									METRN	3.52817e-49	0.943271	up	APMAP	0.000116954	-0.275696	down	MYL12A	1.87691e-19	-0.468807	down
																									ANTKMT	3.48889e-07	0.354537	up	YWHAB	5.90381e-09	0.314328	up	MYL12B	5.67513e-05	-0.265757	down
																									RPL13	1.66441e-57	0.436079	up	NCOA3	6.09927e-11	0.373341	up	RPL17	1.1132e-06	-0.331102	down
																									ADGRG1	5.47404e-44	-1.11333	down	STK4	3.12167e-12	0.359979	up	SMCHD1	1.05436e-10	0.432349	up
																									HERPUD1	3.93019e-44	0.829691	up	PSMA7	7.4087e-08	0.346146	up	TMX4	0.00141471	0.353915	up
																									ARL2BP	4.5111e-06	0.265659	up	UCKL1	0.000300433	0.280662	up	PPP1R16B	0.000694743	0.269887	up
																									TRADD	2.77375e-05	0.265376	up	BLCAP	1.57248e-05	0.303593	up	CST3	3.64577e-12	-0.427404	down
																									TSR3	5.1671e-11	0.378258	up	NFATC2	0.000455318	-0.303917	down	UCKL1	0.00316833	0.295926	up
																									SEPHS2	3.81299e-11	0.368821	up	TCEA2	1.5969e-06	0.293296	up	NFATC2	2.18973e-06	-0.41801	down
																									ITGAL	5.74318e-40	-0.969977	down	HM13	4.46231e-14	0.444522	up	TCEA2	8.15859e-05	0.324798	up
																									DCTPP1	2.44415e-08	0.326602	up	TPD52L2	1.11501e-09	0.357764	up	STX16	0.000173743	-0.355727	down
																									PARD6A	4.86853e-20	0.507406	up	MRPS26	4.19463e-09	0.345563	up	PRELID3B	0.000928633	0.260023	up
																									LDAF1	3.06654e-08	0.321722	up	ROMO1	4.97174e-06	0.27704	up	HM13	0.00167154	0.276159	up
																									BCL7C	2.43626e-12	0.471049	up	NORAD	0.000238865	0.300415	up	YTHDF1	0.000955708	0.276669	up
																									LITAF	1.78851e-08	-0.343843	down	ZFAS1	8.57796e-09	0.2974	up	SLA2	0.00450971	0.272191	up
																									MRPL28	1.96964e-09	0.276168	up	NSFL1C	5.69568e-05	0.267774	up	MRPS26	0.00180153	0.285688	up
																									RBBP6	6.64326e-12	0.471583	up	LIME1	7.19266e-12	-0.538543	down	ZFAS1	3.87924e-11	0.587131	up
																									CIAO2B	6.53064e-10	0.408658	up	ZNF831	5.58963e-07	0.340796	up	CDC25B	0.00358776	-0.268066	down
																									NME3	4.2008e-07	0.319345	up	ASXL1	1.06041e-05	0.299824	up	SAMHD1	1.71801e-26	-0.891301	down
																									SOCS1	6.47366e-81	1.26593	up	PRPF6	1.22113e-06	0.341268	up	STMN3	3.51957e-06	-0.391443	down
																									IL32	1.37751e-110	-0.802611	down	GSS	2.56724e-06	0.288475	up	SLC2A4RG	0.00139371	0.275313	up
																									C16orf54	3.25745e-05	-0.311515	down	MATK	5.82084e-06	-0.336409	down	PLCG1	8.63565e-06	-0.386935	down
																									METTL9	2.30674e-07	0.264895	up	ADGRE5	4.90873e-07	0.351418	up	CEBPB	1.10464e-07	0.524596	up
																									CMIP	4.08435e-12	0.326715	up	EPS15L1	7.34291e-07	0.270798	up	PTPN1	4.07194e-06	-0.33312	down
																									SEPTIN1	1.65514e-14	-0.524429	down	CHERP	5.75931e-06	0.317361	up	NXT1	0.000175234	0.348026	up
																									NDUFB10	7.93387e-15	0.467148	up	RINL	8.31664e-05	0.260995	up	RAB5IF	1.31402e-05	0.415803	up
																									RPS2	5.6161e-16	0.302131	up	BCL3	1.46305e-11	-0.461932	down	ASXL1	0.000181228	0.277313	up
																									TMEM219	4.22024e-14	0.482455	up	RPS5	2.10814e-16	0.324588	up	TRPC4AP	0.00409622	0.269355	up
																									NLRC5	2.43308e-12	-0.461438	down	UBA2	5.67441e-08	0.356747	up	RBM38	0.000107158	0.403455	up
																									SPAG7	1.3932e-05	-0.304197	down	ZNF274	1.99416e-05	0.272725	up	FRG1CP	0.00208795	0.315917	up
																									RAP1GAP2	1.39448e-18	-0.616116	down	BLVRB	2.14516e-09	0.388031	up	POLR2E	2.53342e-05	0.368628	up
																									ITGAE	7.605e-09	0.351515	up	TMEM147	5.88826e-08	0.402406	up	MOB3A	0.000125116	-0.379468	down
																									EMC6	2.75008e-08	0.269495	up	LAIR2	3.32478e-10	-0.537936	down	MATK	0.000132279	-0.27546	down
																									PFN1	4.83663e-32	-0.308571	down	SLC1A5	5.20068e-06	0.305249	up	MYO1F	3.02532e-07	-0.451452	down
																									ATP2A3	6.81671e-05	-0.309445	down	EMP3	1.74455e-51	-0.829321	down	TMEM259	3.3262e-06	0.398625	up
																									C1QBP	1.00275e-10	0.320375	up	POP4	9.38125e-06	-0.270414	down	DDX39A	5.28664e-05	0.321204	up
																									WSB1	2.71035e-12	0.448551	up	SUPT5H	7.72859e-05	0.299605	up	RAB8A	0.000759094	-0.275879	down
																									ALKBH5	1.75152e-07	0.308773	up	BBC3	1.38105e-09	0.472261	up	TPM4	5.2546e-12	-0.733439	down
																									TTC19	1.0185e-06	0.2907	up	KLF2	1.54788e-32	0.534838	up	RASAL3	9.32757e-05	-0.345128	down
																									AP2B1	0.00172099	-0.268067	down	FTL	2.02005e-23	0.443026	up	RPS5	3.89584e-28	0.508094	up
																									ZNHIT3	1.08195e-08	0.295818	up	ZNF581	1.03582e-06	0.27627	up	BLVRB	0.00600172	0.302244	up
																									IKZF3	9.50247e-15	-0.521106	down	EIF3G	2.81e-07	0.273575	up	TMEM147	3.92012e-06	0.375451	up
																									CCL4	2.92298e-44	0.874881	up	MRPL4	1.03073e-07	0.260102	up	LAIR2	1.5693e-06	-0.469052	down
																									MSL1	0.000196636	-0.264523	down	IL12RB1	2.22295e-13	-0.398641	down	VASP	0.00628807	-0.265425	down
																									CCL4L2	6.4668e-22	0.461579	up	JUND	1.36175e-26	-0.861168	down	EMP3	1.38732e-40	-0.86026	down
																									ORMDL3	1.19538e-06	-0.311603	down	ISYNA1	4.38899e-16	0.554002	up	RPL18A	3.40471e-27	0.433492	up
																									VAT1	5.83479e-12	0.476248	up	PTOV1	2.24572e-10	0.437143	up	RPS16	3.65488e-09	0.289	up
																									STARD3	4.78031e-10	0.332882	up	JAK3	2.33051e-13	0.507096	up	TNFSF14	1.39059e-08	-0.458498	down
																									XAF1	0.00141738	-0.270286	down	RPS28	5.79758e-12	-0.261892	down	NOP53	1.15197e-13	0.493469	up
																									CDK5RAP3	1.39362e-08	-0.423802	down	HNRNPM	6.35346e-07	0.382272	up	ARHGEF1	0.000698941	-0.27656	down
																									SNF8	1.76729e-07	0.275974	up	KDELR1	9.99324e-09	0.323471	up	BBC3	2.08926e-10	0.639922	up
																									RAB37	1.01615e-22	-0.7529	down	RPL18	1.27387e-21	0.312735	up	PPP1R15A	5.10745e-05	0.352881	up
																									ATP5MC1	3.35527e-05	0.326098	up	TMEM205	1.61145e-07	0.369166	up	NUCB1	6.85168e-08	-0.457134	down
																									DCXR	4.78112e-67	1.04822	up	CSNK1G2	1.55527e-08	0.306556	up	FTL	8.74741e-26	0.552696	up
																									CENPX	1.55153e-08	0.366981	up	LSM7	1.18981e-14	0.464555	up	FXYD5	4.43076e-07	0.363955	up
																									TNFSF12	0.000116024	-0.288029	down	NDUFB7	0.000233826	-0.30056	down	RAD23A	0.00047182	0.330448	up
																									SAT2	9.82371e-19	0.506921	up	XAB2	1.83203e-06	0.348696	up	RPL28	6.107e-19	0.299766	up
																									NDUFAF8	5.14075e-07	0.313145	up	SNAPC2	2.22901e-08	0.326081	up	DAZAP1	0.000645247	0.318963	up
																									COPS3	2.93255e-06	0.297669	up	PTBP1	4.15828e-11	0.373115	up	EIF3G	7.90397e-07	0.277181	up
																									RAB5C	2.08906e-13	-0.548811	down	RPL13A	4.02405e-39	0.590738	up	ICAM3	4.60346e-08	-0.467418	down
																									PLSCR3	7.34812e-12	-0.425851	down	JUNB	2.80867e-25	-0.840027	down	IL12RB1	3.85648e-09	-0.387924	down
																									ENSG00000263620	6.18437e-35	-0.852441	down	SHKBP1	6.06349e-11	0.301567	up	LSM4	4.43858e-05	0.349804	up
																									RPL26	4.98703e-211	-2.02464	down	PGLS	1.3434e-15	0.520977	up	ISYNA1	1.32909e-05	0.411042	up
																									PRPSAP1	3.76323e-15	0.423255	up	TLE5	8.22419e-48	-0.722958	down	PTOV1	4.29272e-11	0.55589	up
																									SEC14L1	3.67959e-11	0.371595	up	HCST	4.88122e-45	-0.790382	down	JAK3	1.48531e-08	-0.442289	down
																									CD7	6.59735e-96	1.13172	up	TGFB1	4.30945e-12	-0.431064	down	TMEM205	0.000335588	0.347309	up
																									CCDC137	8.08543e-06	0.266556	up	GZMM	5.15043e-64	-1.07669	down	CSNK1G2	3.96095e-05	0.315705	up
																									H3-3B	1.22953e-19	0.419745	up	KRI1	4.68334e-05	0.299669	up	XAB2	0.00589379	0.260588	up
																									SRSF1	2.40119e-19	-0.586757	down	CDKN2D	0.00139095	-0.295627	down	RETN	5.59903e-14	-0.778638	down
																									NME2	1.77607e-16	-0.65035	down	ILF3-DT	4.67207e-06	0.341155	up	PTBP1	0.001057	0.270357	up
																									UNC119	1.72523e-11	0.376232	up	PAFAH1B3	2.64844e-11	0.392082	up	JUNB	5.37233e-12	0.601399	up
																									RPL23A	2.14614e-84	-1.11809	down	STX10	1.47834e-06	0.289122	up	PGLS	8.0994e-09	0.515341	up
																									LIMD2	1.32238e-15	-0.439628	down	IER2	4.80739e-19	-0.620364	down	HCST	1.13854e-18	-0.469585	down
																									TBX21	1.04087e-06	-0.37829	down	CALR	2.50861e-09	-0.377937	down	IL27RA	6.1807e-05	-0.407127	down
																									MRPL10	3.03272e-05	0.321019	up	CLPP	7.64269e-15	0.488284	up	GZMM	2.16122e-24	-0.776077	down
																									SCRN2	2.18236e-06	0.267848	up	ALKBH7	2.1121e-14	0.531775	up	ILF3-DT	0.00480302	0.289306	up
																									DDX5	1.70919e-10	-0.282471	down	YJU2B	4.13576e-08	0.306816	up	PAFAH1B3	0.00101073	0.323426	up
																									NT5C	7.47357e-08	0.307501	up	YIF1B	3.95408e-06	0.265376	up	MRPL34	0.0063283	0.271933	up
																									RPL19	1.68857e-23	0.301185	up	POLR2I	9.18675e-10	0.350813	up	MAP4K1	3.67394e-06	-0.39493	down
																									PHB	6.0431e-11	0.339352	up	CAPNS1	2.81341e-07	-0.381004	down	ACTN4	4.39361e-15	-0.654325	down
																									ARRB2	6.91703e-08	0.354966	up	MBOAT7	7.82238e-11	0.443392	up	IER2	0.000810569	-0.270258	down
																									ZNF207	4.0557e-14	-0.539456	down	TSEN34	0.000392405	0.264436	up	CALR	1.60182e-23	-0.790691	down
																									MIF4GD	1.33727e-11	0.384731	up	RPS9	4.47496e-23	-0.358997	down	BST2	1.19814e-05	-0.39605	down
																									ANAPC11	0.000342758	0.26386	up	MKNK2	1.28426e-11	0.482484	up	CLPP	8.88646e-06	0.445891	up
																									P4HB	1.63358e-06	0.312033	up	HMG20B	6.69505e-09	0.368794	up	ALKBH7	3.09129e-10	0.590902	up
																									SLFN5	2.9238e-13	-0.52649	down	ATP5F1D	1.52855e-22	0.555205	up	YJU2B	0.00068611	0.304525	up
																									UBALD2	5.42685e-09	0.377297	up	GATAD2A	1.79126e-07	0.271099	up	POLR2I	1.86708e-05	0.363496	up
																									AMZ2	3.47954e-06	0.306438	up	NKG7	1.50206e-159	-1.37206	down	CAPNS1	1.03564e-07	-0.365709	down
																									STAT5A	4.05932e-14	0.385405	up	LAIR1	2.05306e-11	-0.496358	down	MBOAT7	1.20115e-05	0.398307	up
																									SEPTIN9	7.49921e-11	-0.416401	down	EEF2	6.56974e-11	0.30534	up	TSEN34	0.00310571	0.275544	up
																									GALK1	1.55134e-07	0.29727	up	ZBTB7A	5.65111e-05	-0.324782	down	ARHGEF18	0.00108967	-0.326182	down
																									METRNL	2.55896e-35	0.87261	up	CIRBP	1.04301e-10	-0.438463	down	LSM14A	0.00192189	0.318208	up
																									SLC25A39	7.76817e-07	0.360924	up	FAM174C	6.50772e-11	0.465281	up	TOMM40	1.78871e-06	0.329208	up
																									GRN	2.62689e-14	0.463451	up	KMT2B	4.13438e-07	0.412165	up	REX1BD	2.11628e-06	0.40063	up
																									FLOT2	6.06507e-08	-0.406679	down	SF3A2	4.98167e-10	0.305513	up	ATP5F1D	7.34874e-14	0.521559	up
																									ATP5PD	4.90045e-10	0.311504	up	STK11	1.83776e-05	0.298941	up	MYO9B	0.00586308	-0.271048	down
																									CHD3	5.30288e-12	-0.496964	down	S1PR5	1.70222e-10	-0.501621	down	NKG7	2.33746e-94	-1.19692	down
																									RNASEK	3.43579e-55	-1.23201	down	GPX4	1.39284e-17	0.540898	up	RPL36	1.28617e-08	0.286653	up
																									ACADVL	3.88369e-21	0.586522	up	NDUFS7	2.8467e-05	0.279438	up	CIRBP	5.67661e-06	0.370339	up
																									CTDNEP1	1.30756e-21	0.535309	up	BAX	1.09505e-19	0.667414	up	FAM174C	5.34007e-07	0.384978	up
																									CCL5	5.37212e-96	-0.60874	down	TRIM28	4.10252e-13	0.437311	up	KMT2B	0.000175677	0.261513	up
																									MXRA7	1.44005e-13	-0.46621	down	EXOSC5	1.24951e-08	0.312181	up	SF3A2	0.000419503	0.292767	up
																									UBE2G1	1.37424e-05	0.28046	up	PSMD8	0.000316575	0.272429	up	STK11	6.39352e-06	0.328801	up
																									PIK3R5	9.72765e-06	-0.295462	down	GPR108	8.22039e-12	0.330345	up	S1PR5	0.000365283	-0.321436	down
																									EIF1	5.14831e-20	0.364372	up	RPS4Y1	3.48492e-11	-0.469393	down	ZNF302	0.000587191	0.303542	up
																									RPL38	1.05933e-17	-0.419813	down	DDX3Y	3.89247e-06	0.310352	up	GPX4	2.73177e-15	0.669439	up
																									EVI2B	7.14609e-07	-0.353159	down	RPL3	2.2429e-71	-0.57935	down	BAX	1.54277e-06	0.445711	up
																									UBB	8.11129e-106	-1.47025	down	SYNGR1	1.06892e-07	-0.410108	down	RNF126	0.000915587	0.305289	up
																									TRPV2	5.31094e-05	-0.286458	down	LGALS1	7.49213e-57	-1.50256	down	TRIM28	0.00326881	0.28201	up
																									PRKAR1A	1.49818e-14	-0.558277	down	RBX1	0.000636166	-0.270205	down	EXOSC5	0.00153128	0.268279	up
																									SPAG9	6.19753e-09	0.282664	up	GRAP2	1.16176e-09	-0.446314	down	GPR108	8.48659e-06	0.364956	up
																									NARF	1.00356e-05	0.263506	up	TPST2	2.76956e-07	-0.426535	down	DDX3Y	1.25327e-05	0.304095	up
																									RNF213	1.08712e-30	-0.71773	down	CHCHD10	2.91325e-13	0.378012	up	TTC38	0.000394624	-0.323663	down
																									ELP5	4.97889e-12	0.405035	up	RRP7A	2.98946e-06	0.283965	up	SYNGR1	4.70347e-06	-0.41883	down
																									USP36	1.86891e-07	0.276088	up	APOBEC3G	3.27383e-07	-0.414407	down	PARVG	0.000799923	-0.356272	down
																									TAF15	9.69751e-06	-0.324958	down	RANGAP1	1.73203e-09	0.42049	up	LGALS1	8.1342e-58	-1.64534	down
																									MLLT6	3.14969e-05	-0.336054	down	PMM1	1.04531e-05	0.323206	up	GRAP2	9.47363e-14	-0.649565	down
																									DCAF7	1.03746e-05	-0.296312	down	SNU13	2.98374e-09	0.361904	up	TPST2	3.45403e-07	-0.437299	down
																									SLFN12L	0.000275701	-0.313317	down	POLR2F	4.21143e-05	0.285011	up	RAC2	1.02354e-16	-0.446253	down
																									CYTH1	1.00594e-09	-0.411584	down	EWSR1	4.27201e-15	-0.571187	down	RPS19BP1	0.00124828	0.300486	up
																									PITPNA-AS1	4.87763e-09	0.365385	up	MIF	1.1266e-16	0.446443	up	RANGAP1	8.71493e-05	0.373515	up
																									PLEKHM1P1	3.07985e-06	-0.280772	down	SLC25A1	0.000112496	0.28064	up	PMM1	0.00368571	0.28111	up
																									SNHG29	2.65756e-71	0.964245	up	MYH9	9.14238e-12	0.414475	up	SNU13	2.96528e-07	0.464035	up
																									NDUFV2	2.31502e-09	-0.425992	down	SELENOM	6.32522e-08	0.356324	up	DGCR6L	6.28267e-05	0.303238	up
																									RALBP1	8.97915e-11	0.372955	up	ST13	1.95499e-09	0.315725	up	EWSR1	1.67773e-12	-0.572757	down
																									ACAA2	5.08256e-06	-0.301944	down	SMDT1	3.06722e-13	0.51021	up	TBC1D10A	8.67588e-05	0.336853	up
																									TXNL1	1.11867e-19	0.49311	up	DDX17	4.34676e-24	0.668145	up	MIF	6.78446e-18	0.608443	up
																									SEC11C	1.52788e-14	0.334888	up	SUN2	6.82265e-06	-0.328136	down	SLC25A1	0.00533538	0.306422	up
																									MBP	3.33575e-10	-0.395974	down	MRPS6	0.000587984	-0.279483	down	EIF3L	1.64377e-05	0.356419	up
																									CD226	1.14156e-08	-0.421289	down	GART	1.28966e-08	0.274925	up	APOL6	5.41857e-07	-0.381001	down
																									TGIF1	8.94218e-12	0.386744	up	MCM3AP	3.14437e-09	0.296107	up	SELENOM	1.77879e-06	0.46515	up
																									MALT1	4.98386e-07	0.322011	up	TTC3	7.00825e-08	0.396759	up	BRD1	8.0898e-05	0.355749	up
																									PTPRM	4.77316e-08	-0.396465	down	DIP2A	9.55558e-05	0.262526	up	TTC3	0.000488971	0.360686	up
																									C18orf32	3.65679e-05	-0.29855	down	ANKRD20A11P	5.6878e-37	-1.23037	down	SUMO3	2.62551e-06	0.280127	up
																									MYL12A	3.05236e-33	-0.456037	down	RRP1B	4.12235e-07	0.310934	up	HMGN1	2.5404e-06	0.371244	up
																									RPL17	6.30828e-139	-1.96944	down	CSTB	2.98091e-15	0.449206	up	ITGB2	1.15926e-42	-0.869867	down
																									SMCHD1	1.27174e-30	0.551249	up	HMGN1	1.5533e-05	0.294442	up	PRMT2	2.22967e-05	-0.299643	down
																									VAPA	1.71508e-10	0.314061	up	ITGB2	6.95081e-15	-0.455192	down	MT-RNR1	6.10462e-13	-0.682779	down
																									APMAP	6.7607e-07	-0.351139	down	SOD1	1.25652e-08	0.3135	up	MT-ND1	4.26003e-21	0.599341	up
																									PPP1R16B	9.91034e-09	0.3027	up	MT-RNR1	2.43932e-49	-1.11049	down	MT-CO1	7.88399e-81	-0.697985	down
																									PSMA7	2.68337e-07	0.297904	up	MT-RNR2	1.11338e-24	-0.621241	down	MT-ATP6	1.37845e-13	0.357612	up
																									GID8	3.89467e-07	0.302326	up	MT-ND1	2.94683e-11	0.32462	up	MT-ND4	8.34199e-12	-0.269911	down
																									RPS21	2.90143e-25	-0.325994	down	MT-CO1	7.01805e-42	-0.458115	down	MT-ND6	2.24482e-13	-0.662804	down
																									NFATC2	3.08044e-15	-0.576328	down	MT-CO2	1.97984e-35	-0.412401	down
																									STX16	2.73905e-07	-0.347494	down	MT-ATP6	1.62841e-27	-0.635759	down
																									SERINC3	2.16612e-06	-0.286568	down	MT-CO3	1.80645e-23	-0.318583	down
																									HM13	1.7837e-08	0.325169	up	MT-ND3	9.24142e-11	-0.324234	down
																									TPD52L2	1.37766e-07	0.297755	up	MT-CYB	4.4938e-17	-0.442749	down
																									SLA2	1.0631e-18	0.402048	up
																									MRPS26	1.42034e-11	0.443261	up
																									DDRGK1	5.41394e-11	0.433998	up
																									DYNLRB1	7.13598e-14	-0.546866	down
																									ZFAS1	1.36585e-19	0.490099	up
																									SCAND1	1.79697e-10	0.361801	up
																									CDC25B	1.03148e-14	-0.58075	down
																									SAMHD1	9.25204e-11	-0.434073	down
																									LIME1	3.7698e-09	-0.457282	down
																									GNAS	2.67688e-12	0.361535	up
																									PLCG1	0.00113704	-0.26401	down
																									CEBPB	4.73847e-24	0.682337	up
																									NXT1	4.22758e-10	0.358737	up
																									RAB5IF	8.17332e-17	0.517204	up
																									UBE2V1	1.43765e-26	-0.766821	down
																									RBM38	4.31125e-08	0.342828	up
																									WASH5P	1.99815e-24	0.663399	up
																									POLR2E	4.82604e-07	0.301787	up
																									MOB3A	4.77077e-05	-0.315263	down
																									OAZ1	1.73644e-16	0.381424	up
																									UQCR11	1.6205e-08	-0.351541	down
																									MATK	5.05096e-06	-0.342319	down
																									MYO1F	3.63952e-07	-0.3618	down
																									DDX39A	1.21046e-11	0.442368	up
																									ADGRE5	5.43147e-07	0.284472	up
																									NDUFA13	8.23073e-11	-0.442323	down
																									RASAL3	3.80685e-07	-0.350057	down
																									ECH1	1.90348e-09	-0.432275	down
																									RPS19	4.66018e-78	0.56565	up
																									RPS5	9.63407e-51	0.551243	up
																									BLVRB	1.09239e-14	0.454933	up
																									TMEM147	2.46815e-10	0.454136	up
																									SLC1A5	1.08513e-08	0.316861	up
																									EMP3	4.92865e-41	-0.685403	down
																									RPL18A	7.99708e-28	0.350509	up
																									POP4	1.87603e-06	-0.307552	down
																									SNRPA	6.14416e-06	0.294943	up
																									ZFP36	6.24351e-22	0.503851	up
																									RPS16	2.38076e-29	0.427718	up
																									NOP53	1.73091e-18	0.419512	up
																									ARHGEF1	1.2383e-14	-0.499985	down
																									BBC3	7.64659e-26	0.707258	up
																									PPP1R15A	0.000142411	0.27779	up
																									FTL	7.99747e-50	0.606888	up
																									FXYD5	4.5443e-19	0.493729	up
																									RAD23A	2.6479e-07	0.316749	up
																									ZNF524	9.19368e-08	0.301411	up
																									ZNF581	1.02195e-08	0.284407	up
																									DAZAP1	3.58944e-10	0.399957	up
																									EIF3G	9.25256e-14	0.326834	up
																									MRPL4	4.58096e-10	0.322004	up
																									ICAM3	6.45619e-12	-0.471789	down
																									IL12RB1	1.12114e-12	-0.391537	down
																									LSM4	4.83715e-09	0.357232	up
																									ISYNA1	3.52255e-14	0.492724	up
																									PTOV1	1.05985e-11	0.403954	up
																									CD320	0.000342203	0.283385	up
																									RPS28	1.34021e-53	-0.492718	down
																									KDELR1	3.45192e-15	0.479378	up
																									RPL18	1.27049e-48	0.471731	up
																									TMEM205	3.06578e-09	0.335783	up
																									FLT3LG	2.21659e-10	-0.397677	down
																									LSM7	3.16349e-14	0.465592	up
																									DNAJB1	2.10673e-08	0.267735	up
																									XAB2	4.8093e-07	0.320745	up
																									TRAPPC5	3.18508e-14	-0.545732	down
																									SNAPC2	4.49486e-07	0.291829	up
																									PTBP1	8.9686e-11	0.288841	up
																									RPL13A	2.8458e-09	0.263033	up
																									ENSG00000285589	4.0038e-35	-0.883504	down
																									TRIR	4.77741e-09	0.286255	up
																									JUNB	7.2316e-37	0.679736	up
																									PGLS	3.19501e-15	0.50955	up
																									HCST	7.25883e-54	-0.710576	down
																									COPE	1.19971e-06	-0.350258	down
																									TPGS1	7.27671e-10	0.324133	up
																									CDC34	3.11955e-06	0.301967	up
																									GZMM	8.41703e-58	-0.968293	down
																									CDKN2D	3.69922e-05	-0.303189	down
																									ILF3-DT	4.29015e-07	0.346271	up
																									PAFAH1B3	3.45975e-12	0.33571	up
																									MRPL34	7.28636e-08	0.335966	up
																									MRPS12	8.65735e-10	0.331976	up
																									EIF3K	7.88715e-12	0.291265	up
																									CALR	2.64739e-17	-0.467706	down
																									CLPP	2.16613e-16	0.512233	up
																									ALKBH7	1.65465e-29	0.757782	up
																									C19orf53	7.64903e-10	0.366419	up
																									YIF1B	4.54648e-09	0.267664	up
																									POLR2I	2.1576e-09	0.371126	up
																									CAPNS1	1.45387e-07	-0.330507	down
																									NDUFA3	3.94562e-08	-0.295398	down
																									MBOAT7	5.73967e-14	0.402066	up
																									TSEN34	0.000551814	0.260579	up
																									MARCHF2	3.29978e-08	0.332618	up
																									LSM14A	1.13262e-05	0.272843	up
																									HMG20B	1.70333e-08	0.372527	up
																									REX1BD	1.21541e-10	0.39121	up
																									ATP5F1D	2.79867e-47	0.773761	up
																									LILRB1	8.24623e-06	-0.281078	down
																									NKG7	6.95813e-106	-1.00778	down
																									LAIR1	3.31256e-18	-0.625973	down
																									ZBTB7A	6.28414e-07	-0.374573	down
																									MAP2K2	4.22614e-08	0.315218	up
																									FAM174C	7.97707e-11	0.444329	up
																									SF3A2	4.0893e-13	0.408306	up
																									STK11	3.51206e-07	0.293552	up
																									S1PR5	1.68551e-07	-0.410827	down
																									STXBP2	2.63802e-09	-0.298338	down
																									GPX4	1.46804e-29	0.671366	up
																									NDUFS7	9.44493e-09	0.393162	up
																									BAX	9.23616e-83	1.06938	up
																									TRIM28	1.83101e-12	0.433329	up
																									PSMD8	3.80169e-09	0.383134	up
																									GPR108	3.60682e-12	0.365259	up
																									SIGLEC17P	4.41224e-17	-0.606555	down
																									DDX3Y	1.09357e-06	0.283522	up
																									ADA2	3.57494e-06	-0.339079	down
																									MED15	0.000126811	-0.286394	down
																									CYTH4	9.65159e-05	-0.285614	down
																									RPL3	9.10336e-34	-0.343501	down
																									TTC38	4.52159e-06	-0.364771	down
																									PRR5	2.62756e-16	-0.56	down
																									PIM3	4.3323e-09	0.320082	up
																									SYNGR1	6.35605e-20	-0.706353	down
																									LGALS1	4.1801e-31	-1.03572	down
																									TSPO	2.45838e-06	0.322024	up
																									GRAP2	1.74419e-20	-0.652666	down
																									MFNG	1.8548e-06	0.29854	up
																									TPST2	2.88964e-06	-0.321513	down
																									IL2RB	1.19362e-11	-0.526992	down
																									SNRPD3	3.09191e-29	-0.766497	down
																									RRP7A	2.90139e-07	0.328501	up
																									APOBEC3G	9.88862e-08	-0.415353	down
																									RPS19BP1	3.17465e-06	0.334468	up
																									RANGAP1	4.80208e-11	0.384747	up
																									PMM1	2.36781e-09	0.380395	up
																									SNU13	7.49764e-12	0.412414	up
																									POLR2F	4.61593e-07	0.343204	up
																									SDF2L1	2.02319e-07	0.269243	up
																									EWSR1	2.85115e-18	-0.624491	down
																									MTFP1	2.32069e-08	0.350562	up
																									MIF	1.41564e-09	0.284488	up
																									SLC25A1	2.24999e-09	0.365361	up
																									APOL6	1.49712e-07	-0.317481	down
																									ATF4	3.60676e-08	0.294161	up
																									SELENOM	3.10311e-10	0.401955	up
																									SMDT1	2.67798e-07	0.359033	up
																									SUN2	1.18356e-18	-0.562782	down
																									BRD1	8.26325e-09	0.313623	up
																									MRPS6	8.86224e-06	-0.265835	down
																									PAXBP1	2.44863e-05	0.275613	up
																									COL6A2	8.97533e-07	-0.408361	down
																									SON	2.83299e-18	-0.516249	down
																									RUNX1	7.00281e-09	-0.316134	down
																									CSTB	8.83611e-10	0.312016	up
																									HMGN1	6.05219e-09	0.33087	up
																									ITGB2	3.3246e-44	-0.740291	down
																									SOD1	1.77086e-11	0.383723	up
																									PRMT2	3.6688e-10	-0.374274	down
																									MT-RNR1	2.70799e-103	-1.13803	down
																									MT-RNR2	1.38423e-64	-0.704435	down
																									MT-CO1	4.23144e-142	-0.55457	down
																									MT-ATP8	6.17718e-37	-0.895104	down
																									MT-ATP6	2.71849e-27	0.392865	up
																									MT-CO3	9.0251e-56	-0.391008	down
																									MT-ND3	2.17199e-54	-0.968067	down
																									MT-ND6	3.14234e-07	-0.365373	down
																									MT-CYB	2.82773e-31	-0.408747	down

## Sheet: Heatstroke-specific genes
	Heatstroke-specific genes in CD4+ Tm cells, Tregs and CTL
	CD4+ Tm cells		Treg		CTL
	Genenames	significance	Genenames	significance	Genenames	significance
	AHNAK	down	AHNAK	down	ACTB	down
	B2M	down	B2M	down	ADGRG1	down
	BTN3A2	down	BIN1	down	AHNAK	down
	CD52	down	BTN3A2	down	ANXA1	down
	CD6	down	CASP1	down	ANXA6	down
	CD74	down	CCM2	down	B2M	down
	CD82	down	CD3D	down	BIN1	down
	CD96	down	CD3G	down	BIN2	down
	CHMP7	down	CD52	down	BTN3A2	down
	CTSW	down	CD74	down	CALR	down
	CXCR3	down	CORO1A	down	CAPN1	down
	CYLD	down	EMP3	down	CAPNS1	down
	EMP3	down	GSTK1	down	CASP1	down
	EWSR1	down	HLA-A	down	CAST	down
	FLT3LG	down	HLA-C	down	CCL5	down
	HLA-DPB1	down	HLA-DPB1	down	CD226	down
	HLA-F	down	HLA-DRA	down	CD247	down
	HNRNPA1	down	HLA-E	down	CD3D	down
	HNRNPA2B1	down	HLA-F	down	CD3G	down
	HNRNPA3	down	HNRNPA1	down	CD48	down
	HSP90B1	down	HNRNPA3	down	CD52	down
	HSPA8	down	HSPA8	down	CD74	down
	IFITM1	down	IFITM1	down	CD8A	down
	IL10RA	down	IL10RA	down	CFL1	down
	INPP4B	down	IL32	down	CHD3	down
	IRF1	down	ITGB1	down	CHST12	down
	ITGB1	down	LSP1	down	CLIC3	down
	LDHB	down	LTB	down	CORO1A	down
	LINC00861	down	MT-CO1	down	CORO1B	down
	LSP1	down	MT-RNR1	down	CTSW	down
	LTB	down	NDUFA13	down	CX3CR1	down
	MBNL1	down	NUCKS1	down	CXCR3	down
	MT-RNR1	down	PRKACB	down	DNAJC15	down
	MT-RNR2	down	PTPRC	down	DOK2	down
	PAG1	down	RASAL3	down	EFHD2	down
	PCED1B	down	RPL4	down	EMP3	down
	PCED1B-AS1	down	S100A4	down	ENSG00000289137	down
	RBMX	down	SEPTIN1	down	EWSR1	down
	RPL23A	down	TMSB10	down	FCGR3A	down
	RPL26	down	TMSB4X	down	FCRL6	down
	RPL4	down	UBB	down	FGFBP2	down
	RPL6	down	UBC	down	FGR	down
	S1PR1	down	ARRB2	up	FLNA	down
	SEPTIN1	down	BRI3	up	GBP4	down
	SEPTIN9	down	BTG1	up	GNLY	down
	SH3BP5	down	CAMLG	up	GRAP2	down
	STAT1	down	CD7	up	GZMA	down
	TC2N	down	COX4I1	up	GZMH	down
	TMSB10	down	CUTA	up	GZMM	down
	TRABD2A	down	CXCR4	up	HCST	down
	TRBV20-1	down	DNAJC21	up	HLA-C	down
	UBB	down	EEF1B2	up	HLA-DPA1	down
	UBC	down	ENSG00000254682	up	HLA-DPB1	down
	ZFP36L1	down	ENSG00000287978	up	HLA-F	down
	ACADVL	up	FBXO9	up	HNRNPA1	down
	ADA	up	FTH1	up	HNRNPA2B1	down
	AHCY	up	GPX4	up	HNRNPA3	down
	AKIP1	up	HSPD1	up	HSPA8	down
	ALKBH7	up	IFT57	up	IL12RB1	down
	AP3S1	up	ITM2C	up	IL32	down
	ATP5F1D	up	MAGEH1	up	IRF1	down
	BAG1	up	MED11	up	IRF1-AS1	down
	BAX	up	PRDX6	up	ITGA4	down
	BCL7C	up	PRKCQ-AS1	up	ITGAL	down
	BRI3	up	RPL8	up	ITGB1	down
	BTG1	up	RPLP0	up	ITGB2	down
	CAMLG	up	RPLP1	up	ITGB7	down
	CCND3	up	S100A9	up	LCP1	down
	CCNI	up	SARAF	up	LGALS1	down
	CD69	up	SF3B6	up	LIMD2	down
	CELF2	up	SHFL	up	LSP1	down
	CLPP	up	SMAP2	up	LTB	down
	COMTD1	up	SNHG29	up	MATK	down
	CXCR4	up	SNHG7	up	MSN	down
	DCXR	up	SRGN	up	MT-CO1	down
	DDIT4	up	STK4	up	MT-RNR1	down
	DNAJC1	up	SYTL3	up	MYL12A	down
	DNAJC21	up	TSC22D3	up	MYO1G	down
	DUSP1	up	TXNIP	up	NFATC2	down
	EBPL	up	UBXN1	up	NKG7	down
	ECI1	up	WAKMAR2	up	OASL	down
	ELOB	up	XPA	up	ORMDL3	down
	ENSG00000254682	up	YJU2B	up	PDIA3	down
	FBXO32	up	YPEL3	up	PFN1	down
	FBXW5	up	ZFP36L2	up	PLAAT4	down
	FKBP11	up			PLEC	down
	FKBP5	up			PLEK	down
	FTH1	up			PRSS23	down
	FTL	up			PTPN4	down
	GADD45A	up			RAB37	down
	GCHFR	up			RAP1GAP2	down
	GLRX5	up			RPL4	down
	GNAS	up			S100A4	down
	GSTP1	up			S100A6	down
	GTF3A	up			S1PR1	down
	GYPC	up			S1PR5	down
	H1-10	up			SAMD3	down
	H1-3	up			SCP2	down
	H2AZ1	up			SEPTIN1	down
	HCFC1R1	up			SEPTIN9	down
	HERC5	up			SH3BGRL3	down
	HMG20B	up			SPN	down
	HP1BP3	up			SRPK2	down
	HSF1	up			STAT4	down
	IL18R1	up			SYNGR1	down
	IMPDH2	up			TGFBR3	down
	ISCU	up			THEMIS	down
	ISYNA1	up			TMSB10	down
	MAD2L2	up			TMSB4X	down
	MAP2K2	up			TOR1AIP1	down
	METRN	up			TPST2	down
	METTL26	up			TRG-AS1	down
	MOB2	up			TSPAN32	down
	MRPL43	up			UBB	down
	MRPS26	up			UBC	down
	MRPS34	up			UCP2	down
	MYLIP	up			VIM	down
	NAP1L4	up			YWHAQ	down
	NENF	up			ZEB2	down
	NFKBIA	up			ZNF683	down
	NOA1	up			AAMP	up
	NUCB2	up			ACAA1	up
	NUP42	up			ACD	up
	PABPC1	up			ALKBH7	up
	PABPN1	up			ANAPC16	up
	PARD6A	up			ANTKMT	up
	PER1	up			ARID5B	up
	PEX6	up			ATP1B3	up
	PGLS	up			ATP5F1D	up
	PGP	up			ATP6V0B	up
	PHF1	up			AUP1	up
	PNPLA2	up			BAX	up
	POLR2F	up			BBC3	up
	PRKCQ-AS1	up			BCL2L11	up
	PSMB4	up			BLVRB	up
	PTOV1	up			BRI3	up
	RASGRP2	up			BTG1	up
	RNASET2	up			BUB3	up
	RNF130	up			CAMK2N1	up
	RPLP1	up			CAMLG	up
	RRP7A	up			CBLB	up
	RTL8C	up			CCDC85B	up
	RYK	up			CCDC93	up
	S100A12	up			CCL4	up
	S100A9	up			CCL4L2	up
	SARAF	up			CCNI	up
	SLC25A1	up			CD7	up
	SLC25A39	up			CDIPT	up
	SLC25A5	up			CENPX	up
	SMAP2	up			CHPT1	up
	SMCHD1	up			CLPP	up
	SNHG7	up			COX4I1	up
	SRGN	up			COX5B	up
	SRSF7	up			CRTAP	up
	STMN1	up			CUTA	up
	STUB1	up			CXCR4	up
	SYTL3	up			CYSTM1	up
	TAF10	up			CYTIP	up
	THAP4	up			DALRD3	up
	TKT	up			DANCR	up
	TMEM160	up			DCXR	up
	TNFAIP3	up			DDX3Y	up
	TOB1	up			DEK	up
	TSC22D3	up			DHRS4	up
	TUBA1B	up			DNAJC21	up
	TUBA4A	up			DUSP1	up
	TXNIP	up			DUSP23	up
	UBE2R2	up			EBPL	up
	UBXN1	up			ECHS1	up
	UQCC3	up			ECI1	up
	VAT1	up			EGLN1	up
	WAKMAR2	up			EHMT2	up
	YPEL3	up			EIF3G	up
	ZBTB16	up			EML4	up
	ZFP36L2	up			ENSG00000236213	up
					ENSG00000254682	up
					ENSG00000286122	up
					ENSG00000287978	up
					FAF1	up
					FAM174C	up
					FAM177A1	up
					FIBP	up
					FKBP5	up
					FRG1	up
					FTH1	up
					FTL	up
					FYN	up
					GABPB1-AS1	up
					GABPB1-IT1	up
					GADD45A	up
					GCHFR	up
					GLRX5	up
					GLUD1	up
					GMCL1	up
					GNL1	up
					GORASP2	up
					GPR108	up
					GPX4	up
					GRN	up
					GRSF1	up
					GSPT1	up
					GYPC	up
					H1-10	up
					H1-2	up
					H1-3	up
					H1-4	up
					H2AJ	up
					H2AZ1	up
					H3-3B	up
					HBB	up
					HERC5	up
					HERPUD1	up
					HM13	up
					HMCES	up
					HMGN1	up
					HNRNPD	up
					HP1BP3	up
					HSPD1	up
					IKBIP	up
					IL18R1	up
					IL7R	up
					ILF3-DT	up
					IMPDH2	up
					ISCU	up
					ISG20	up
					ISYNA1	up
					ITGAE	up
					JAK1	up
					KDELR2	up
					KLF6	up
					KLF9	up
					LDAF1	up
					LEPROTL1	up
					LYST	up
					MBOAT7	up
					METRN	up
					METTL26	up
					METTL9	up
					MFSD10	up
					MIF	up
					MIF4GD	up
					MLEC	up
					MLF2	up
					MRPS15	up
					MRPS26	up
					MRPS34	up
					MTDH	up
					MTR	up
					MYLIP	up
					NAXE	up
					NCK2	up
					NDUFB9	up
					NFKBIA	up
					NKAP	up
					NOC2L	up
					NPM1	up
					NT5C	up
					NUTF2	up
					PABPC1	up
					PAFAH1B3	up
					PARD6A	up
					PARP8	up
					PDCD1	up
					PDCD2	up
					PDCD7	up
					PEBP1	up
					PEX6	up
					PGLS	up
					PGP	up
					PHF1	up
					PHF10	up
					PITHD1	up
					PITPNA-AS1	up
					PLAA	up
					PLXND1	up
					PMM1	up
					PNPLA2	up
					POLR2I	up
					POP5	up
					PPA1	up
					PPP1R14B	up
					PQBP1	up
					PRDM1	up
					PRDX6	up
					PSIP1	up
					PSMD2	up
					PSMG4	up
					PTBP1	up
					PTDSS1	up
					PTGER2	up
					PTOV1	up
					RALBP1	up
					RANGAP1	up
					RBBP6	up
					REXO2	up
					RNF130	up
					RPL8	up
					RPLP0	up
					RPLP1	up
					RPS13	up
					RPS2	up
					RPS5	up
					RPS6KA3	up
					RYK	up
					S100A12	up
					S100A9	up
					SARAF	up
					SAT2	up
					SDCBP	up
					SEC14L1	up
					SELENOM	up
					SEPHS2	up
					SERP1	up
					SF1	up
					SF3A2	up
					SLC25A1	up
					SLC25A37	up
					SLC25A39	up
					SLC25A5	up
					SLC3A2	up
					SMAP2	up
					SMCHD1	up
					SNHG29	up
					SNHG7	up
					SNRNP48	up
					SNU13	up
					SOCS1	up
					SQSTM1	up
					SRSF7	up
					SSU72	up
					STARD3	up
					STAT5A	up
					STK11	up
					STK16	up
					STK17A	up
					STMN1	up
					STUB1	up
					SUPV3L1	up
					SYTL3	up
					TAF10	up
					TAF1D	up
					TAF7	up
					TAFAZZIN	up
					TARS3	up
					TBRG1	up
					THAP11	up
					TMEM106C	up
					TMEM120A	up
					TMEM147	up
					TMEM205	up
					TMEM243	up
					TRGV8	up
					TRIM28	up
					TSC22D3	up
					TSEN34	up
					TSPYL2	up
					TUBA4A	up
					TXNIP	up
					TXNL1	up
					UBXN1	up
					UNC119	up
					UPP1	up
					UQCC3	up
					VAT1	up
					VEGFB	up
					WDR54	up
					WSB1	up
					XAB2	up
					XPC	up
					YPEL3	up
					ZFAS1	up
					ZFP36L2	up
					ZMYM2	up
					ZNF639	up
					ZNF84	up
